# Supplementary material for: KDM6 Demethylases Contribute to EWSR1::FLI1-Driven Oncogenic Reprogramming in Ewing Sarcoma
Source: Cancer Res. 2025 Oct 14;85(22):4485–503. doi: 10.1158/0008-5472.CAN-24-3452 (PMC12616242; doi:10.1158/0008-5472.CAN-24-3452)
Supplement: Supplementary Table S1 — Excel file with reagents information. [file can-24-3452_supplementary_table_s1_suppst1.xlsx]

## Sheet: Table_description
Supplementary Table S1.
Table containing information of the antibodies, plasmids and sequences of sgRNA, RNAi and primers.

## Sheet: Antibodies
Antibodies
Antibody	Source	Reference	Use	Working dilution	RRID
TUBULIN	Sigma Aldrich	T6199	WB	1:30000	RRID:AB_477583
FLI1	Abcam	ab15289	ChIP; WB	10 µl; 1:500	RRID:AB_301825
H3K27me3	Millipore	07-449	ChIP; WB	5µL; 1:1000	RRID:AB_310624
H3	Abcam	ab1791	WB	1:1000	RRID:AB_302613
H3K27ac	Abcam	ab4729	WB	1:1000	RRID:AB_2118291
H3K4me1	Abcam	ab8895	WB	1:1000	RRID:AB_306847
H4	Abcam	ab10158	WB	1:1000	RRID:AB_296888
BRG1	Santa Cruz	sc-17796	WB	1:500	RRID:AB_626762
	Abcam	ab110641	ChIP	10 µL	RRID:AB_10861578
KDM6A	Genetex	GTX121246	IHQ	1:150	RRID:AB_10722382
	Cell Signalling	33510	ChIP; WB	10 µL; 1:1000	RRID:AB_2721244
KDM6B	Abcam	ab38113	IHQ; WB	1:100; 1:500	RRID:AB_943898
	Abcam	ab169197	ChIP	15 µL	RRID: AB_3676091
NF200	Leica Biosystems	NCL-L-NF200-N52	IHQ	1:250	RRID:AB_2801535
CD99	Leica Biosystems	NCL-L-CD99-187	IHQ	1:250	RRID:AB_10554591
Ki67	Leica Biosystems	PA0230	IHQ	1:250	RRID:AB_2341199

## Sheet: Plasmids
Plasmids
Plasmid ID	Plasmid	Sequence 5'-3'	Source
VSC6572	SMARTvector shRNA ctrl	-	Dharmacon
V3SH11252-226764093	SMARTvector shRNA KDM6A#1	AAGTTTCACATCTATGGTA	Dharmacon
V3SH11252-226949949	SMARTvector shRNA KDM6A#2	GGGAAGTACAGACACTATT	Dharmacon
V3SH11240-225230458	SMARTvector shRNA KDM6B#1	AGGGTGAGCAACTCCTGTA	Dharmacon
V3SH11240-225756214	SMARTvector shRNA KDM6B#2	ACGTCCTGCACTTTCTCGG	Dharmacon
VB900121-9433ucf	pLV[Exp]-Puro-EF1A>NLS-EGFP	-	VectorBuilder Inc.
VB230503-1338fna	pLV[Exp]-Puro-EF1A>{hKDM6A[NM_021140.4](ns)}:T2A:NLS-EGFP	-	VectorBuilder Inc.
VB230503-1336udt	pLV[Exp]-Puro-EF1A>{hKDM6A(H1146A,E1148A)(ns)}:T2A:NLS-EGFP	-	VectorBuilder Inc.

## Sheet: sgRNA
sgRNA sequences
	Sequence	guide sequence 5'-3'	Source
	scramble	CUACCAGAGCUAACUCA	Synthego
KDM6A	#1	UCAGCUGUUGGCCCAUU	Synthego
	#2	AGAGACGCUAGGCACUC	Synthego
	#3	AAUGGACCCUUUUCUGC	Synthego
KDM6B	#1	CUCAGGCUGGAUGCAUC	Synthego
	#2	ACAGCUCAGGCCCCCAA	Synthego
	#3	AGCGCAUGGCUGCCUGG	Synthego

## Sheet: siRNA
siRNA sequences
	Sequence	guide sequence 5'-3'	Source
	scramble	CUACCAGAGCUAACUCA	Sigma-Aldrich
KDM6A	#1	UCAGCUGUUGGCCCAUU	Sigma-Aldrich
	#2	AGAGACGCUAGGCACUC	Sigma-Aldrich
KDM6B	#1	CUCAGGCUGGAUGCAUC	Sigma-Aldrich
	#2	ACAGCUCAGGCCCCCAA	Sigma-Aldrich

## Sheet: Primers
Primer sequences
Primer	Sequence Forward (5'-3)	Sequence Reverse (5'-3)	Type	Source
CAV1	CAGGGACATCTCTACACC	TCAAAGTCAATCTTGACCAC	cDNA	Sigma Aldrich
CCND1	GCCTCTAAGATGAAGGAGAC	CCATTTGCAGCAGCTC	cDNA	Sigma Aldrich
CDH11	TGTTGATGGAGATGGTATGG	GGCTTTTTCAGCTTTATCAC	cDNA	Sigma Aldrich
CSRP1	CAAATTTGCCCAGAAGATTG	TAGCATAACATCCTTTGCAG	cDNA	Sigma Aldrich
EWRS1-FLI1	CCAAGTCAATATAGCCAACAG	GGCCGTTGCTCTGTATTCTTA	cDNA	Sigma Aldrich
EZH2	AAGAAATCTGAGAAGGGACC	CTCTTTACTTCATCAGCTCG	cDNA	Sigma Aldrich
MMP9	AAAGGGAATAAGTACTGGGC	CAGTGTTTTCCTCAGAAAGAG	cDNA	Sigma Aldrich
GAPDH	CTTCAACAGCGACACCCACT	GTGGTCCAGGGGTCTTACTC	cDNA	Sigma Aldrich
IGF1	CCCAGAAGGAAGTACATTTG	GTTTAACAGGTAACTCGTGC	cDNA	Sigma Aldrich
IRS2	AAGAGTGAAGATCTGTCTGG	ATCTAACAGAGTCCACAGATG	cDNA	Sigma Aldrich
JARID2	CTCAGGAAAAAGAAGTGGTC	CTTCCCTTATAGATGCACTTG	cDNA	Sigma Aldrich
KDM6A	GTGGGCAATTAAAGCATTTC	TTCACTTTGAACATAAGCCC	cDNA	Sigma Aldrich
KDM6B	CAGGAGAATAACAACTTCTGC	CACAGGAATATTGGATGCATAG	cDNA	Sigma Aldrich
NKX2-2	CTTCAGTACTCCCTGCAC	CTTGGAGAAAAGCACTCG	cDNA	Sigma Aldrich
NR0B1	CAGTCAGCATGGATGATATG	CACAGCTCTTTATTCTTCCC	cDNA	Sigma Aldrich
PCSK2	GCCTGGAATTTAATCACCTC	ATGGTATTTTTCTCAGGGTCC	cDNA	Sigma Aldrich
SEMA3C	ATCAATGAGGAGCTTTTCTC	TTCCTCTTGGTTAAACTTCG	cDNA	Sigma Aldrich
SIRPA	GAACGGAACATCTATATTGTGG	CATGCAACCTTGAGAAGAAG	cDNA	Sigma Aldrich
SOX2	ATAATAACAATCATCGGCGG	AAAAAGAGAGAGGCAAACTG	cDNA	Sigma Aldrich
SYT1	AGGTACCATACTCGGAATTG	GATGTCATGCTTAGAGAAACG	cDNA	Sigma Aldrich
TBP	TTCGGAGAGTTCTGGGATTGTA	TGGACTGTTCTTCACTCTTGGC	cDNA	Sigma Aldrich
TSPAN13	CTAGCTGTGTTAAAAGTGACC	CAAATCTCAAAACCTCTCCAG	cDNA	Sigma Aldrich
VRK1	AGGTGTACTTGGTAGATTATGG	ATCTTTTGGGGTCTTCTTTG	cDNA	Sigma Aldrich
CCND1 enh	GAGACAAGGTCCCACTCTGTCG	GAGACAAGGTCCCACTCTGTCG	Genomic	Sigma Aldrich
CDH11 enh	CAAACCTCGGTTGTCTCTGA	TGCAGATGACAAGGATGACA	Genomic	Sigma Aldrich
DICER	TCTTTTCCCCGATCTGTTGC	TTGCTTCAGCCCAGGATTTC	Genomic	Sigma Aldrich
ENC1	GCTGACACTGGTCCCCAAAG	AGCAGATGCCTTGGGTTTGA	Genomic	Sigma Aldrich
IGF1 enh	TCTATTTTCAGCATTGCAGGGG	GGATCCCTGCTGTTTTGGC	Genomic	Sigma Aldrich
IRS2 enh	GCCATAAATTGGCAGTAGCA	GCTCAGCCTTGTCTTCCTTC	Genomic	Sigma Aldrich
IRS2 prom	CTGTGTGTGCCTGCGTAAC	CGCCGCACAGTGAGTAAC	Genomic	Sigma Aldrich
JARID2 enh	TGGTTTACATGGGGCCTGTT	TGGATGGCCAGATTTATGTGC	Genomic	Sigma Aldrich
NKX2-2 enh	AAGGATGGAAACTTGGCCTCA	AAGAGTTAGTGGTCTTCCCATCCA	Genomic	Sigma Aldrich
SEMA3C enh	CTCCAGTCACATCAGCAGGT	TTTAAAAGCCATGCTTCCTG	Genomic	Sigma Aldrich
SYT prom	CTTTCACATCCCCACCCTAC	TGTGGGTTTTTGAAAAGCTG	Genomic	Sigma Aldrich
SYT1 enh	GTGCCATGATTGTGGATTTC	AAGCCTGTTGCAGTCAAGTG	Genomic	Sigma Aldrich
TAL1	GGACACAACGAAATCAGTCAAAC	GTTCTCAGCAGGGATCTGATTCT	Genomic	Sigma Aldrich
TSPAN13 enh	TCAACTGCCTGAGTGACCTC	CTTCTTGGGCTCCTTGTCTC	Genomic	Sigma Aldrich
VRK1 enh	TGGCTCAGGCCTTTGTCATC	TGAAGACCATTGCCCCATCT	Genomic	Sigma Aldrich
