# Supplementary material for: KDM6 Demethylases Contribute to EWSR1::FLI1-Driven Oncogenic Reprogramming in Ewing Sarcoma
Source: Cancer Res. 2025 Oct 14;85(22):4485–503. doi: 10.1158/0008-5472.CAN-24-3452 (PMC12616242; doi:10.1158/0008-5472.CAN-24-3452)
Supplement: Supplementary Table S2 — Excel file showing genes with gain or loss of H3K27me3 upon EWSR1::FLI1 introduction in hpMSC. [file can-24-3452_supplementary_table_s2_suppst2.xlsx]

## Sheet: Table_Description
Supplementary Table S2
Table showing genes associated to gain or loss of bins of H3K27me3 (Up or Down bins, respectively) following EWSR1::FLI1 introduction in hpMSC.

## Sheet: Up_bins
Up bins gaining H3K27me3 in hpMSC-EWSR1::FLI1
AANAT
AARD
AATBC
ABCA7
ABCC13
ABCG5
ABHD12B
ABHD17C
ABI3BP
ABLIM3
ABRA
ACADL
ACBD6
ACER3
ACMSD
ACOT4
ACP4
ACSL1
ACSM2B
ACSM4
ACTL9
ACTR2
ACTR3B
ACTRT2
ACVR1B
ACVR2B
ACY3
ADAM12
ADAM18
ADAM20P1
ADAM30
ADAM3B
ADAM8
ADAMTS12
ADAMTS14
ADAMTS2
ADAMTS7
ADCY10
ADCY3
ADCY7
ADGRB2
ADGRF4
ADGRG1
ADH6
ADM2
ADORA1
ADPGK-AS1
ADPRHL1
ADRB2
ADTRP
AFAP1
AFAP1-AS1
AFF2
AGAP14P
AGBL4-AS1
AGK
2001-08-01
AGPAT3
AGPAT5
AGTR1
AGXT
AHI1
AHNAK
AICDA
AK5
AKAP12
AKR1C2
AKR1C6P
AKT3
ALCAM
ALDH1A3
ALDH3A1
ALDH8A1
ALKAL1
ALOX12
ALOX12-AS1
ALPI
ALPK2
ALX1
AMBN
AMIGO1
AMOTL1
AMPD3
AMY2A
AMY2B
AMZ2P1
ANAPC2
ANGPT1
ANKDD1B
ANKEF1
ANKRD1
ANKRD16
ANKRD30BP2
ANKRD34C
ANKRD36C
ANKRD44
ANKRD44-IT1
AOC1
AOPEP
AP1B1P1
AP4S1
APBB2
APCDD1L
APCDD1L-DT
APH1B
APLF
APOA1-AS
APOBEC1
APOBR
APOE
APOLD1
AQP4
AQP6
ARC
ARHGAP10
ARHGAP11A-SCG5
ARHGAP20
ARHGAP26-AS1
ARHGAP35
ARHGAP45
ARHGAP5
ARHGEF28
ARHGEF38-IT1
ARID3B
ARID5B
ARL14
ARL15
ARL17A
ARMCX4
ARMH4
ARMS2
ARSH
ART4
ARVCF
ASAH2B
ASB14
ASB9
ASCL5
ASIC1
ASIC4
ASPHD2
ASXL2
ATG7
ATM
ATOH8
ATP13A4-AS1
ATP6V0A2
ATP8B3
ATP9A
ATXN1
AXIN2
B3GAT1-DT
B3GNT6
B4GALT6
B9D1
BAALC
BAALC-AS2
BAIAP2-DT
BASP1P1
BATF3
BBOX1
BBOX1-AS1
BBX
BCKDHB
BCL9
BCORP1
BCR
BCRP2
BDKRB2
BEND3
BEST3
BICC1
BIRC6
BIRC7
BLVRA
BMERB1
BMPR2
BNC2
BOC
BRAF
BST1
BTBD16
BTBD9
BVES-AS1
C11orf45
C11orf86
C11orf87
C12orf42
C12orf60
C12orf66
C12orf75
C12orf77
C15orf54
C17orf50
C17orf75
C18orf12
C19orf57
C1QTNF1
C1QTNF1-AS1
C1QTNF12
C1QTNF2
C1QTNF7
C1QTNF8
C1orf100
C1orf162
C1orf167-AS1
C21orf91-OT1
C2CD3
C2CD4A
C2orf92
C3orf52
C3orf56
C3orf85
C4orf51
C5orf60
C5orf63
C5orf66-AS2
C6orf58
C6orf89
C7orf65
C7orf69
C7orf77
C8orf49
C9orf135-DT
C9orf47
CA12
CA2
CABIN1
CACNA1C-IT3
CACNA2D3-AS1
CACNG1
CALCRL
CALD1
CALHM4
CALHM5
CALR3
CAMK2D
CAMP
CAMTA1-AS2
CAND1.11
CAPN3
CAPSL
CAPZB
CARD10
CARD18
CARD8
CARMIL1
CARNS1
CASC19
CASC23
CASC6
CASKIN1
CASP1P2
CASS4
CATIP
CATSPERZ
CBLN2
CBS
CBSL
CBWD5
CBX2
CCBE1
CCDC110
CCDC122
CCDC127
CCDC15
CCDC153
CCDC154
CCDC160
CCDC179
CCDC190
CCDC200
CCDC50
CCDC60
CCDC61
CCDC70
CCDC85C
CCER2
CCIN
CCKAR
CCL13
CCL20
CCN2
CCN4
CCN6
CCNG2
CCNYL2
CCRL2
CCT6B
CD1A
CD1C
CD2
CD200R1L-AS1
CD226
CD34
CD40
CD44
CD7
CD82
CD84
CD9
CDC14A
CDC42EP3
CDC45
CDCA7L
CDCA8
CDCP1
CDH16
CDH2
CDH7
CDK15
CDK6-AS1
CDNF
CDRT15
CDRT3
CDRT4
CDX4
CEACAM22P
CEACAM5
CEL
CELF2-DT
CELSR3
CEMIP2
CENPF
CEP112
CEP128
CEP85L
CEROX1
CERS3
CERS6
CFAP251
CFAP44
CFD
CFDP1
CGA
CGB2
CGB7
CHCHD6
CHD7
CHDH
CHGB
CHIC1
CHRFAM7A
CHRM3-AS1
CHRM4
CHRNB2
CHROMR
CHST11
CHST12
CHST15
CHST2
CHST5
CISH
CIT
CLCA2
CLCN3
CLCNKA
CLCNKB
CLDN11
CLDN2
CLEC12A
CLEC12B
CLEC16A
CLEC18C
CLEC1A
CLEC1B
CLEC2A
CLEC2B
CLEC2L
CLEC3A
CLEC4C
CLIP4
CLRN3
CLSTN1
CLVS2
CMA1
CMBL
CMKLR1
CMSS1
CMTM6
CMTM7
CNIH2
CNKSR3
COBLL1
COG6
COL11A2
COL16A1
COL27A1
COL6A3
COL8A1
COLGALT2
COMMD4P1
COMMD4P2
COMP
CORO2B
CORO6
COX10
CP
CPA1
CPD
CPED1
CPQ
CRABP2
CRACR2A
CREB3L2
CRHBP
CRISPLD1
CRISPLD2
CRLF2
CRNN
CRPPA-AS1
CRTAM
CRTC1
CRYBG3
CRYZL2P
CRYZL2P-SEC16B
CSAG3
CSF1
CSF2RA
CSMD1
CSRP2
CST4
CST8
CST9
CT69
CTAGE1
CTDSPL
CTIF
CTNNAL1
CTSC
CTSLP8
CTSO
CUTALP
CXADRP2
CXCL1
CXCL10
CXCL12
CXCL3
CXCL6
CXCR5
CXCR6
CXorf66
CYB561D2
CYB5B
CYB5R2
CYBB
CYLC2
CYP24A1
CYP26B1
CYP2A13
CYP2C8
CYP2S1
CYP2U1-AS1
CYP4A11
CYP4A22
CYP4F12
CYP4F35P
CYTH4
DAAM1
DAAM2
DACT1
DACT3
DACT3-AS1
DAO
DAPL1
DCAF4L2
DCAF8L2
DCBLD1
DCP1B
DCSTAMP
DDN
DDR2
DEFA5
DEFA6
DEFA8P
DEFA9P
DEFB107A
DEFB107B
DEFB108B
DEFB127
DEFB134
DEFB136
DENND11
DENND2B
DENND3
DERA
DESI2
DGAT2
DGCR6
DHRS7C
DHX35
DIAPH2
DIP2B
DIPK1B
DIRAS2
DISC1-IT1
DISC2
DKK1
DLC1
DLL1
DLX2-DT
DLX3
DLX5
DLX6
DLX6-AS1
DMC1
DMXL2
DNAJA4
DNAJC9-AS1
DNASE1L3
DNASE2B
DNHD1
DNM1P35
DNM1P50
DNM3OS
DNMBP
DOCK10
DOCK5
DOCK9-AS1
DPP10-AS1
DPPA2
DPPA3
DPPA4
DPY19L2P4
DPYSL3
DRD4
DSCAM-AS1
DSCR10
DSE
DSG2-AS1
DST
DTNA
DTWD2
DUSP10
DUSP4
DUSP5P1
DYNC1I1
DYNC2LI1
E2F2
EAF2
EBF1
ECE1
ECHDC3
EDNRB
EDNRB-AS1
EEF1DP3
EFCAB1
EFCAB11
EFEMP1
EGFLAM-AS2
EGFR
EGFR-AS1
EIF2AK3-DT
EIF5AL1
ELANE
ELF1
ELF2
ELK2AP
ELOVL5
EMILIN3
EMP1
ENC1
ENDOD1
ENOX1
ENOX1-AS2
ENSA
EP300-AS1
EPAS1
EPGN
EPHA4
EPPK1
ERBIN
ERC1
EREG
ERICH1
ERICH4
ERMN
ERP27
ERVW-1
ESM1
ESPL1
ETV1
ETV6
EVA1A
EVI5
EVI5L
EVL
F2
F2RL1
F2RL2
FAHD2A
FAHD2CP
FAM106B
FAM110A
FAM110C
FAM111B
FAM126A
FAM131C
FAM133A
FAM135B
FAM13A
FAM171A1
FAM187B
FAM207A
FAM20A
FAM216B
FAM225A
FAM227A
FAM237A
FAM242F
FAM3D
FAM3D-AS1
FAM53A
FAM66E
FAM78A
FAM83D
FAM83E
FAM86C2P
FAM86EP
FAM86FP
FAM86JP
FAM95A
FAM95C
FANCC
FAP
FARP2
FARS2
FASLG
FAT4
FBN2
FBXL14
FBXO2
FBXO44
FCAR
FCER1A
FCGR1B
FCGR2B
FCRLA
FEZ1
FGB
FGD2
FGF1
FGF14-AS2
FGF20
FGF6
FGL2
FHL2
FHOD3
FIBIN
FILIP1L
FIRRE
FKBP5
FLI1
FLJ20712
FLJ22447
FLJ25758
FLJ36000
FLJ44635
FLNB
FMNL2
FNDC3A
FOLH1
FOXC1
FOXE3
FOXF2
FOXI1
FOXO1
FOXP1
FOXR1
FPR1
FREM2-AS1
FRMD7
FRY
FSIP1
FSIP2-AS2
FTCD
FUT8
FXYD4
FYCO1
FZD6
GAB1
GABRA1
GABRA3
GABRA5
GABRE
GACAT2
GAL
GALNT10
GAST
GATA6
GBGT1
GCGR
GCLC
GCLM
GCM1
GCNT1
GDE1
GEM
GEMIN7
2001-01-01
GFOD1
GFPT2
GGT5
GH2
GJA5
GJB2
GJB4
GLCCI1
GLI2
GLI3
GLI4
GLIPR2
GLIS1
GLIS3
GLIS3-AS1
GLP2R
GLS2
GLT8D2
GLUD2
GLYATL3
GMNC
GNA14-AS1
GNAQ
GNB1L
GNG2
GNLY
GNS
GOLGA8CP
GOLGA8DP
GOLGA8H
GOLGA8IP
GOLGA8N
GOLGA8O
GOLGA8Q
GOLGA8S
GPAT3
GPHN
GPR1
GPR132
GPR141
GPR153
GPR157
GPR174
GPR19
GPR31
GPR33
GPR65
GPRC5A
GRAPL
GRB7
GREM1
GREM2
GRID1-AS1
GRIN3B
GRM7-AS3
GS1-24F4.2
GS1-279B7.1
GSG1
GSTA4
GSTO2
GTDC1
GTF2IP7
GTF2IRD2B
GUCA1B
GYPC
GZMA
GZMK
GZMM
H2AC2P
H3-5
HAR1B
HAS2
HCG20
HCG24
HCG26
HCG4
HDAC11
HDAC4
HECTD2
HEG1
HEMK1
HEPACAM
HERC2P10
HERC2P7
HES2
HEXA
HEXB
HEY1
HEY2
HGF
HGFAC
HHIP
HHLA1
HID1
HIP1
HIVEP1
HIVEP2
HK2
HLA-DMB
HLA-V
HLCS
HLX
HMGA2
HMGA2-AS1
HMGB4
HMHB1
HNF1A-AS1
HNF4A-AS1
HNMT
HNRNPA3P1
HOGA1
HOTTIP
HOXA-AS2
HOXA3
HOXB2
HOXC11
HP
HPCA
HPCAL1
HPS3
HS1BP3-IT1
HS2ST1
HSBP1
HSD17B12
HSF4
HSPA4L
HTR3D
HTRA1
HYKK
IAPP
IARS1
ID2-AS1
IFIH1
IFNA21
IFNB1
IFNGR2
IFT88
IGF1R
IGF2R
IGFALS
IGFBP3
IGFBP7
IGHV1OR15-3
IL12B
IL13RA2
IL15
IL15RA
IL17B
IL17RA
IL17RE
IL17REL
IL1A
IL1B
IL1R1
IL20RB
IL21
IL21R-AS1
IL22
IL33
IL4I1
IL4R
IL5RA
IL6
IL6-AS1
IL7R
IMPG2
INA
INHBA
INHBA-AS1
INHBB
INKA2
INKA2-AS1
INPP4B
INPP5J
INSIG1
INSYN2B
IQCA1L
IQCE
IRAK2
IRS1
IRX2
ISL1
ISM1-AS1
ITFG1
ITFG1-AS1
ITGA1
ITGA11
ITGA2
ITGA4
ITGA6
ITGA7
ITGB3
ITGB6
ITGB7
ITGBL1
ITLN2
ITPRID2
IWS1
JADE1
JAG1
JAZF1
KAT2B
KC6
KCCAT198
KCNA10
KCNC4
KCNH1-IT1
KCNH6
KCNH7-AS1
KCNIP4-IT1
KCNJ11
KCNJ15
KCNK1
KCNK16
KCNK2
KCNK4-TEX40
KCNMA1
KCNMB3
KCNS1
KCNS2
KCNV1
KDM5A
KDM6A
KIAA0586
KIAA0825
KIAA1328
KIF12
KIF13B
KIF24
KIF26B-AS1
KIF4B
KIFAP3
KITLG
KLF15
KLF17
KLF4
KLF5
KLF7
KLHDC7A
KLHL1
KLHL2
KLHL24
KLHL26
KLHL3
KLHL4
KLK7
KLK9
KLRB1
KLRF2
KLRK1
KNCN
KRBOX1-AS1
KRT15
KRT32
KRT35
KRT36
KRT38
KRT72
KRT79
KRT81
KRTAP10-8
KRTAP17-1
KRTAP9-1
KRTAP9-3
KRTAP9-8
KRTAP9-9
KY
LAIR1
LAIR2
LAMA4
LAMA4-AS1
LAMB4
LAMC2
LARS2
LARS2-AS1
LCE2B
LCN6
LCOR
LCT
LDHAL6A
LECT2
LEFTY1
LEKR1
LELP1
LEMD1-AS1
LGALS12
LGALS17A
LGALS2
LHFPL3-AS2
LHX2
LILRB4
LIMS1
LINC00113
LINC00114
LINC00189
LINC00211
LINC00222
LINC00242
LINC00251
LINC00254
LINC00310
LINC00311
LINC00322
LINC00323
LINC00330
LINC00331
LINC00332
LINC00354
LINC00365
LINC00376
LINC00380
LINC00382
LINC00390
LINC00392
LINC00400
LINC00402
LINC00407
LINC00415
LINC00426
LINC00443
LINC00445
LINC00452
LINC00460
LINC00462
LINC00484
LINC00487
LINC00492
LINC00494
LINC00501
LINC00544
LINC00548
LINC00565
LINC00574
LINC00583
LINC00588
LINC00607
LINC00619
LINC00649
LINC00656
LINC00673
LINC00681
LINC00690
LINC00692
LINC00698
LINC00709
LINC00839
LINC00844
LINC00857
LINC00863
LINC00886
LINC00909
LINC00930
LINC00940
LINC00968
LINC00971
LINC00974
LINC00976
LINC00994
LINC01010
LINC01013
LINC01019
LINC01038
LINC01046
LINC01050
LINC01068
LINC01069
LINC01085
LINC01094
LINC01097
LINC01106
LINC01107
LINC01108
LINC01114
LINC01117
LINC01118
LINC01119
LINC01123
LINC01132
LINC01135
LINC01138
LINC01140
LINC01148
LINC01162
LINC01181
LINC01187
LINC01201
LINC01205
LINC01214
LINC01222
LINC01224
LINC01249
LINC01255
LINC01257
LINC01264
LINC01282
LINC01288
LINC01291
LINC01304
LINC01322
LINC01327
LINC01333
LINC01335
LINC01345
LINC01346
LINC01349
LINC01351
LINC01358
LINC01366
LINC01376
LINC01386
LINC01393
LINC01410
LINC01412
LINC01416
LINC01423
LINC01448
LINC01449
LINC01461
LINC01467
LINC01477
LINC01482
LINC01495
LINC01496
LINC01502
LINC01518
LINC01533
LINC01538
LINC01543
LINC01544
LINC01553
LINC01572
LINC01579
LINC01582
LINC01591
LINC01592
LINC01601
LINC01603
LINC01605
LINC01606
LINC01614
LINC01620
LINC01649
LINC01655
LINC01657
LINC01659
LINC01661
LINC01671
LINC01677
LINC01681
LINC01688
LINC01692
LINC01698
LINC01708
LINC01719
LINC01723
LINC01734
LINC01741
LINC01745
LINC01747
LINC01751
LINC01752
LINC01770
LINC01774
LINC01776
LINC01800
LINC01802
LINC01806
LINC01820
LINC01832
LINC01840
LINC01846
LINC01852
LINC01861
LINC01882
LINC01883
LINC01899
LINC01921
LINC01922
LINC01924
LINC01929
LINC01930
LINC01940
LINC01946
LINC01947
LINC01949
LINC01970
LINC01985
LINC01989
LINC01991
LINC01994
LINC02015
LINC02024
LINC02032
LINC02042
LINC02057
LINC02059
LINC02069
LINC02072
LINC02076
LINC02078
LINC02082
LINC02085
LINC02091
LINC02098
LINC02101
LINC02102
LINC02108
LINC02110
LINC02111
LINC02113
LINC02118
LINC02121
LINC02126
LINC02130
LINC02133
LINC02138
LINC02140
LINC02143
LINC02145
LINC02155
LINC02160
LINC02172
LINC02173
LINC02178
LINC02189
LINC02190
LINC02199
LINC02202
LINC02204
LINC02214
LINC02223
LINC02224
LINC02230
LINC02238
LINC02240
LINC02257
LINC02266
LINC02285
LINC02288
LINC02289
LINC02292
LINC02298
LINC02324
LINC02345
LINC02362
LINC02363
LINC02384
LINC02387
LINC02395
LINC02402
LINC02414
LINC02420
LINC02421
LINC02422
LINC02432
LINC02446
LINC02450
LINC02461
LINC02465
LINC02468
LINC02474
LINC02482
LINC02488
LINC02537
LINC02538
LINC02541
LINC02550
LINC02570
LINC02587
LINC02606
LINC02607
LINC02617
LINC02624
LINC02648
LINC02687
LINC02692
LINC02720
LINC02728
LINC02801
LINC02817
LINC02869
LINC02872
LINC02881
LINC02889
LIPF
LLCFC1
LMCD1
LMOD3
LNP1
LNX1-AS1
LNX1-AS2
LOC100126784
LOC100128059
LOC100128076
LOC100128317
LOC100128988
LOC100128993
LOC100130111
LOC100130331
LOC100130357
LOC100130370
LOC100130673
LOC100131472
LOC100132813
LOC100240734
LOC100287846
LOC100288637
LOC100505782
LOC100505978
LOC100506098
LOC100506178
LOC100506606
LOC100506675
LOC100506725
LOC100506937
LOC100507065
LOC100507071
LOC100507144
LOC100507156
LOC100507346
LOC100996263
LOC100996318
LOC100996413
LOC100996664
LOC101059915
LOC101926968
LOC101927045
LOC101927069
LOC101927131
LOC101927188
LOC101927190
LOC101927243
LOC101927354
LOC101927357
LOC101927378
LOC101927391
LOC101927394
LOC101927410
LOC101927418
LOC101927450
LOC101927488
LOC101927513
LOC101927539
LOC101927692
LOC101927751
LOC101927769
LOC101927811
LOC101927824
LOC101927829
LOC101927855
LOC101927884
LOC101927932
LOC101928009
LOC101928030
LOC101928035
LOC101928042
LOC101928119
LOC101928177
LOC101928283
LOC101928335
LOC101928370
LOC101928417
LOC101928441
LOC101928446
LOC101928510
LOC101928525
LOC101928540
LOC101928565
LOC101928596
LOC101928718
LOC101928748
LOC101928881
LOC101929109
LOC101929122
LOC101929217
LOC101929234
LOC101929259
LOC101929380
LOC101929413
LOC101929427
LOC101929470
LOC101929512
LOC101929551
LOC101929563
LOC101929572
LOC101929586
LOC101929621
LOC101929633
LOC102467080
LOC102467222
LOC102546299
LOC102723493
LOC102723544
LOC102723604
LOC102723704
LOC102723730
LOC102724152
LOC102724580
LOC102724719
LOC102724728
LOC102724770
LOC102724784
LOC105369147
LOC105369187
LOC105369199
LOC105369212
LOC105370295
LOC105372028
LOC105372441
LOC105373609
LOC105374389
LOC105374960
LOC105375131
LOC105375773
LOC105375843
LOC105376398
LOC105377621
LOC105377785
LOC105378098
LOC105378123
LOC105378479
LOC105378933
LOC105378948
LOC105379030
LOC107984507
LOC107985532
LOC107985728
LOC107985911
LOC107985939
LOC110091768
LOC112267991
LOC112268136
LOC116435278
LOC117779438
LOC283038
LOC283045
LOC283299
LOC284191
LOC284241
LOC285000
LOC285626
LOC286177
LOC338963
LOC339593
LOC339803
LOC339874
LOC388436
LOC388813
LOC389602
LOC389895
LOC392196
LOC401176
LOC401312
LOC401478
LOC440084
LOC440700
LOC642131
LOC644135
LOC646214
LOC646736
LOC653513
LOC728158
LOC728196
LOC728743
LOC79999
LOC91548
LOC93622
LOXL2
LPCAT1
LPCAT2
LRP11
LRP5
LRP5L
LRP6
LRRC1
LRRC14B
LRRC15
LRRC17
LRRC37A4P
LRRC3B
LRRC8B
LRRC8C
LRRC8C-DT
LRRFIP1
LRRIQ3
LRRK1
LRRN4
LSAMP-AS1
LSMEM1
LUARIS
LUCAT1
LUNAR1
LY6D
LY6G6C
LY6G6D
LY6G6F-LY6G6D
LYNX1-SLURP2
LYPLAL1-AS1
LYRM9
LYSMD2
LZTS3
MACC1-AS1
MADCAM1
MAEL
MAGEA8-AS1
MAGEL2
MAGT1
MAMDC2
MAMDC2-AS1
MAML2
MAN1A1
MAP2K4P1
MAP3K1
MAP3K14-AS1
MAP3K2
MAP3K20
MAP3K20-AS1
MAP4K3
MAPK6-DT
MAPKAP1
MAPKAPK3
MARCHF8
MARF1
MARK4
MATN2
MATN4
MB21D2
MBL2
MBNL1
MBNL1-AS1
MBOAT2
MC2R
MC4R
MCMDC2
MCPH1
MCTP2
MCU
MCUB
MDK
ME1
MEF2C
MEIOB
MELTF
MEPE
MESD
METAP1D
METRN
METTL1
METTL21EP
METTL25
METTL7B
MFGE8
MFHAS1
MFSD13B
MGAT5
MGC15885
MGC34796
MGP
MIATNB
MICAL2
MID2
MIG7
MIMT1
MINDY4
MIOS
MIPOL1
MIR10524
MIR1185-1
MIR1250
MIR1266
MIR1302-4
MIR1302-6
MIR1302-7
MIR137HG
MIR146A
MIR153-2
MIR181A2HG
MIR205HG
MIR3117
MIR3142HG
MIR3150BHG
MIR325HG
MIR34C
MIR381HG
MIR3920
MIR3923
MIR4251
MIR4262
MIR4266
MIR4286
MIR433
MIR4422HG
MIR4435-2HG
MIR4438
MIR4693
MIR4704
MIR4729
MIR4739
MIR4790
MIR4799
MIR489
MIR490
MIR512-1
MIR512-2
MIR544A
MIR548AO
MIR548Q
MIR585
MIR587
MIR6124
MIR655
MIR6814
MIR6828
MIR6870
MIR7855
MIR7973-1
MIR7973-2
MIR8057
MIR8062
MIR8071-1
MIR8071-2
MIR8073
MIR8074
MIR9900
MIR9901
MKX
MLF1
MLN
MME
MMP1
MMP10
MMP2
MMP21
MNDA
MOK
MORC4
MPO
MPZL1
MRGPRX1
MS4A15
MSH2-OT1
MSLN
MSR1
MSRB3
MSTN
MSX2
MT1A
MT1DP
MTARC2
MTCL1
MTERF4
MTHFD2L
MTMR3
MTMR4
MTOR
MUC15
MUC2
MUC21
MYBPC3
MYBPH
MYCNUT
MYH1
MYH2
MYH8
MYL3
MYO16-AS1
MYO1B
MYO1D
MYO1E
MYO1F
MYOCOS
MYORG
MYOSLID
N4BP1
NAA11
NAA60
NAALADL2-AS1
NAPSA
NAV2-AS2
NBAS
NBPF1
NBPF8
NCAPH
NCF1
NCMAP-DT
NCOA1
NCOA2
NCOA3
NCOA5
NDE1
NDP
NDP-AS1
NDRG1
NDST4
NDUFA11
NDUFA4L2
NEK10
NEK2
NEO1
NEU2
NEU4
NEXMIF
NF2
NFASC
NFE4
NFKB1
NHS
NHSL1
NID2
NIFK-AS1
NIPAL2
NKILA
NKX3-1
NLGN1-AS1
NLGN4Y
NLK
NLRP3
NMUR1
NOC2LP2
NOL10
NOTCH2
NOTCH2NLA
NOTCH2NLB
NOTCH2NLR
NOXA1
NPIPB4
NPTX2
NPVF
NPY5R
NR2F1
NR2F2-AS1
NR3C1
NR4A2
NREP
NREP-AS1
NRP1
NRP2
NRROS
NSMCE1
NT5DC4
NTM-AS1
NTN4
NTN5
NTPCR
NTS
NUAK1
NUBPL
NUDT16P1
NUDT9
NUTM2E
NXN
NYAP1
OBP2A
OBP2B
OBSCN-AS1
ODAM
ODF1
OGFRP1
OLFM5P
OLFML1
OLFML2A
OR10A2
OR10A3
OR10A4
OR10J1
OR10J4
OR10K1
OR10K2
OR13D1
OR1L6
OR1N2
OR2A12
OR2A14
OR2A2
OR2AG1
OR2AG2
OR2B2
OR2F1
OR4F13P
OR51I2
OR51T1
OR52A1
OR52A5
OR52E4
OR52I2
OR56A1
OR56B4
OR6A2
OR6B1
OR6C1
OR6M1
OR6W1P
OR7C1
OR7G1
OR8B12
OR8G1
OR8G5
OR8S1
ORC3
OSBP2
OSBPL3
OSR1
OSR2
OSTN
OTUD7B
OVCH2
OXCT1
OXGR1
OXNAD1
OXR1
P2RY10
P3H2-AS1
PABPC3
PACRG-AS1
PACRG-AS2
PACRG-AS3
PAGE4
PALLD
PALMD
PANK1
PANX2
PAQR8
PARM1-AS1
PARP12
PARP16
PART1
PARVA
PARVB
PASD1
PAX9
PBX3
PC
PCDH11X
PCDH15
PCDH9-AS4
PCDHB13
PCDHB17P
PCDHB4
PCGF5
PCNX2
PCYT2
PDCD1LG2
PDCD6
PDCD6-AHRR
PDCL3P4
PDE4B
PDE4B-AS1
PDE4DIPP6
PDE6D
PDE6H
PDGFC
PDGFRA
PDK1
PDLIM3
PDSS2
PEAK1
PEG13
PELO
PERCC1
PEX5
PFDN4
PFKFB3
PGM1
PGR-AS1
PHACTR2
PHC2
PHEX
PHGDH
PHKB
PHLDA1
PI15
PI4KA
PIANP
PIGL
PIGN
PIGZ
PIK3CB
PIK3CD-AS2
PINCR
PIP4K2A
PIP5K1P1
PIR
PISRT1
PITPNB
PITPNC1
PITPNM2-AS1
PITX3
PKD2L2
PKIA-AS1
PKN2
PLA2G2A
PLA2G4A
PLAAT4
PLAC1
PLAT
PLCB1-IT1
PLCE1-AS2
PLEKHA1
PLEKHA2
PLEKHA8P1
PLEKHG6
PLEKHM3
PLGLB1
PLGLB2
PLIN4
PLPP3
PMCHL2
PMS1
PMS2P3
PNLDC1
PNLIP
PNPLA5
POGLUT3
POM121L2
POM121L4P
POM121L8P
POMGNT2
POTEA
POTEC
POTEG
POTEH
POTEH-AS1
POU1F1
PPFIA4
PPFIBP1
PPFIBP2
PPM1J
PPM1N
PPP1R13L
PPP1R14A
PPP1R17
PPP1R3B
PPP2R5A
PRAG1
PRAMEF11
PRAMEF6
PRAMEF9
PRB1
PRCD
PRDM7
PRDM8
PRDX6-AS1
PRELID2
PRF1
PRG4
PRICKLE1
PRICKLE2
PRICKLE2-AS1
PRICKLE2-AS2
PRKAA2
PRKACB
PRKAR1A
PRKCA
PRKG1-AS1
PRKRA
PRL
PROKR2
PROSER2-AS1
PROX1
PRR16
PRR23D1
PRR23D2
PRR35
PRR36
PRR9
PRSS1
PRSS22
PRSS38
PRSS40A
PRSS40B
PRX
PSD3
PSG4
PSLNR
PTCSC3
PTDSS1
PTENP1
PTENP1-AS
PTGER2
PTGER4
PTGES
PTK6
PTPDC1
PTPN3
PTPRA
PTPRC
PTPRD-AS2
PTPRE
PTPRN
PTTG2
PWWP2A
PXDN
PXYLP1
RAB31
RAB36
RABGAP1
RAD51L3-RFFL
RAET1E-AS1
RAET1G
[truncated: 622 more rows]

## Sheet: Down_bins
Down bins loosing H3K27me3 in hpMSC-EWSR1::FLI1
A1BG
A4GNT
AACS
AADAC
ABCA5
ABCA9-AS1
ABCB4
ABCD3
ABHD1
ABHD6
ABI3
ABO
ACACB
ACAP1
ACE
ACER1
ACER2
ACHE
ACKR1
ACKR3
ACP5
ACSBG2
ACSL4
ACTA1
ACTL7B
ACTN1-AS1
ACTN3
ADAM21
ADAM21P1
ADAMDEC1
ADAMTS10
ADAMTSL5
ADAP2
ADCY4
ADCYAP1
ADD3-AS1
ADGRA1-AS1
ADGRE2
ADGRF3
ADGRF5-AS1
ADGRG3
ADH1B
ADIPOQ
ADIPOQ-AS1
ADRA1D
ADRB1
ADRB3
AFP
AGAP1
AGAP10P
AGAP2
AGAP5
AGBL4-IT1
AGR2
AGRN
AHSG
AIF1L
AIPL1
AJAP1
AK4
AKR7L
ALB
ALDH1L1-AS1
ALDH4A1
ALDH5A1
ALG1L9P
ALOX12B
ALOX15
ALOX15B
ALOX15P1
ALPK1
AMER2
AMFR
AMH
AMHR2
AMN1
AMTN
ANAPC1P1
ANAPC1P4
ANKAR
ANKRD13B
ANKRD19P
ANKRD20A11P
ANKRD30B
ANKRD34B
ANKRD35
ANKRD36
ANKRD60
ANKRD66
ANKS1A
ANKS4B
ANO10
ANP32D
ANXA13
ANXA2P1
AOC3
AP1M2
APC2
APEH
APLN
APLNR
APLP1
APLP2
APOBEC3A
APOBEC3A_B
APOBEC3D
APOBEC3F
APOBEC3H
APOD
APOH
APOL4
APOL5
AQP12A
AQP12B
AQP2
AQP7P1
ARAP2
ARHGAP27
ARHGAP27P1
ARHGAP27P1-BPTFP1-KPNA2P3
ARHGAP27P2
ARHGAP36
ARHGAP9
ARHGDIG
ARHGEF15
ARHGEF34P
ARHGEF35-AS1
ARHGEF7-AS1
ARID5A
ARL11
ARL5C
ARMCX5-GPRASP2
ARSA
AS3MT
ASB10
ASB17
ASCL1
ASCL2
ASCL4
ASGR2
ASTL
ASTN2-AS1
ATAD3C
ATG9B
ATP11A-AS1
ATP1A3
ATP1B2
ATP2B2-IT2
ATP6V1E2
AUH
AVP
AVPR1A
AVPR2
AZGP1P1
AZU1
B3GNT3
B3GNT5
B4GALNT1
B4GALT4-AS1
BABAM2
BAGE
BAIAP2L2
BAIAP3
BANCR
BARHL1
BASP1-AS1
BATF
BCAM
BCL2L10
BEGAIN
BEX5
BHLHE22
BHMT
BICDL2
BIK
BLACAT1
BLACE
BMF
BMP2
BMP4
BMPR1A
BMPR1B-DT
BMS1P14
BMS1P2-AGAP9
BMS1P21
BMS1P4-AGAP5
BNIP5
BORCS5
BORCS7-ASMT
BPESC1
BPI
BPIFA2
BPIFB3
BPIFB6
BRD8
BRD9
BRS3
BRWD3
BSPH1
BSPRY
BTBD17
BTK
BTN1A1
BTNL2
BTNL9
C10orf105
C10orf88B
C10orf99
C12orf4
C12orf54
C15orf56
C17orf102
C17orf67
C17orf77
C17orf80
C18orf61
C19orf38
C19orf81
C1GALT1C1L
C1QB
C1QL1
C1QL2
C1QL4
C1S
C1orf116
C1orf141
C1orf185
C1orf194
C1orf21
C1orf210
C1orf226
C1orf232
C20orf173
C20orf197
C20orf204
C20orf85
C22orf42
C2CD4D
C2orf50
C2orf80
C2orf81
C2orf88
C3P1
C3orf84
C4A
C4B
C4B_2
C5orf47
C5orf52
C5orf64-AS1
C6orf52
C6orf99
C7orf50
C8orf44-SGK3
C9orf152
C9orf153
C9orf43
C9orf50
C9orf57
CA14
CA7
CABP1
CABP2
CABP7
CACNA1F
CACNA1G-AS1
CACNG4
CACNG8
CADM3
CADM3-AS1
CADM4
CALCA
CALCB
CALCOCO1
CALHM3
CALML3
CALML3-AS1
CALY
CAMK1G
CAMKV
CAPN11
CAPN6
CAPN8
CARMIL3
CAST
CASTOR2
CASTOR3
CATSPER3
CATSPER4
CBWD1
CBWD3
CBY2
CCDC13-AS1
CCDC140
CCDC151
CCDC166
CCDC169
CCDC173
CCDC177
CCDC180
CCDC182
CCDC183
CCDC184
CCDC187
CCDC197
CCDC27
CCDC37-DT
CCDC62
CCDC63
CCDC65
CCDC69
CCDC87
CCEPR
CCL1
CCL14
CCL15
CCL17
CCL18
CCL22
CCL24
CCL25
CCL26
CCL5
CCM2L
CCN3
CCNA1
CCNB3
CCND2
CCND2-AS1
CCNO
CCNP
CCNT2-AS1
CCR4
CCR5
CCR7
CD164L2
CD180
CD19
CD1D
CD200
CD207
CD300H
CD300LB
CD300LD
CD36
CD37
CD3D
CD3G
CD69
CD70
CD72
CD79B
CDC42BPG
CDC42SE2
CDH15
CDH5
CDHR4
CDK11B
CDK14
CDK5R2
CDKL4
CDKN2A
CDO1
CDRT15P2
CDRT15P3
CDS1
CEACAM1
CEACAM18
CEACAM20
CEACAM8
CEBPA
CECR7
CELA2B
CELSR2
CENPVL1
CENPVL2
CENPVL3
CEP162
CEP170
CEP83
CER1
CERCAM
CERNA2
CERS1
CES1P1
CES5AP1
CETN1
CETP
CFAP100
CFAP53
CFAP65
CFAP73
CFC1
CFC1B
CFHR1
CFHR2
CFL1P1
CFP
CH25H
CHADL
CHD1L
CHIA
CHIC2
CHN2-AS1
CHRD
CHRNA2
CHRNA6
CHRNA9
CHRNB1
CHRND
CHST13
CHST4
CHST6
CHURC1-FNTB
CIB1
CIB4
CISTR
CKB
CKLF-CMTM1
CKM
CKMT1A
CKMT1B
CLC
CLCA3P
CLDN19
CLDN5
CLDN6
CLDN8
CLEC10A
CLEC4D
CLEC4F
CLEC4G
CLEC4GP1
CLEC4O
CLK2P1
CLK3
CLLU1
CLLU1-AS1
CLPSL2
CLRN2
CLUHP3
CLYBL-AS2
CMPK2
CMTM1
CNGA4
CNKSR1
CNNM4
CNR2
CNTD1
CNTLN
CNTN4-AS1
CNTRL
COL2A1
COL4A2-AS1
COL8A2
COLCA2
COLQ
COMMD10
COQ2
CORO2A
COX4I2
COX6B2
CPB1
CPB2
CPB2-AS1
CPEB1-AS1
CPHXL
CPLX3
CPLX4
CPN1
CPNE6
CPO
CPXM1
CRABP1
CRB3
CRCT1
CREB3L3
CRHR1
CRLF1
CRTC3-AS1
CRYAA
CRYAA2
CRYBA4
CRYBB2
CRYBB2P1
CRYGA
CRYGB
CRYGC
CRYGN
CSF1R
CSF3R
CSH2
CSHL1
CST7
CST9L
CTAGE11P
CTAGE15
CTAGE4
CTAGE8
CTD-2194D22.4
CTD-2297D10.2
CTD-3080P12.3
CTLA4
CTRC
CTSH
CTSV
CTXN2
CTXND2
CUX1
CX3CL1
CX3CR1
CXADRP3
CXCL14
CXCL16
CXCL17
CXCL9
CXCR1
CXCR2P1
CXCR4
CXorf49
CXorf49B
CYP11B2
CYP17A1
CYP1A1
CYP1A2
CYP21A1P
CYP26A1
CYP27B1
CYP2A6
CYP2A7
CYP2F1
CYP3A5
CYP4F11
CYP4F2
CYP4F3
CYP4F62P
CYP4Z1
CYP7A1
CYP8B1
CYSLTR2
DAGLA
DANT1
DANT2
DAPK1
DAPK1-IT1
DAPK2
DARS1
DCBLD2
DCST1
DCTN4
DDAH1
DDC-AS1
DDI1
DDX25
DDX54
DEF6
DEFA11P
DEFB1
DEFB104A
DEFB104B
DEFB106A
DEFB106B
DEFB109A
DEFB123
DEFB124
DEFB129
DEFB132
DENND5B-AS1
DES
DGAT2L6
DGKZ
DHH
DHRS12
DHRS4L2
DHX8
DICER1-AS1
DIO3OS
DIPK1A
DKFZP434A062
DKFZP434H168
DLGAP1-AS3
DLK1
DLK2
DLL3
DLL4
DMBT1L1
DMP1
DMRT2
DMRT3
DMRTA1
DMRTA2
DMRTC2
DNAAF3
DNAAF4
DNAH17-AS1
DNAH9
DNAJB8
DNAJB8-AS1
DNAJC22
DNAJC5G
DNM1P41
DNMT3L
DOC2A
DPEP2
DPEP3
DPP4
DPY19L1P1
DPY19L2P2
DPY19L2P3
DPYSL4
DPYSL5
DRAIC
DRAXIN
DRC3
DRD1
DRICH1
DSC1
DUOX1
DUOX2
DUOXA2
DUSP13
DUSP15
DUSP19
DUSP26
DUSP9
DUXB
DYDC2
DYNLRB2
DYRK4
E2F6
EBF4
EBI3
ECE2
ECEL1P2
ECRG4
EDDM3A
EDN2
EDN3
EEF1A1
EEF1A2
EEF1E1-BLOC1S5
EFHB
EFHC2
EFNA1
EFNA2
EFNA3
EFNB3
EGFL7
EGFLAM-AS4
EIF1AX
EIF4E3
ELAVL3
ELF3
ELN
ELOVL3
EMC10
EMILIN2
EMX1
EMX2OS
EN1
EN2
ENPP5
ENPP7
ENPP7P13
ENTPD3
ENTPD3-AS1
EOMES
EPCAM
EPM2A
EPO
EPOP
EPOR
EPS8L1
EPSTI1
ERAP1
ERICH2
ERICH6
ERO1B
ERP44
ERVH48-1
ERVK13-1
ESAM
ESPN
ESPNP
ESRP1
ESX1
ETV3L
ETV4
EVPLL
EVX1
EVX1-AS
EVX2
EWSAT1
EXOC1L
EXOC3L4
F11R
F12
F2R
F8
F9
FAAH
FAAH2
FAAHP1
FABP9
FAM102B
FAM110D
FAM138B
FAM156A
FAM157C
FAM162B
FAM163B
FAM166C
FAM170A
FAM170B
FAM172BP
FAM181A
FAM181A-AS1
FAM183A
FAM197Y9
FAM201B
FAM205A
FAM205BP
FAM209A
FAM21EP
FAM226A
FAM226B
FAM228A
FAM230A
FAM230B
FAM230J
FAM238B
FAM240A
FAM241B
FAM25E
FAM41C
FAM43B
FAM66A
FAM71B
FAM71C
FAM71E2
FAM83B
FAM87A
FAM90A1
FAM90A25P
FAM95B1
FAM9A
FAR2P1
FATE1
FBP2
FBXL21P
FBXL4
FBXL7
FBXO27
FBXO41
FBXO47
FCGR1A
FCGR1CP
FCGR2A
FCGR3A
FCMR
FCN1
FCRL4
FCRL6
FENDRR
FEV
FEZF1
FEZF1-AS1
FEZF2
FFAR3
FFAR4
FGF11
FGF13-AS1
FGF14-AS1
FGF17
FGF18
FGF19
FGF23
FGF3
FGF4
FGFR4
FIGLA
FIGNL2-DT
FLACC1
FLG
FLG2
FLJ40194
FLJ42969
FMO2
FMO5
FMOD
FMR1NB
FNBP1L
FOCAD
FOLH1B
FOLR2
FOXA3
FOXB2
FOXD2
FOXD3-AS1
FOXD4
FOXD4L1
FOXD4L5
FOXD4L6
FOXG1
FOXG1-AS1
FOXI2
FOXI3
FOXL2NB
FOXL3
FOXP4-AS1
FPR2
FPR3
FRAT1
FRG1BP
FRG1DP
FRG2C
FRG2EP
FRRS1L
FSCN3
FSD2
FTX
FUT1
FUT5
FXYD2
FXYD3
FXYD6
FXYD6-FXYD2
FXYD7
FZD4-DT
FZD9
G6PC
G6PC2
GAA
GABRB3
GABRD
GADD45G
GAGE10
GAGE12G
GAGE12I
GAGE12J
GAGE13
GAGE2A
GAGE2B
GAGE2C
GAGE4
GAGE5
GAGE7
GAGE8
GAL3ST1
GAL3ST2
GAL3ST4
GALR1
GAPT
GAS1
GAS2L2
GATA2
GATA2-AS1
GATA3
GATA3-AS1
GAU1
GBP7
GBX1
GBX2
GCK
GCKR
GCM2
GCNT3
GCSAM
GDF1
GDF10
GDF2
GDF7
GDNF-AS1
GFAP
GFI1
GFY
GGA2
GGT3P
GGT8P
GH1
GHRH
GIMAP8
GIPR
GJA3
GJA4
GJB1
GJB3
GJB6
GJC3
GJE1
GLG1
GLI1
GLOD5
GLT6D1
GLYAT
GLYATL1B
GLYCAM1
GML
GNA15
GNAT3
GNGT2
GOLGA2P6
GOLGA2P7
GOLGA6C
GOLGA6D
GOLGA6L1
GOLGA6L2
GOLGA6L4
GOLGA6L5P
GOLGA7B
GOLGA8K
GOLGA8R
GOLGA8T
GOSR2
GOT1L1
GP2
GPAT2
GPC5-AS1
GPC6-AS1
GPIHBP1
GPR101
GPR137C
GPR142
GPR15
GPR160
GPR176
GPR179
GPR25
GPR37L1
GPR4
GPR42
GPR50
GPR50-AS1
GPR6
GPRC5B
GPRC5C
GPRC5D-AS1
GRAMD1B
GRHL1
GRIN1
GRK7
GRM2
GRP
GRXCR2
GS1-594A7.3
GSC
GSC2
GSDMA
GSG1L2
GSTA1
GSTA3
GSTA5
GSTA7P
GSTCD
GSTM3
GSTM5
GSTT4
GSTTP2
GSX2
GTF2IP1
GTF2IP20
GTPBP10
GUCA1ANB
GUCA2A
GVINP1
GVQW3
GYG2
GYPA
H2BC18
H2BP2
H2BW2
HAAO
HAGLR
HAL
HAMP
HAND2
HAO2
HAP1
HAS1
HAVCR2
HBE1
HBZ
HCAR2
HCAR3
HCG21
HCG23
HCK
HCLS1
HCN1
HCRT
HDX
HEMGN
HGD
HHATL
HHIPL1
HIGD2B
HIP1R
HIPK1-AS1
HJV
HK1
HKDC1
HLA-DOB
HLA-DPB1
HLA-DPB2
HLA-DQA1
HLA-DQA2
HLA-DRA
HLA-DRB1
HLA-DRB6
HLA-G
HLA-H
HMGA1P7
HMGCS2
HMX3
HOXB-AS3
HOXB13
HOXB4
HOXB6
HOXC13
HOXD13
HOXD8
HOXD9
HPCAL4
HPD
HPGD
HRG
HRK
HSD17B13
HSD17B2
HSD3B2
HSD3BP4
HSFX1
HSFX2
HSFY1
HSFY2
HTR1D
HTR2A-AS1
HTR3A
HTR3C
HTR3E-AS1
HTR5A
HTR5A-AS1
HTT-AS
ICAM5
ICOSLG
IDUA
IFI44L
IFIT1B
IFITM1
IFNA1
IFNA4
IFNG
IFNK
IFNL2
IFNL4
IFNW1
IFRD1
IFTAP
IGDCC3
IGDCC4
IGF2
IGFBP1
IGFBP5
IGFBPL1
IGFL2
IGFL2-AS1
IGLL1
IGLL3P
IGLL5
IGSF22
IGSF9
IHO1
IL10
IL12RB1
IL12RB2
IL17C
IL18
IL1RAP
IL2
IL36G
IL3RA
INHA
INMT
INSL3
INSL4
INSL5
INSM1
INTU
IP6K3
IQCF1
IQCF3
IQCK
IRAG1-AS1
IRF4
IRF5
IRGC
IRS2
IRX4
IRX6
ISL2
ISLR2
ISM2
ISOC2
ISX
ITFG2
ITFG2-AS1
ITGA2B
ITGAM
ITGAX
ITGB2-AS1
ITGB4
ITPKA
IVD
IZUMO1R
JAK1
JAK3
JAML
JCAD
JPH4
JPX
JSRP1
KANK3
KASH5
KATNAL1
KBTBD11-OT1
KBTBD13
KBTBD3
KCNA1
KCNA6
KCNAB1-AS1
KCNAB1-AS2
KCND3-IT1
KCNE1B
KCNE2
KCNE3
KCNJ2
KCNK15
KCNK17
KCNK3
KCNK4
KCNN1
KCNQ1-AS1
KCNQ4
KCNQ5-AS1
KDF1
KHDC1
KHK
KIAA1549L
KIAA1755
KIF16B
KIF19
KIF5A
KIR3DX1
KIRREL3-AS3
KISS1
KISS1R
KLF14
KLF8
KLHDC7B
KLHL31
KLHL35
KLHL6-AS1
KLK1
KLK10
KLK12
KLK13
KLK2
KLK8
KLKP1
KRBA1
KRBOX1
KRT17P2
KRT222
KRT24
KRT25
KRT26
KRT28
KRT4
KRT73
KRT73-AS1
KRT74
KRT85
KRT9
KRTAP10-1
KRTAP10-4
KRTAP12-3
KRTAP5-4
KRTAP5-5
KRTAP5-6
KRTAP5-8
KRTAP5-AS1
KRTDAP
KU-MEL-3
L1CAM
L3MBTL4-AS1
LACRT
LAD1
LALBA
LAMP5-AS1
LAX1
LBHD2
LCA10
LCE2C
LCK
LCN10
LCN12
LCN15
LCN2
LCNL1
LDB2
LDC1P
LDHD
LDLRAD4-AS1
LEMD1-DT
LEP
LEUTX
LEXM
LGALS13
LGALS14
LGALS9
LHX1
LHX3
LHX5
LHX5-AS1
LHX8
LILRA2
LILRA4
LILRA5
LILRA6
LILRB2
LILRB3
LIM2
LIN28A
LIN28B-AS1
LINC00092
LINC00160
LINC00200
LINC00208
LINC00229
LINC00237
LINC00272
LINC00303
LINC00309
LINC00337
LINC00348
LINC00456
LINC00463
LINC00467
LINC00477
LINC00489
LINC00507
LINC00514
LINC00528
LINC00533
LINC00543
LINC00554
LINC00561
LINC00575
LINC00595
LINC00605
LINC00612
LINC00620
LINC00626
LINC00637
LINC00643
LINC00644
LINC00652
LINC00659
LINC00661
LINC00668
LINC00671
LINC00677
LINC00682
LINC00837
LINC00851
LINC00858
LINC00866
LINC00895
LINC00904
LINC00929
LINC00937
LINC00955
LINC00958
LINC01012
LINC01016
LINC01018
LINC01031
LINC01053
LINC01095
LINC01098
LINC01099
LINC01103
LINC01116
LINC01120
LINC01134
LINC01136
LINC01159
LINC01163
LINC01168
LINC01173
LINC01180
LINC01184
LINC01185
LINC01209
LINC01219
LINC01227
LINC01231
LINC01254
LINC01259
LINC01262
LINC01265
LINC01267
LINC01284
LINC01285
LINC01301
LINC01305
LINC01315
LINC01338
LINC01341
LINC01352
LINC01359
LINC01361
LINC01365
LINC01391
LINC01402
LINC01405
LINC01426
LINC01427
LINC01435
LINC01436
LINC01447
LINC01486
LINC01489
LINC01497
LINC01498
LINC01521
LINC01522
LINC01529
LINC01531
LINC01537
LINC01547
LINC01550
LINC01559
LINC01563
LINC01574
LINC01586
LINC01596
LINC01618
LINC01619
LINC01626
LINC01628
LINC01630
LINC01633
LINC01637
LINC01640
LINC01647
LINC01656
LINC01672
LINC01675
LINC01679
LINC01685
LINC01693
LINC01700
LINC01729
LINC01740
LINC01743
LINC01750
LINC01757
LINC01760
LINC01785
LINC01797
LINC01801
LINC01833
LINC01841
LINC01842
LINC01844
LINC01845
LINC01857
LINC01879
LINC01887
LINC01895
LINC01903
LINC01926
LINC01927
LINC01928
LINC01936
LINC01942
LINC01953
LINC01954
LINC01964
LINC01975
LINC01983
LINC01987
LINC01993
LINC01996
LINC01999
LINC02011
LINC02012
LINC02020
LINC02021
LINC02026
LINC02027
LINC02028
LINC02037
LINC02038
LINC02052
LINC02071
LINC02075
LINC02087
LINC02092
LINC02097
LINC02116
LINC02125
LINC02134
LINC02148
LINC02158
LINC02169
LINC02198
LINC02203
LINC02210
LINC02212
LINC02247
LINC02256
LINC02259
LINC02260
LINC02263
LINC02278
LINC02282
LINC02317
LINC02318
LINC02322
LINC02323
LINC02348
LINC02352
LINC02403
LINC02410
LINC02411
LINC02436
LINC02441
LINC02471
LINC02483
LINC02508
LINC02527
LINC02533
LINC02534
LINC02554
LINC02561
LINC02575
LINC02583
LINC02584
LINC02611
LINC02618
LINC02620
LINC02643
LINC02649
LINC02664
LINC02681
LINC02683
LINC02685
LINC02688
LINC02696
LINC02711
LINC02724
LINC02729
LINC02732
LINC02737
LINC02743
LINC02860
LINGO1-AS1
LINGO1-AS2
LINGO4
LIPE
LKAAEAR1
LL22NC01-81G9.3
LL22NC03-63E9.3
LMAN1L
LMBR1L
LMNTD2
LMNTD2-AS1
LMO2
LMTK3
LNCDAT
LNCOC1
LNX2
LOC100101148
LOC100128164
LOC100128340
LOC100128770
LOC100128882
LOC100129175
LOC100129434
LOC100129697
LOC100129878
LOC100129935
LOC100130238
LOC100130520
LOC100130587
LOC100130698
LOC100131107
LOC100131635
LOC100132202
LOC100132781
LOC100133286
LOC100144595
LOC100192426
LOC100286906
LOC100287329
LOC100288728
LOC100288748
LOC100422781
LOC100505585
LOC100505588
LOC100505736
LOC100505915
LOC100506358
LOC100506688
LOC100507283
LOC100507351
LOC100507384
LOC100507389
LOC100509620
LOC100996351
LOC100996385
LOC100996447
LOC100996671
LOC101060553
LOC101926935
LOC101926944
LOC101927053
LOC101927079
LOC101927267
LOC101927318
LOC101927342
LOC101927358
LOC101927429
LOC101927551
LOC101927575
LOC101927699
LOC101927730
LOC101927822
LOC101927845
LOC101927967
LOC101928021
LOC101928058
LOC101928087
LOC101928107
LOC101928118
LOC101928123
LOC101928160
LOC101928191
LOC101928195
LOC101928251
LOC101928307
LOC101928343
LOC101928371
LOC101928381
LOC101928414
LOC101928416
LOC101928505
LOC101928617
LOC101928651
LOC101928674
LOC101928708
LOC101928731
LOC101928737
LOC101928844
LOC101928894
LOC101928985
LOC101928988
LOC101929106
LOC101929140
LOC101929154
LOC101929208
LOC101929229
LOC101929237
LOC101929269
LOC101929341
LOC101929353
LOC101929431
LOC101929524
LOC101929528
LOC101929538
LOC101929579
LOC101929583
LOC101929622
LOC101929653
LOC102723313
LOC102723322
LOC102723623
LOC102723655
LOC102723729
LOC102723971
LOC102723996
LOC102724135
LOC102724301
LOC102724488
LOC102724579
LOC102724593
LOC102724804
LOC102724814
LOC103908604
LOC104054148
LOC105369201
LOC105369209
LOC105369306
LOC105369532
LOC105369535
LOC105369691
LOC105370024
LOC105370203
LOC105370708
LOC105371031
LOC105371335
LOC105371880
LOC105372068
LOC105372383
LOC105372397
LOC105372631
LOC105372977
LOC105373159
LOC105373352
LOC105374297
LOC105375304
LOC105375423
LOC105375429
LOC105375512
LOC105375690
LOC105376731
LOC105377143
LOC105377267
LOC105377458
LOC105377752
LOC105377967
LOC105378052
LOC105378137
LOC105378269
LOC105378614
LOC105379152
LOC105379252
LOC105379393
LOC107984282
LOC107984399
LOC107985115
LOC107985820
LOC107985856
LOC107986453
LOC107986845
LOC110384692
LOC112268068
LOC145845
LOC149684
LOC150051
LOC154449
LOC157273
LOC158434
LOC283028
LOC283665
LOC283731
LOC284798
LOC284865
LOC285593
LOC285766
LOC286178
LOC286359
LOC339260
LOC339539
LOC340090
LOC344967
LOC374443
LOC400541
LOC400627
LOC400710
LOC401442
LOC401463
LOC407835
LOC439933
LOC440896
LOC442497
LOC541473
LOC574538
LOC642943
LOC643441
LOC643802
LOC644936
LOC645202
LOC645752
LOC649133
LOC650226
LOC728613
LOC728739
LOC729080
LOC780529
LOC90246
LOC93429
LORICRIN
LPGAT1-AS1
LPIN1
LRATD1
LRATD2
LRBA
LRFN1
LRIT2
LRIT3
LRRC10
LRRC27
LRRC31
LRRC32
LRRC36
LRRC37A11P
LRRC37A5P
LRRC37A8P
LRRC37B
LRRC3C
LRRC52
LRRIQ4
LRRN2
LRRN4CL
LRRTM1
LRTM2
LSR
LTB4R
LTBP4
LTK
LURAP1L-AS1
LUZP4
LY6H
LY6K
LY96
LYPD4
LYRM4
LYST
LYVE1
LYZL1
LYZL2
MAFB
MAGEA10
MAGEA10-MAGEA5
MAGEA9
MAGEA9B
MAJIN
MAL
MANBA
MAP1LC3C
MAP2K5
MAP3K19
MAP3K8
MAPK8IP1
MAPK8IP2
MAPT
MAPT-IT1
MARCHF9
MARCOL
MARVELD2
MAST3
MATK
MATN1
MATN1-AS1
MBD3L2
MBD3L4
MBD5
MBOAT1
MCCC2
MCHR1
MCIDAS
MDFI
MDS2
MEDAG
MEFV
MEIS3
MEIS3P1
MEST
MESTIT1
METTL8
MFAP5
MFFP2
MFSD2B
MFSD4A
MFSD4A-AS1
MGAT4EP
MGC2889
MICALCL
MICB-DT
MIR1-1HG
MIR12136
MIR124-1HG
MIR124-3
MIR128-2
MIR1302-10
MIR1302-11
MIR1302-2
MIR1302-9
MIR1471
MIR19B2
MIR206
MIR208A
MIR20B
MIR3085
MIR363
MIR3663
MIR3663HG
MIR3665
MIR3686
MIR375
MIR378D1
MIR378F
MIR378I
MIR3945HG
MIR4267
MIR4274
MIR4285
MIR4308
MIR4314
MIR4325
MIR4418
MIR4421
MIR4445
MIR4452
MIR4464
MIR4475
MIR4493
MIR4520-1
MIR4520-2
MIR4525
MIR4527
MIR4666B
MIR4679-1
MIR4679-2
MIR4713
MIR4717
MIR5186
MIR5196
MIR543
MIR548A2
MIR548AE2
MIR548BB
MIR548XHG
MIR552
MIR559
MIR5698
MIR600HG
MIR603
MIR6086
MIR609
MIR6127
MIR6165
MIR6500
MIR663AHG
MIR670
MIR675
MIR6817
MIR7154
MIR7156
MIR7162
MIR8053
MIR8070
MIR9-1HG
MIR9-3HG
MIR921
MIR92A2
MIR935
MIR9851
MIR9902-1
MIR9902-2
MIXL1
MKRN7P
MKX-AS1
MLNR
MMP16
MMP17
MMP23A
MMP24
MMP24-AS1-EDEM2
MMP25
MMP9
MN1
MNX1
MNX1-AS1
MNX1-AS2
MOG
MOGAT3
MOXD1
MPL
MPV17L
MPZL2
MRGPRD
MRGPRG
MRGPRG-AS1
MROH2A
MRPL23-AS1
MRPL45P2
MRPS33
MS4A10
MST1
MST1L
MST1P2
MT1B
MT1F
MTA3
MTAP
MTG1
MTMR8
MTNR1B
MTUS2-AS1
MUC20
MUC3A
MUC4
MUCL1
MUCL3
MX1
MYBL2
MYBPHL
MYCN
MYCNOS
MYCT1
MYF6
MYH3
MYH6
MYH7B
MYL4
MYL7
MYLIP
MYMK
MYO18A
MYO1A
MYO3B-AS1
MYOD1
MYOZ1
MYOZ3
N4BP3
NAALADL1
NACA4P
NAGPA-AS1
NAT1
NAT16
NAT2
NAV2-AS5
NBAT1
NBPF13P
NBPF3
NBPF7
NCF1B
NCKAP1L
NCKAP5-AS2
NCMAP
NCRUPAR
NDUFS4
NES
NEURL3
NEUROD1
NEUROG2
NEUROG3
NFIA-AS1
NGFR
NHLRC1
NIBAN3
NKAIN1
NKAIN4
NKIRAS1
NKPD1
NKX1-2
NKX2-1
NKX2-2
NKX2-3
NKX2-6
NKX2-8
NKX6-1
NKX6-3
NLGN4X
NLRC4
NLRP12
NLRP5
NLRP6
NME5
NMRAL2P
NOD2
NOL4L-DT
NOS2P3
NOTCH4
NOTO
NOX1
NOXO1
NOXRED1
NPBWR1
NPEPPS
NPFFR2
NPHS1
NPIPA2
NPIPA3
NPIPA5
NPIPA7
NPIPA8
NPIPB13
NPIPB15
NPIPB3
NPIPB5
NPIPB6
NPIPB8
NPIPB9
NPM2
[truncated: 880 more rows]
