# Supplementary material for: KDM6 Demethylases Contribute to EWSR1::FLI1-Driven Oncogenic Reprogramming in Ewing Sarcoma
Source: Cancer Res. 2025 Oct 14;85(22):4485–503. doi: 10.1158/0008-5472.CAN-24-3452 (PMC12616242; doi:10.1158/0008-5472.CAN-24-3452)
Supplement: Supplementary Table S3 — Excel file showing KDM6A, KDM6B and EWSR1::FLI1 ChIP-seq data. [file can-24-3452_supplementary_table_s3_suppst3.xlsx]

## Sheet: Table_description
Supplementary Table S3
Table containing KDM6A, KDM6B and EWSR1::FLI1 Diffbind peaks from ChIP-seq data in A-673 cells.

## Sheet: KDM6A Diffbind-peaks
KDM6A Diffbind peaks in A-673
Chromosome	Start	End	FDR
chr7	27972901	27974361	2.83e-61
chr8	118614525	118616172	2.25e-49
chr7	135400984	135402283	2.37e-43
chr4	160597905	160599794	9.81e-42
chr2	146986835	146988249	3.33e-41
chr6	15434141	15435485	1.08e-40
chr11	16022667	16024346	1.4e-40
chr5	59124710	59126125	1.6e-40
chr15	38538956	38540310	2.66e-40
chr12	102568753	102570129	8.77e-40
chr6	108350369	108351676	1.16e-39
chr21	35181996	35183184	7.87e-39
chr1	192588749	192590010	8.47e-39
chr1	107288545	107290180	9.56e-38
chr14	30822890	30824462	1.24e-37
chr10	134480466	134481870	2.61e-36
chr5	89592456	89593687	3.73e-36
chr10	21358349	21359763	4.29e-36
chr1	9312744	9314085	5.37e-36
chr5	77253324	77254767	1.1e-35
chr5	78857730	78858956	4.73e-35
chr12	17500779	17502088	8.8e-35
chr9	80054573	80055972	4.72e-34
chr10	103245156	103246554	5.77e-34
chr15	98926338	98927930	8.29e-33
chr2	44995580	44996973	3.54e-32
chr2	176295484	176297318	1.95e-31
chr6	21741518	21743456	2.27e-31
chr6	81776261	81778531	5.68e-31
chr9	126625131	126626418	1.02e-30
chr16	65004671	65006091	1.04e-30
chr1	205579497	205580807	1.56e-30
chr8	8726118	8727805	1.75e-30
chr2	133409700	133410967	2.6e-30
chr3	193851506	193854995	4.74e-30
chr1	170682828	170684021	1.73e-29
chr1	227544315	227545559	4.13e-29
chr10	88507194	88508345	4.79e-29
chr1	204481983	204483009	5.83e-29
chr12	82252736	82254266	6.27e-29
chr9	81871131	81872449	8.23e-29
chr2	66226405	66227779	1.08e-28
chr10	61788817	61789938	1.26e-28
chr18	9117780	9119227	1.33e-28
chr7	17328627	17329890	1.6e-28
chr12	98446364	98447806	5.29e-28
chr17	48392980	48394310	7.35e-28
chr7	90228664	90230307	1.78e-27
chr19	2983697	2984773	2.54e-27
chr8	28153773	28155024	4.78e-27
chr1	219578575	219580298	5.54e-27
chr22	30037073	30039113	6.3e-27
chr3	193858046	193859971	7.54e-27
chr10	119589940	119591160	9.93e-27
chr2	77798120	77799460	1.08e-26
chr13	78066876	78067880	1.58e-26
chr13	110660462	110661703	1.76e-26
chr6	15439038	15440493	1.8e-26
chr5	103507170	103508433	2.08e-26
chr5	153639463	153640783	2.81e-26
chr5	106375906	106377433	5.12e-26
chr1	59726692	59728044	7.62e-26
chr13	50104044	50105454	1.41e-25
chr10	19787052	19789179	1.72e-25
chr10	118659095	118660823	1.96e-25
chr17	28361835	28363147	2.56e-25
chr12	127450854	127452185	2.79e-25
chr10	77138597	77139982	9.84e-25
chr17	66808717	66810190	1.04e-24
chr11	38736853	38741185	1.07e-24
chr4	128748831	128750318	2.82e-24
chr8	118459443	118460920	3.12e-24
chr6	138174421	138175607	3.17e-24
chr17	53684950	53686204	3.59e-24
chr6	17080931	17082461	6.28e-24
chr20	47106273	47108218	8.8e-24
chr4	185290598	185292842	1.27e-23
chr1	179906739	179908549	1.35e-23
chr1	196002819	196004103	1.37e-23
chr3	54854848	54855977	1.6e-23
chr6	9563483	9564808	2.34e-23
chr9	80011088	80012247	2.56e-23
chr7	70037864	70039260	2.66e-23
chr6	126414327	126415603	2.84e-23
chr6	1024544	1025821	3.16e-23
chr20	57822462	57824204	3.28e-23
chr17	53244079	53245551	5.63e-23
chr6	24536221	24537646	7.28e-23
chr2	176937707	176938946	9.66e-23
chr11	72018841	72020371	1.01e-22
chr8	110623069	110624259	1.14e-22
chr17	12830453	12831905	1.57e-22
chr1	215754532	215755960	2.44e-22
chr11	106858429	106859960	2.82e-22
chr9	133296669	133297932	4.83e-22
chr15	78963415	78964788	6.22e-22
chr3	172593779	172594999	6.84e-22
chr6	14449965	14451247	6.91e-22
chr1	110656866	110658029	9.25e-22
chr3	110374708	110376236	1.08e-21
chr1	113333238	113334352	1.48e-21
chr5	138761119	138762116	1.58e-21
chr7	102512592	102513874	1.75e-21
chr3	122700699	122701918	1.86e-21
chr13	115060481	115061366	2.15e-21
chr22	22169982	22171707	2.18e-21
chr1	170462808	170464255	2.52e-21
chr4	150455555	150457463	3.17e-21
chr8	131475630	131477200	5.15e-21
chr6	124150858	124152068	5.42e-21
chr2	171359952	171361478	5.5e-21
chr7	69562533	69563814	6.37e-21
chr3	29388267	29389716	7.71e-21
chr18	55802761	55803926	7.9e-21
chr5	122695169	122696368	7.95e-21
chr5	135372429	135373711	8.11e-21
chr17	58472190	58473605	1.02e-20
chr9	29624886	29626142	1.12e-20
chr6	21823250	21824714	1.54e-20
chr7	16553456	16554930	1.74e-20
chr2	4266250	4268061	1.87e-20
chr2	150589656	150591205	2.02e-20
chr7	132560457	132562189	2.02e-20
chr1	186050788	186052027	2.2e-20
chr5	107150019	107151074	2.44e-20
chr11	85466965	85468498	2.57e-20
chr8	32064640	32065944	2.69e-20
chr4	147740115	147742012	2.95e-20
chr7	90223541	90225027	3.27e-20
chr17	53146348	53147772	3.86e-20
chr13	81010213	81012021	3.94e-20
chr6	112650924	112653148	4.82e-20
chr6	153859054	153860886	5.2e-20
chr16	65652371	65653776	6.99e-20
chr6	133965991	133967343	7.89e-20
chr2	223306970	223308238	1.11e-19
chr3	159592418	159593499	1.13e-19
chr14	68400348	68401835	1.26e-19
chr3	89191098	89192435	1.28e-19
chr5	73207332	73208464	1.61e-19
chr10	64202991	64204504	1.67e-19
chr7	83839105	83840373	1.99e-19
chr5	106911407	106912677	2.15e-19
chr6	11714630	11715775	2.15e-19
chr4	41145098	41146304	3.59e-19
chr4	160842864	160844127	3.96e-19
chr18	77001718	77003215	4.26e-19
chr7	90953688	90955957	5.98e-19
chr10	35072179	35073294	1.02e-18
chr7	83598922	83600225	1.04e-18
chr8	81425776	81427314	1.14e-18
chr1	107883443	107884656	1.4e-18
chr14	60052033	60053420	1.5e-18
chr2	174114192	174115662	1.8e-18
chr6	95389984	95391276	1.89e-18
chr22	31342871	31344099	2.89e-18
chr13	80888849	80890074	3.12e-18
chr11	47935470	47938550	3.18e-18
chr15	48238504	48239477	3.29e-18
chr7	17313757	17315143	3.46e-18
chr8	80574410	80575914	3.79e-18
chr6	125074324	125075662	3.85e-18
chr5	145303661	145306036	4.28e-18
chr4	32141971	32143188	5.09e-18
chr20	39472462	39473697	5.26e-18
chr10	30330018	30331388	6.17e-18
chr7	80272187	80273879	6.23e-18
chr3	184434732	184435927	6.64e-18
chr2	208337585	208339112	7.23e-18
chr6	98788874	98790482	7.45e-18
chr4	101570203	101571741	7.51e-18
chr1	52790847	52792192	7.65e-18
chr7	77523176	77524646	9.03e-18
chr11	21913772	21915209	1.02e-17
chr21	38011809	38013965	1.4e-17
chr5	82044244	82045889	1.56e-17
chr15	66501522	66502635	1.69e-17
chr11	12744323	12745732	1.74e-17
chr20	4550062	4551339	1.89e-17
chr9	6943649	6944943	2.16e-17
chr4	14560818	14562029	2.23e-17
chr6	113232906	113234362	3.1e-17
chr18	13256500	13257658	5.39e-17
chr2	171001989	171003247	5.59e-17
chr6	9980056	9981240	6.26e-17
chr2	177796309	177797634	6.94e-17
chr8	82281519	82282869	6.99e-17
chr2	72615609	72616922	7.21e-17
chr21	37110455	37111824	7.29e-17
chrX	25008143	25009430	7.87e-17
chr1	199705287	199707064	7.96e-17
chr8	72407934	72409504	8.14e-17
chr3	153687968	153689184	9.67e-17
chr6	128482286	128483840	1.11e-16
chr13	67589944	67591040	1.18e-16
chr8	36930505	36931652	1.19e-16
chr3	17619049	17620464	1.3e-16
chr17	10675893	10677186	1.41e-16
chr21	30489333	30490521	1.45e-16
chr4	183795009	183796599	1.72e-16
chr1	213507843	213509098	2.03e-16
chr6	15268139	15269806	2.13e-16
chr10	63700720	63701844	2.18e-16
chr5	24557106	24558453	2.4e-16
chr12	62521740	62523243	3.75e-16
chr10	35078523	35079863	3.92e-16
chr5	148780186	148781242	4.08e-16
chrX	30486176	30487438	5.12e-16
chr2	147069931	147072325	5.17e-16
chr17	43422528	43423794	5.89e-16
chr8	113899604	113900985	6.04e-16
chr10	22888343	22889569	6.28e-16
chr7	122429985	122431462	7.59e-16
chr8	95036316	95037555	9.04e-16
chr7	17909460	17910812	9.16e-16
chr2	238190123	238191289	1.04e-15
chr9	124375170	124376409	1.11e-15
chr4	147289001	147290273	1.29e-15
chr12	57094224	57095348	1.4e-15
chr10	115991834	115993870	1.46e-15
chr3	125747675	125749040	1.49e-15
chr12	45483117	45484378	1.67e-15
chr6	81347900	81349091	1.68e-15
chr6	148188907	148190684	2.05e-15
chr17	55888173	55889553	2.06e-15
chr1	84311389	84312594	2.08e-15
chr14	76779257	76780893	2.29e-15
chr11	120515451	120517242	2.37e-15
chr7	98342132	98343758	2.42e-15
chr5	53951034	53952392	2.51e-15
chr9	114686960	114689330	2.53e-15
chr6	131317746	131319182	2.57e-15
chr12	79537183	79538455	2.65e-15
chr9	86280267	86281485	2.7e-15
chr3	36936759	36938126	2.8e-15
chr16	49735163	49736616	3.17e-15
chr4	3370855	3372227	3.69e-15
chrX	31481823	31483315	5.28e-15
chr12	23087394	23088620	5.75e-15
chr14	55513314	55514952	6.84e-15
chr3	34884551	34885883	6.95e-15
chr13	61789116	61790357	7.4e-15
chr1	71494148	71495517	7.73e-15
chr1	159023887	159025950	1.01e-14
chr12	21870483	21872603	1.07e-14
chr11	102509811	102511162	1.23e-14
chr2	192185834	192187405	1.26e-14
chr1	19782953	19784330	1.44e-14
chr16	78688848	78689986	1.61e-14
chr3	189017656	189018826	1.71e-14
chr6	39335191	39336210	1.95e-14
chr13	94717707	94719009	2.03e-14
chr4	124777650	124778915	2.31e-14
chr3	32463132	32464299	2.32e-14
chr11	17182596	17183818	2.73e-14
chr18	10404947	10406096	3e-14
chr5	20974117	20975251	4.89e-14
chrX	24300266	24301684	6.31e-14
chr12	23717013	23718294	6.69e-14
chr5	124819647	124821663	7.11e-14
chr10	22905774	22907123	8.85e-14
chr18	56742864	56744069	9.28e-14
chr5	64373636	64375007	9.48e-14
chr7	15686625	15689052	1.07e-13
chr11	92030765	92032176	1.09e-13
chr5	92040016	92041103	1.09e-13
chr2	112930382	112931711	1.14e-13
chr6	137024176	137025462	1.22e-13
chr12	89672098	89673481	1.38e-13
chr7	80535988	80537288	1.83e-13
chr9	28820414	28821920	1.92e-13
chr3	88073882	88075195	2.19e-13
chr8	26811934	26813372	2.19e-13
chr3	194925298	194926763	2.22e-13
chr6	151365787	151366906	2.27e-13
chr1	88976022	88977296	2.4e-13
chr1	183039594	183040816	2.53e-13
chr4	187807864	187809810	3.03e-13
chr2	224863377	224864483	3.05e-13
chr2	226982856	226984660	3.06e-13
chr4	28355780	28357213	3.23e-13
chr7	32099056	32100871	3.37e-13
chr9	14902441	14903714	3.52e-13
chr15	48241478	48242831	3.95e-13
chr8	66242058	66243154	5.57e-13
chr1	71203862	71205320	5.71e-13
chr10	11840503	11841813	5.76e-13
chr10	14416657	14417727	5.84e-13
chr4	186302138	186303627	6.59e-13
chr3	177887958	177889513	7.04e-13
chr12	71897132	71898805	7.36e-13
chr13	94540550	94542364	8.14e-13
chr7	31455590	31456834	8.36e-13
chr14	69656484	69657659	9.88e-13
chr6	91496713	91498131	1.07e-12
chr2	197717470	197719006	1.2e-12
chr3	133033377	133034552	1.24e-12
chr15	98058254	98059392	1.31e-12
chr6	136154332	136155765	1.33e-12
chr16	19788333	19789252	1.37e-12
chr6	90686888	90688536	1.42e-12
chr5	147128880	147130442	1.43e-12
chr12	122897254	122898775	1.47e-12
chr2	25299056	25300277	1.87e-12
chr22	28369548	28370884	1.94e-12
chr7	139832132	139833309	2.13e-12
chr2	33874008	33875256	2.13e-12
chr7	81770979	81772448	2.16e-12
chr7	83743474	83744743	2.17e-12
chr1	76759866	76760955	2.17e-12
chr4	16159125	16160548	2.3e-12
chr6	104318477	104319780	2.4e-12
chr5	135346732	135348221	2.46e-12
chr7	69556997	69558611	2.52e-12
chr11	95895580	95896826	2.58e-12
chr6	126428362	126429861	3.04e-12
chr13	30109873	30110999	3.35e-12
chr16	12491469	12492597	3.5e-12
chr3	102231345	102234013	3.66e-12
chr1	85526872	85528147	3.86e-12
chr14	91610768	91611927	4.03e-12
chr17	46255385	46256615	4.68e-12
chr11	103503628	103504702	4.87e-12
chr1	90184658	90186328	6.27e-12
chr13	21973585	21975015	6.28e-12
chr6	67138896	67139971	6.55e-12
chr1	98068325	98069582	6.84e-12
chr5	141736106	141737288	7.84e-12
chr7	39500511	39501736	7.85e-12
chr7	95608965	95610149	8.32e-12
chr1	98268307	98269299	8.68e-12
chr12	78709992	78711233	8.76e-12
chr13	37584999	37586748	9.08e-12
chr8	79884761	79886178	9.23e-12
chr15	57426065	57427829	1.07e-11
chr5	52937412	52938862	1.08e-11
chr7	78719489	78720684	1.22e-11
chr5	72418341	72419559	1.22e-11
chr3	183756776	183757935	1.25e-11
chr2	177553829	177555281	1.26e-11
chr7	148469925	148471189	1.32e-11
chr2	196144335	196145443	1.32e-11
chr5	10407699	10408831	1.37e-11
chr11	8317459	8318503	1.42e-11
chr2	127866539	127867797	1.63e-11
chr8	36468876	36470000	1.73e-11
chr9	128517251	128518362	1.73e-11
chr7	92262092	92264517	1.78e-11
chr2	183776255	183778041	1.9e-11
chr2	146689088	146690382	1.9e-11
chr8	70499511	70501385	2e-11
chr5	87249703	87250926	2.13e-11
chr3	107437087	107438089	2.3e-11
chr14	94040306	94041400	2.3e-11
chr13	41880412	41881622	2.39e-11
chr2	106420392	106421479	2.52e-11
chr10	118830401	118832104	2.54e-11
chr14	87636073	87637319	2.55e-11
chr1	31328630	31329844	2.64e-11
chr21	43844908	43846167	2.83e-11
chr2	190192088	190193294	2.98e-11
chr11	92711368	92712515	2.99e-11
chr4	150797807	150799028	3.04e-11
chr6	147202149	147203505	3.16e-11
chr4	15296057	15297345	3.64e-11
chr3	100280242	100281535	3.64e-11
chr11	109529855	109531190	3.97e-11
chr5	73324604	73325682	4.09e-11
chr13	36537644	36539182	4.13e-11
chr16	52001371	52003607	4.48e-11
chr11	73156432	73157849	5.11e-11
chr10	76015318	76016675	5.14e-11
chr12	89550364	89551765	5.4e-11
chr9	81379255	81380409	5.42e-11
chr4	54809547	54810632	5.42e-11
chr8	127128305	127129684	5.99e-11
chr3	193788358	193789536	6.31e-11
chr13	101767875	101769737	6.58e-11
chr2	183866331	183867767	6.62e-11
chr6	161968250	161969343	6.7e-11
chr10	4099641	4100813	6.85e-11
chr6	82502267	82503379	7.22e-11
chr2	228238580	228239679	7.26e-11
chr12	94660614	94661784	7.47e-11
chr13	98310208	98311501	7.67e-11
chr3	71447465	71448480	7.68e-11
chr4	81228091	81229170	7.73e-11
chr3	29684004	29685359	8.4e-11
chr7	116823894	116825248	9.73e-11
chr1	196227793	196229189	9.82e-11
chr8	25545713	25546872	1.06e-10
chr6	132792342	132793740	1.16e-10
chr6	110849038	110850654	1.19e-10
chr3	192602431	192603813	1.23e-10
chr17	57623789	57625489	1.27e-10
chr2	220613110	220614238	1.29e-10
chr9	89346878	89348125	1.3e-10
chr11	103473093	103474468	1.38e-10
chr3	1807524	1808736	1.46e-10
chr6	81700705	81701983	1.62e-10
chr7	14379224	14380896	1.65e-10
chr8	112573232	112574432	1.75e-10
chr12	72199459	72201371	1.86e-10
chr6	15364911	15366460	1.96e-10
chr2	71650680	71652001	1.97e-10
chr7	105069961	105071250	2.05e-10
chr5	33494081	33495275	2.46e-10
chr5	95418741	95420033	2.57e-10
chr11	114037306	114038504	2.63e-10
chr8	82029308	82030596	2.67e-10
chr10	24638978	24640298	2.89e-10
chr4	189471072	189472374	2.99e-10
chr4	110215406	110216728	3.02e-10
chr2	38408909	38410151	3.09e-10
chr7	133186194	133187347	3.13e-10
chr13	88510152	88512187	3.13e-10
chr10	117930089	117931279	3.18e-10
chr13	78082876	78084197	3.31e-10
chr5	75979293	75980914	3.32e-10
chr5	66733440	66734982	3.37e-10
chr3	131530120	131531068	3.5e-10
chr11	109715289	109717233	3.52e-10
chr9	36985705	36986943	3.53e-10
chr2	176236589	176238598	3.59e-10
chr5	6462533	6463607	3.7e-10
chr7	80068912	80070743	3.73e-10
chr10	131457784	131458952	4.08e-10
chr2	202795805	202797895	4.69e-10
chr4	19993971	19995627	4.71e-10
chr17	74025274	74026176	4.85e-10
chr9	91388429	91390102	4.94e-10
chr1	201426223	201427458	5.02e-10
chr14	39291933	39293086	5.08e-10
chr14	61612013	61613252	5.2e-10
chr11	38856950	38858521	5.23e-10
chr7	21950914	21951719	5.25e-10
chr15	35474980	35476251	5.3e-10
chr12	46756606	46758230	5.34e-10
chr3	88459114	88460334	5.36e-10
chr17	28105484	28106735	5.79e-10
chr7	117951100	117952244	6.01e-10
chr12	131541110	131542275	6.47e-10
chr17	75953640	75954965	8.04e-10
chr20	47444227	47446376	8.27e-10
chr18	61997845	61999191	8.52e-10
chr3	72474649	72475776	9.46e-10
chr5	126980359	126981645	9.77e-10
chr3	112869939	112871058	1.02e-09
chr7	90871228	90872585	1.02e-09
chr13	73908961	73910172	1.04e-09
chr1	90532390	90533643	1.05e-09
chr4	84742418	84743369	1.08e-09
chr1	58556220	58557443	1.1e-09
chr6	23180043	23181540	1.14e-09
chr1	60935347	60936500	1.17e-09
chr12	54130607	54131700	1.18e-09
chr1	72142561	72143932	1.22e-09
chr1	230367645	230368931	1.32e-09
chr12	30035297	30036394	1.32e-09
chr1	53875961	53876897	1.36e-09
chr6	52506184	52507849	1.36e-09
chr13	37760316	37762627	1.37e-09
chr4	116847549	116848741	1.4e-09
chr3	153318374	153319619	1.47e-09
chr11	112066180	112067581	1.49e-09
chr8	98762033	98763147	1.52e-09
chr16	51670896	51672543	1.62e-09
chr10	115309571	115310778	1.62e-09
chr12	66991143	66992681	1.63e-09
chr9	2779538	2780443	1.63e-09
chr7	92205031	92206303	1.72e-09
chr13	58312899	58314031	1.77e-09
chr7	140084433	140085587	1.77e-09
chr4	166636967	166638400	1.8e-09
chr3	136520842	136522126	1.93e-09
chr9	13613689	13614734	2.03e-09
chr12	87776423	87777828	2.04e-09
chr9	94557469	94558460	2.05e-09
chr4	55896500	55897499	2.53e-09
chr13	106015624	106017033	2.57e-09
chr12	90386292	90387568	2.62e-09
chr8	68426380	68427492	2.76e-09
chr16	12499551	12500666	2.85e-09
chr3	5762002	5763041	2.93e-09
chr9	28377804	28379010	2.94e-09
chr17	11390343	11391525	3.06e-09
chr12	16315668	16316952	3.1e-09
chr4	161388466	161389703	3.12e-09
chr2	36900471	36901771	3.15e-09
chr18	26315265	26316551	3.16e-09
chr6	105772108	105773280	3.26e-09
chr1	203122297	203123483	3.54e-09
chr10	63752272	63754728	3.74e-09
chr14	87420772	87421869	3.89e-09
chr10	62073602	62074699	3.96e-09
chr5	89113299	89114362	3.99e-09
chr12	46782027	46783463	4.04e-09
chr2	66762710	66764845	4.09e-09
chr6	57337073	57338654	4.17e-09
chr15	47714182	47715652	4.44e-09
chr12	91972796	91974227	4.58e-09
chr6	19327680	19328749	4.59e-09
chr9	136523459	136524552	4.71e-09
chr8	87586443	87588521	4.81e-09
chr11	21675122	21676353	4.87e-09
chr18	36819763	36820992	4.92e-09
chr21	37939154	37940375	5.3e-09
chr18	10440171	10441622	5.36e-09
chr1	219449019	219450314	5.37e-09
chr22	44141155	44142361	5.48e-09
chr1	88452209	88453315	5.73e-09
chr13	100887313	100888938	5.84e-09
chr2	188000163	188001140	6.1e-09
chr12	8308700	8310343	6.18e-09
chr15	70919996	70921218	6.39e-09
chr2	212123800	212125293	6.5e-09
chr4	113894619	113896293	6.5e-09
chr14	84494327	84496370	6.72e-09
chr4	116589243	116590480	6.88e-09
chr1	62851677	62853112	7.21e-09
chr11	36986031	36990051	7.53e-09
chr5	141669807	141671012	7.6e-09
chr11	21932045	21933461	7.79e-09
chr4	142273604	142274755	8e-09
chr6	6246220	6247424	8.62e-09
chr5	108946062	108948111	9.62e-09
chr22	20784950	20786196	9.66e-09
chr11	132554907	132556206	9.91e-09
chr15	31319005	31320950	1.02e-08
chr5	163051191	163052331	1.02e-08
chr10	134606949	134608089	1.03e-08
chr18	3012821	3013927	1.04e-08
chr5	14439033	14440187	1.08e-08
chr18	48316770	48318152	1.09e-08
chr6	54155989	54157339	1.12e-08
chr3	153307655	153308794	1.13e-08
chr8	48975337	48976466	1.13e-08
chr5	24601893	24603182	1.14e-08
chr1	79042766	79043885	1.14e-08
chr4	54187207	54188397	1.16e-08
chr11	87031172	87033022	1.16e-08
chr13	25791081	25792245	1.19e-08
chr4	181201279	181202585	1.23e-08
chr12	83187076	83188320	1.3e-08
chr5	123636305	123637367	1.32e-08
chr9	107808962	107809987	1.32e-08
chr12	72727211	72728438	1.32e-08
chr8	116463273	116465169	1.34e-08
chr1	97566649	97568085	1.36e-08
chr2	36803544	36804543	1.36e-08
chr6	155230717	155231898	1.38e-08
chr10	79291198	79292304	1.39e-08
chr3	119142672	119143655	1.4e-08
chr11	32911996	32914586	1.41e-08
chr8	67901953	67903222	1.47e-08
chr7	138449459	138450648	1.51e-08
chr12	99625701	99626740	1.56e-08
chr10	110352350	110354708	1.58e-08
chr12	127698379	127699433	1.61e-08
chr12	83323550	83324838	1.63e-08
chr12	3819523	3820568	1.64e-08
chr2	210377243	210378292	1.73e-08
chr1	163024587	163025918	1.78e-08
chr16	53881744	53882905	1.88e-08
chr12	120256595	120258090	1.9e-08
chr10	131859390	131860578	1.94e-08
chr8	6204050	6205152	1.98e-08
chr11	26638557	26641011	2e-08
chr1	102370342	102371797	2.03e-08
chr5	141805443	141807003	2.03e-08
chr8	20167885	20169169	2.13e-08
chr6	5116003	5117181	2.18e-08
chr18	66366080	66367425	2.36e-08
chr13	115079273	115080408	2.7e-08
chr10	131590081	131591292	2.71e-08
chr3	20108132	20109353	2.77e-08
chr11	59193417	59194992	2.88e-08
chr1	180393625	180394712	2.95e-08
chr17	75816475	75817505	3.13e-08
chr5	121424290	121426131	3.15e-08
chr17	66976906	66977887	3.32e-08
chr15	77516143	77517534	3.5e-08
chr6	11262667	11264029	3.51e-08
chr11	33951308	33953602	3.55e-08
chr6	166950899	166952056	3.65e-08
chr12	79579876	79581033	3.7e-08
chr1	210296593	210299182	3.78e-08
chr4	173276849	173278699	3.85e-08
chr2	202750984	202752128	4.29e-08
chr17	37669104	37670217	4.33e-08
chr6	49508419	49509848	4.45e-08
chr4	26569616	26570982	4.84e-08
chr13	72208835	72209912	5.26e-08
chr6	23841101	23842245	5.28e-08
chr16	63356619	63357975	5.48e-08
chr2	31231094	31232120	5.59e-08
chr14	74606623	74607792	5.67e-08
chrX	13716333	13717418	5.83e-08
chr12	12588653	12589730	6.04e-08
chr14	71370611	71371817	6.63e-08
chr1	39278428	39279420	6.77e-08
chr6	164280678	164282430	7.05e-08
chr2	183457628	183458984	7.11e-08
chr7	137124585	137125610	7.31e-08
chr8	125498551	125500315	7.37e-08
chr14	37303832	37305113	7.48e-08
chr3	35040046	35041174	7.48e-08
chr8	117490795	117492365	8e-08
chr14	91825628	91826651	8e-08
chrX	35525365	35526496	8.04e-08
chr18	60340251	60341479	8.16e-08
chr11	32492495	32496361	8.26e-08
chr7	129915292	129917511	8.39e-08
chr11	108750922	108752865	8.42e-08
chr10	118652172	118653433	8.5e-08
chr1	212794367	212795576	8.54e-08
chr11	104599127	104600472	8.59e-08
chr2	210340881	210342211	8.6e-08
chr14	85790832	85792074	8.63e-08
chr2	197069510	197071451	8.65e-08
chr8	92032805	92034038	8.85e-08
chr3	55580903	55582033	8.88e-08
chr11	113124599	113126553	9.09e-08
chr6	51539921	51540904	9.15e-08
chr6	94775246	94776696	9.23e-08
chr3	102946222	102947680	9.87e-08
chr16	27894359	27895510	9.9e-08
chr4	20385616	20386913	1.02e-07
chr11	95875645	95877830	1.02e-07
chr7	116743338	116744357	1.02e-07
chr14	91750877	91752032	1.02e-07
chr12	66508563	66510036	1.05e-07
chr14	53453960	53455674	1.06e-07
chr13	21612857	21613996	1.08e-07
chr6	101178162	101179252	1.09e-07
chr20	52631711	52632773	1.09e-07
chr3	182403533	182404752	1.14e-07
chr11	29000886	29005041	1.15e-07
chr6	9554529	9555875	1.16e-07
chr8	36500510	36501488	1.24e-07
chr7	81782498	81783793	1.26e-07
chr8	8729328	8730774	1.26e-07
chr1	39616478	39617628	1.26e-07
chr17	48045489	48046558	1.27e-07
chr1	11238057	11239142	1.49e-07
chr14	30831741	30832850	1.56e-07
chr6	102164342	102165486	1.57e-07
chr6	167390984	167392320	1.59e-07
chr17	53783574	53784673	1.61e-07
chr2	142861246	142862512	1.61e-07
chr5	104068295	104070079	1.67e-07
chr4	159923815	159925416	1.73e-07
chr2	27347683	27348669	1.97e-07
chr22	35854253	35855251	2.06e-07
chr3	149578395	149579399	2.08e-07
chr20	37910879	37912026	2.11e-07
chr4	171007839	171009032	2.11e-07
chr12	3817968	3819033	2.23e-07
chr11	39996112	39998579	2.24e-07
chr6	82969618	82970836	2.24e-07
chr7	106685670	106686904	2.29e-07
chr14	34233650	34235126	2.41e-07
chr5	82116739	82117781	2.43e-07
chr21	16400077	16401196	2.55e-07
chr6	82793460	82795003	2.56e-07
chr4	66531240	66532460	2.56e-07
chr8	67391538	67392936	2.57e-07
chr7	101812854	101813929	2.63e-07
chr2	152735092	152736212	2.67e-07
chr5	39647747	39648870	2.76e-07
chr9	81191705	81192945	2.89e-07
chr8	133405685	133406782	2.93e-07
chr1	185614689	185616110	3e-07
chr7	82171602	82172925	3.11e-07
chr8	127299341	127301437	3.14e-07
chr12	18525754	18526807	3.24e-07
chr13	37774749	37776307	3.32e-07
chr11	33154942	33157581	3.33e-07
chr6	168547469	168548587	3.38e-07
chr5	80848348	80850543	3.42e-07
chr4	174801460	174802851	3.47e-07
chr10	6199099	6200070	3.6e-07
chr12	68793459	68794810	3.63e-07
chr3	151332890	151334027	3.7e-07
chr6	102136615	102137819	3.73e-07
chr6	24279848	24280951	3.78e-07
chr14	33875683	33876674	3.81e-07
chr7	138738115	138739363	3.83e-07
chr6	132683456	132684481	3.85e-07
chr6	16432007	16433221	3.87e-07
chr2	56132731	56133573	3.9e-07
chr10	36712449	36714238	3.95e-07
chr14	53301170	53302566	4.02e-07
chr18	46754244	46755371	4.1e-07
chr7	25424467	25425366	4.13e-07
chr8	130096900	130098333	4.16e-07
chr8	125033921	125035403	4.17e-07
chr10	28780951	28781975	4.25e-07
chr1	85808602	85810258	4.35e-07
chr2	58766602	58767723	4.47e-07
chr13	85614004	85615173	4.54e-07
chr14	26523547	26524770	4.55e-07
chr6	140692781	140693973	4.81e-07
chr1	186223967	186225104	4.89e-07
chr8	129886308	129887648	5.32e-07
chr2	144207687	144210035	5.43e-07
chr13	78436982	78438195	5.53e-07
chr2	123684259	123685577	5.65e-07
chr8	122074325	122075415	5.65e-07
chr3	187854398	187855557	5.79e-07
chr10	74371637	74372714	6.04e-07
chr6	22904393	22905505	6.27e-07
chr5	144624260	144626627	6.28e-07
chr2	165545224	165547615	6.28e-07
chr2	220783229	220784524	6.43e-07
chr7	16123339	16124639	6.55e-07
chr4	116839049	116840216	6.58e-07
chr19	9977874	9978764	6.6e-07
chr13	101272457	101273790	6.72e-07
chr14	29708756	29710789	6.78e-07
chr6	135142089	135143174	6.91e-07
chr10	102414053	102415902	7.09e-07
chr10	27950366	27951547	7.3e-07
chr15	56032836	56034050	7.32e-07
chr1	177431527	177432577	7.35e-07
chr3	139291376	139292622	7.39e-07
chr7	84630717	84631808	7.47e-07
chr14	86797267	86798368	7.48e-07
chr13	81125319	81126591	7.6e-07
chr2	4701236	4703114	7.68e-07
chr2	182643048	182645617	7.69e-07
chr1	876753	877859	7.83e-07
chr1	88183667	88184817	7.99e-07
chrX	136643894	136644999	8.02e-07
chr6	2028175	2029585	8.33e-07
chr10	134513719	134514902	8.52e-07
chr7	157054039	157055199	8.53e-07
chr10	110375239	110376484	8.66e-07
chr6	8492470	8493733	8.79e-07
chr13	80933632	80934997	9e-07
chr2	217356436	217358224	9.25e-07
chr5	67424551	67425657	9.36e-07
chr13	60052460	60053726	9.41e-07
chr3	189514617	189515836	9.55e-07
chr3	143751345	143752723	9.57e-07
chr22	41887065	41888245	9.58e-07
chr10	120661088	120662095	9.68e-07
chr3	100859538	100860733	9.72e-07
chr2	226876125	226877452	9.72e-07
chr2	175342081	175343264	9.84e-07
chr5	26879	27753	9.89e-07
chr10	97324718	97325751	9.95e-07
chr12	120605030	120606136	1.03e-06
chr2	15050353	15051541	1.04e-06
chr11	100806893	100808138	1.07e-06
chrX	16887538	16888744	1.08e-06
chr12	66050168	66051413	1.08e-06
chr3	111569997	111571008	1.09e-06
chr3	24032688	24034476	1.13e-06
chr11	78131115	78132316	1.14e-06
chr10	14353587	14354704	1.15e-06
chrX	44298987	44300086	1.15e-06
chr11	17950269	17951465	1.18e-06
chr7	122077597	122078764	1.18e-06
chr15	94626460	94627654	1.19e-06
chr1	163768368	163769470	1.29e-06
chr5	66928508	66929338	1.3e-06
chr20	9329388	9330601	1.31e-06
chr1	242387482	242388586	1.32e-06
chr10	12639740	12641009	1.33e-06
chr5	59593036	59594242	1.35e-06
chr4	30955009	30956292	1.38e-06
chr15	43419615	43420825	1.41e-06
chr10	93638873	93640101	1.41e-06
chr2	35735125	35736347	1.41e-06
chr18	74482785	74483948	1.42e-06
chr1	14089356	14090463	1.42e-06
chr7	90198227	90199491	1.43e-06
chr6	101040461	101041858	1.44e-06
chr2	136710052	136711402	1.45e-06
chr3	182082385	182083632	1.48e-06
chr11	111993743	111995134	1.61e-06
chr2	42476065	42477749	1.66e-06
chr18	64178842	64180022	1.67e-06
chr12	1270921	1271996	1.68e-06
chr11	113947207	113948531	1.71e-06
chr4	150187001	150188062	1.79e-06
chr10	133795017	133796239	1.88e-06
chr13	110319835	110320964	1.89e-06
chr9	37215064	37216448	1.89e-06
chr3	61834196	61835206	1.95e-06
chr9	128919398	128920489	1.98e-06
chr4	101970215	101971548	1.98e-06
chr3	183294740	183295888	1.99e-06
chr4	174722392	174724057	2e-06
chr2	119067019	119068323	2e-06
chr4	148255169	148257020	2.04e-06
chr4	157826958	157828134	2.06e-06
chr20	39677167	39678314	2.07e-06
chr2	236995161	236996274	2.08e-06
chr4	184101413	184102875	2.08e-06
chr5	26552863	26554016	2.08e-06
chr2	132406037	132406780	2.13e-06
chr4	4736543	4737445	2.17e-06
chr8	56305088	56306526	2.2e-06
chr2	46169141	46170308	2.24e-06
chr11	31171162	31174944	2.24e-06
chr1	202883911	202885066	2.25e-06
chr18	49165603	49166730	2.26e-06
chr8	76740970	76742249	2.29e-06
chr2	102497115	102498353	2.3e-06
chr2	33167438	33168499	2.31e-06
chr6	131704497	131706171	2.33e-06
chr10	117696711	117698004	2.34e-06
chr18	10461636	10462749	2.37e-06
chr6	71833624	71834666	2.44e-06
chr1	8149873	8150987	2.49e-06
chr6	86104615	86106125	2.5e-06
chr12	107765528	107766686	2.52e-06
chr4	74569667	74571139	2.53e-06
chr1	110967703	110968880	2.58e-06
chr5	100176161	100177199	2.59e-06
chr6	135004737	135006094	2.67e-06
chr12	41407132	41408418	2.68e-06
chr2	157899632	157900997	2.7e-06
chr4	54062138	54063204	2.7e-06
chr13	80656954	80659043	2.72e-06
chr18	61943658	61944760	2.75e-06
chr2	109233012	109234080	2.8e-06
chr15	69944726	69945805	2.82e-06
chr6	102188918	102190118	2.83e-06
chr1	64253382	64254480	2.9e-06
chr7	134534193	134535583	2.9e-06
chr11	130350112	130351374	2.97e-06
chr5	105804699	105805908	3e-06
chr8	37377949	37379185	3e-06
chr10	112296114	112297811	3.07e-06
chr12	39620384	39621796	3.09e-06
chr2	78566745	78567891	3.09e-06
chr3	58774829	58776005	3.1e-06
chr8	98096133	98097405	3.12e-06
chr11	100818787	100821038	3.12e-06
chr11	37322789	37323959	3.14e-06
chr16	82671625	82672801	3.14e-06
chr3	114534449	114535623	3.18e-06
chr2	177844493	177845654	3.25e-06
chr4	94007369	94008351	3.26e-06
chr10	63511545	63512999	3.27e-06
chr9	114395002	114396168	3.4e-06
chr5	173958458	173959538	3.41e-06
chr9	126601170	126602424	3.44e-06
chr18	77043128	77044375	3.47e-06
chr2	229739607	229740830	3.5e-06
chr6	112348935	112349855	3.52e-06
chr7	18930439	18931638	3.6e-06
chr4	88348320	88349360	3.6e-06
chr7	80436088	80437693	3.63e-06
chr4	15411997	15413179	3.68e-06
chr2	232747683	232748879	3.69e-06
chr14	86793515	86794832	3.74e-06
chr10	28301083	28302287	3.75e-06
chr12	83364873	83365951	3.77e-06
chr5	80592882	80594074	3.78e-06
chr14	34027977	34029047	3.95e-06
chr11	68208589	68209962	3.96e-06
chr3	36099838	36100894	4.03e-06
chr18	10243368	10244504	4.08e-06
chr9	116254627	116255697	4.16e-06
chr11	108650719	108652011	4.2e-06
chr3	65263205	65264192	4.24e-06
chr6	64515925	64517718	4.31e-06
chr7	115347385	115348485	4.35e-06
chr4	20418176	20419258	4.37e-06
chr10	18356562	18357861	4.5e-06
chr1	238057208	238058085	4.52e-06
chr19	29738041	29739334	4.55e-06
chr15	57528444	57530130	4.58e-06
chr13	78169041	78170214	4.68e-06
chr7	114569827	114571223	4.69e-06
chr1	39192687	39194393	4.69e-06
chr1	199660408	199661424	4.7e-06
chr3	7912561	7913631	4.73e-06
chr8	72892429	72893830	4.75e-06
chr20	4450548	4451678	4.81e-06
chr7	83835855	83837065	4.82e-06
chr6	108880339	108881523	4.92e-06
chr3	195634186	195635418	4.96e-06
chr1	63369227	63371025	4.98e-06
chr3	194537090	194538222	5.01e-06
chr15	64024995	64026006	5.09e-06
chr3	39850522	39851603	5.09e-06
chr8	25365975	25367155	5.11e-06
chr2	225006927	225008209	5.15e-06
chr12	79915637	79916849	5.19e-06
chr8	60969020	60970058	5.19e-06
chr8	12774501	12775574	5.2e-06
chr2	225084212	225085448	5.22e-06
chr10	63595240	63596880	5.32e-06
chr7	12928389	12929366	5.35e-06
chr6	104424545	104425579	5.46e-06
chr2	38964096	38965192	5.55e-06
chr5	144942011	144943104	5.6e-06
chr8	37249886	37251415	5.64e-06
chr13	84974362	84975673	5.68e-06
chr4	56769444	56770580	5.69e-06
chr11	74465712	74466820	5.72e-06
chr1	61857631	61858806	5.75e-06
chr12	76079362	76080313	5.89e-06
chr15	63634810	63635821	5.89e-06
chr8	144596986	144599643	5.94e-06
chr13	21814149	21815377	5.98e-06
chr10	78457304	78458373	6.09e-06
chr1	77848598	77849630	6.12e-06
chr9	11264056	11265214	6.18e-06
chr6	9456028	9457192	6.29e-06
chr8	112900725	112902029	6.63e-06
chr2	21213203	21214176	6.73e-06
chr12	11752842	11754107	6.73e-06
chr15	71926758	71927911	6.75e-06
chr4	3123716	3125332	6.81e-06
chr6	50903279	50904514	6.97e-06
chr18	49838192	49839347	6.98e-06
chr17	57844146	57845212	6.99e-06
chr8	31638141	31639372	7.01e-06
chr16	85659901	85660842	7.06e-06
chr2	183873818	183874973	7.11e-06
chr1	192820756	192821864	7.19e-06
chr12	70340477	70342286	7.34e-06
chr6	148500872	148501787	7.44e-06
chr1	32407834	32408631	7.48e-06
chr3	70536927	70537904	7.59e-06
chr8	37374187	37375372	7.73e-06
chr6	67804048	67805238	7.76e-06
chr10	54411938	54413086	7.81e-06
chr3	30696412	30697546	7.85e-06
chr2	237088395	237089486	7.87e-06
chr9	82245583	82246650	7.88e-06
chr3	93581564	93582764	8.09e-06
chr1	60524785	60526069	8.23e-06
chr7	26524651	26525866	8.29e-06
chr13	113000508	113001741	8.32e-06
chr12	66501599	66502884	8.39e-06
chr12	83359599	83360869	8.69e-06
chr4	106129418	106130497	9e-06
chr18	3602944	3604352	9.02e-06
chr14	94346026	94347116	9.07e-06
chr2	12972305	12973382	9.24e-06
chr11	113966176	113967384	9.26e-06
chr1	209720685	209721993	9.36e-06
chr10	130831277	130832594	9.38e-06
chr4	103451836	103453370	9.45e-06
chr3	71099290	71100652	9.49e-06
chr6	19413221	19414231	9.51e-06
chr13	48478648	48479762	9.58e-06
chr20	4463729	4466035	9.77e-06
chr8	74401289	74402846	9.82e-06
chr3	99496152	99497256	9.98e-06
chr7	121012464	121013531	1.01e-05
chr4	48595824	48597026	1.02e-05
chr8	4636433	4637579	1.02e-05
chr4	149564741	149565770	1.02e-05
chr11	122123496	122125287	1.03e-05
chr18	20693810	20695054	1.04e-05
chr3	101977054	101978303	1.05e-05
chr12	85750075	85751170	1.05e-05
chr15	98703282	98704406	1.06e-05
chr5	61338937	61340152	1.06e-05
chr5	62272789	62274186	1.06e-05
chr8	58660224	58661258	1.06e-05
chr12	16528703	16529754	1.09e-05
chr4	127699227	127700222	1.11e-05
chr4	113887572	113888990	1.11e-05
chr20	50555150	50556371	1.12e-05
chr11	95253535	95255077	1.12e-05
chr7	80865232	80866530	1.13e-05
chr7	69203227	69204378	1.13e-05
chr17	55625400	55626481	1.16e-05
chr11	37285029	37289857	1.17e-05
chr4	26827969	26829146	1.2e-05
chr2	43750792	43752169	1.25e-05
chr6	90868649	90870117	1.25e-05
chr3	30171837	30173409	1.26e-05
chr13	109545126	109546371	1.26e-05
chrX	97212737	97213824	1.3e-05
chr11	132024302	132025456	1.33e-05
chr11	123083745	123085022	1.33e-05
chr10	76592869	76593966	1.34e-05
chr1	242592454	242593338	1.34e-05
chr6	52413910	52414984	1.35e-05
chr1	79861987	79863240	1.39e-05
chr4	103245543	103246619	1.4e-05
chr6	92008970	92010067	1.41e-05
chr6	108997394	108998415	1.41e-05
chr13	108918262	108919339	1.43e-05
chr1	39658748	39659826	1.47e-05
chr1	113984450	113985501	1.47e-05
chr2	25515094	25516030	1.49e-05
chr12	26162954	26164088	1.5e-05
chr5	40079438	40081107	1.5e-05
chr5	5192394	5193493	1.52e-05
chr22	30400353	30401561	1.52e-05
chr3	111580965	111582002	1.54e-05
chr3	87247610	87248696	1.57e-05
chr5	67344615	67345734	1.61e-05
chr8	80212033	80213143	1.62e-05
chr14	68619730	68620999	1.62e-05
chr12	89491848	89493157	1.65e-05
chr2	147171771	147173395	1.67e-05
chr7	77274128	77275018	1.68e-05
chr1	232929313	232930699	1.68e-05
chr5	159698291	159699369	1.69e-05
chr6	108257166	108258312	1.69e-05
chr2	49209286	49210319	1.7e-05
chr3	153547038	153548222	1.72e-05
chr4	165070582	165071681	1.73e-05
chr21	35667487	35668536	1.75e-05
chr1	158155793	158156996	1.76e-05
chr6	73485779	73486918	1.77e-05
chr9	114600407	114601390	1.78e-05
chr10	6923453	6924510	1.84e-05
chr1	58906987	58908305	1.86e-05
chr3	127578520	127579282	1.88e-05
chr2	6814363	6815412	1.9e-05
chr12	72837222	72838670	1.93e-05
chr2	161022543	161024636	1.94e-05
chr5	75984750	75985972	1.98e-05
chr11	99501027	99502181	2.01e-05
chrX	50195435	50196476	2.01e-05
chr6	5497616	5498874	2.05e-05
chr11	37023284	37025459	2.05e-05
chr2	43643507	43645031	2.06e-05
chr5	114319280	114320189	2.07e-05
chr6	4093260	4094231	2.08e-05
chr10	117698196	117699676	2.1e-05
chr22	43709068	43710203	2.11e-05
chr19	31795338	31796429	2.13e-05
chr11	131845113	131846124	2.16e-05
chr3	146562729	146563837	2.16e-05
chr12	28665527	28666685	2.18e-05
chr10	131857433	131858519	2.21e-05
chr14	43488527	43489655	2.26e-05
chr2	227637024	227638067	2.26e-05
chr15	96277385	96278477	2.29e-05
chr4	114876224	114877360	2.29e-05
chr5	56746954	56748116	2.32e-05
chr15	36029413	36030498	2.33e-05
chr6	116759662	116760733	2.34e-05
chr1	168019161	168020352	2.36e-05
chr4	119002429	119003481	2.37e-05
chr18	20807247	20808285	2.44e-05
chr1	91260698	91261819	2.45e-05
chr11	129193512	129194990	2.46e-05
chr1	163135955	163137331	2.52e-05
chr11	95794904	95796057	2.56e-05
chr9	15882061	15882949	2.56e-05
chr14	60237789	60239545	2.58e-05
chr1	107193225	107194444	2.58e-05
chr1	172081971	172083551	2.59e-05
chr13	97893675	97894733	2.6e-05
chr8	75685226	75686491	2.63e-05
chr7	110482531	110483596	2.66e-05
chr2	75503291	75504466	2.66e-05
chr4	189405187	189406299	2.67e-05
chr10	114717756	114719029	2.7e-05
chr13	71343482	71344553	2.7e-05
chr2	222366810	222367999	2.7e-05
chr2	109751898	109753171	2.72e-05
chrX	123729255	123730406	2.73e-05
chr13	51722031	51723160	2.75e-05
chr1	38762890	38763966	2.76e-05
chr3	122665546	122666648	2.77e-05
chr12	80047477	80048347	2.77e-05
chr6	167002243	167003365	2.78e-05
chr10	29473518	29474700	2.8e-05
chr1	79653768	79655086	2.9e-05
chr8	127076060	127077177	2.9e-05
chr12	89474531	89475757	2.93e-05
chr3	159866973	159868114	2.93e-05
chr15	47400966	47401581	2.94e-05
chr4	40186895	40188112	2.98e-05
chr18	32138819	32140030	3.01e-05
chr1	162102967	162104033	3.07e-05
chr20	58155262	58156381	3.07e-05
chr12	29851330	29852381	3.14e-05
chr15	92195552	92196733	3.15e-05
chr4	122699803	122701060	3.19e-05
chr6	145774202	145775691	3.23e-05
chr10	74544834	74545933	3.24e-05
chr9	20804379	20805489	3.26e-05
chr12	71886798	71887866	3.27e-05
chr14	75866427	75867720	3.28e-05
chr8	26576602	26577968	3.37e-05
chr3	107441198	107442184	3.37e-05
chr2	22301334	22302372	3.41e-05
chr4	142249929	142251143	3.44e-05
chr22	39239031	39240169	3.46e-05
chr6	55558400	55560418	3.46e-05
chr1	163619881	163620971	3.51e-05
chr5	124315822	124317041	3.51e-05
chr4	138584672	138586121	3.52e-05
chr2	12918609	12919723	3.52e-05
chr10	8340818	8341923	3.54e-05
chr3	175325790	175326953	3.55e-05
chr2	42610113	42611249	3.57e-05
chr6	113440906	113442026	3.6e-05
chr13	111854406	111855670	3.61e-05
chr12	89433336	89434815	3.62e-05
chr11	86837592	86839494	3.67e-05
chr11	125919938	125921156	3.71e-05
chr9	97817868	97818991	3.74e-05
chr2	228946810	228947986	3.74e-05
chr12	96117441	96118461	3.76e-05
chr1	244969880	244970808	3.76e-05
chr20	53093224	53094793	3.79e-05
chr11	8350968	8352053	3.8e-05
chr3	147231805	147233043	3.82e-05
chr7	11394888	11396014	3.84e-05
chr1	85821530	85822730	3.89e-05
chr1	8824785	8825945	3.89e-05
chr5	73091868	73093616	3.92e-05
chr13	102544271	102545344	3.93e-05
chr15	92557332	92558318	3.93e-05
chr5	105287877	105289200	3.94e-05
chr16	71186745	71188463	3.94e-05
chrX	96506845	96507911	3.97e-05
chr8	24744001	24745101	4.05e-05
chr2	38024646	38025658	4.07e-05
chr4	29807010	29808639	4.1e-05
chr19	54517943	54518720	4.12e-05
chr11	129970065	129971193	4.17e-05
chr1	184739012	184740005	4.17e-05
chr6	147997783	148000052	4.17e-05
chr3	97604279	97605600	4.18e-05
chr9	1768177	1769399	4.2e-05
chr14	86228534	86229556	4.2e-05
chr12	64436393	64437483	4.2e-05
chr3	66811437	66812356	4.28e-05
chr9	20645548	20646669	4.28e-05
chr2	223981739	223983029	4.34e-05
chr15	30117132	30118121	4.39e-05
chr2	99394247	99395343	4.44e-05
chr13	57275588	57276739	4.53e-05
chr3	148218358	148219334	4.58e-05
chr12	90770429	90771568	4.61e-05
chr10	14433022	14433896	4.62e-05
chr17	28666962	28668167	4.65e-05
chr15	58765023	58766261	4.74e-05
chr7	116840509	116841610	4.8e-05
chr6	18605645	18606715	4.81e-05
chr4	147666144	147667240	4.83e-05
chr4	188539565	188540906	4.87e-05
chr16	89202303	89203325	4.88e-05
chr8	81033215	81034339	4.93e-05
chr3	144936527	144938090	4.94e-05
chr1	91300109	91301241	4.95e-05
chr15	91180797	91181935	4.97e-05
chr20	46827475	46828519	5e-05
chr2	186340298	186341323	5.12e-05
chr15	96099809	96101319	5.13e-05
chr18	47255874	47256866	5.17e-05
chr2	39617120	39618193	5.18e-05
chr1	48517773	48518776	5.2e-05
chr8	87965740	87966688	5.24e-05
chr12	30263721	30264766	5.32e-05
chr6	146077231	146078303	5.32e-05
chr10	88817530	88818468	5.32e-05
chr8	116580769	116581854	5.34e-05
chr8	4620147	4621532	5.36e-05
chr15	61478870	61480402	5.37e-05
chr1	19749249	19750323	5.53e-05
chr17	66773080	66774134	5.54e-05
chr10	69381946	69383154	5.58e-05
chr18	48663033	48664137	5.66e-05
chr6	131442892	131444240	5.68e-05
chr12	66251219	66252445	5.73e-05
chr6	136007546	136008716	5.77e-05
chr1	241645638	241646590	5.78e-05
chr12	85659357	85660677	5.82e-05
chr9	83412730	83413893	5.82e-05
chr3	65935854	65936782	5.83e-05
chr15	75364443	75365426	5.85e-05
chr4	157684406	157685814	5.85e-05
chr11	65837141	65838302	5.88e-05
chr22	42822986	42824095	5.9e-05
chr17	59886892	59888164	5.92e-05
chr6	104430230	104431473	5.94e-05
chr7	100805378	100806588	5.95e-05
chrX	13533102	13534329	5.98e-05
chr1	59597690	59598966	6.01e-05
chr3	190092696	190093898	6.01e-05
chr13	80819101	80820411	6.02e-05
chr17	17686642	17687947	6.04e-05
chr13	29985276	29986397	6.06e-05
chr9	6217914	6218723	6.15e-05
chr7	91513010	91514119	6.18e-05
chr2	192211648	192212842	6.19e-05
chr14	105489170	105490166	6.21e-05
chr3	43538256	43539220	6.31e-05
chr8	32703450	32704567	6.31e-05
chr14	75446959	75448499	6.33e-05
chr10	15921411	15922653	6.35e-05
chr1	70171867	70173070	6.36e-05
chr15	64722104	64723252	6.41e-05
chr11	33060393	33064394	6.44e-05
chr3	78328028	78328957	6.45e-05
chr4	181481825	181482942	6.49e-05
chr7	106061616	106062769	6.58e-05
chr2	63230134	63231320	6.58e-05
chr2	66218264	66219564	6.59e-05
chr5	94260028	94261162	6.6e-05
chr11	76118503	76119966	6.61e-05
chr15	41217614	41218818	6.64e-05
chr14	87614609	87615683	6.66e-05
chr20	60696461	60697781	6.66e-05
chr6	149696053	149697248	6.72e-05
chr2	78795398	78796822	6.77e-05
chr2	171536044	171537116	6.77e-05
chr1	47156335	47157392	6.9e-05
chr6	70979615	70980704	7e-05
chr14	106979364	106980434	7.01e-05
chr4	118509620	118510745	7.11e-05
chr5	123210198	123211464	7.12e-05
chr1	179135830	179136815	7.26e-05
chr2	142249758	142251115	7.3e-05
chr1	46931848	46932915	7.31e-05
chr4	177762543	177763616	7.44e-05
chr10	126043034	126044313	7.44e-05
chr7	80937970	80938947	7.49e-05
chr3	89537966	89539172	7.56e-05
chr1	39758436	39760006	7.56e-05
chr6	139868208	139869439	7.58e-05
chr20	52446208	52447526	7.61e-05
chr9	118742865	118744022	7.66e-05
chr4	48545483	48546661	7.68e-05
chr4	151710770	151711786	7.77e-05
chr7	25695787	25697069	7.79e-05
chr5	110418872	110419372	7.81e-05
chr8	26681720	26682818	7.81e-05
chr4	30768312	30769444	7.81e-05
chr8	118428242	118429385	7.87e-05
chr2	66411065	66412090	7.9e-05
chr8	31678477	31679620	7.91e-05
chr8	18768340	18769434	7.95e-05
chr7	101688069	101689322	7.98e-05
chr1	212146748	212147813	8.03e-05
chr18	26361311	26362385	8.03e-05
chr12	66318884	66320361	8.11e-05
chr2	64789102	64790334	8.16e-05
chr11	16191139	16192431	8.17e-05
chr13	72107204	72108151	8.2e-05
chr2	136870115	136871293	8.2e-05
chr6	122315849	122316797	8.23e-05
chr4	116440363	116441585	8.23e-05
chr5	90348485	90349843	8.24e-05
chr2	178018210	178019383	8.25e-05
chr3	27631760	27632941	8.26e-05
chr1	233274605	233275678	8.33e-05
chr3	66853821	66854807	8.35e-05
chr20	20347936	20349101	8.36e-05
chr14	23010982	23011980	8.38e-05
chr1	74070287	74071202	8.41e-05
chr12	27767862	27769137	8.44e-05
chr12	80601649	80602653	8.46e-05
chr6	98783168	98784270	8.46e-05
chr15	57184858	57185969	8.48e-05
chr7	83368684	83369554	8.5e-05
chr10	14438680	14439720	8.62e-05
chr2	225037561	225039324	8.64e-05
chr6	97584623	97585758	8.71e-05
chr12	80992459	80993726	8.83e-05
chr4	17443751	17444764	8.83e-05
chr9	82278624	82279729	8.84e-05
chr1	41166991	41167985	8.88e-05
chrX	135817603	135818602	8.94e-05
chr6	67243434	67244585	8.98e-05
chr3	87354367	87355688	8.98e-05
chr13	80380678	80381780	9.04e-05
chr4	16688325	16689425	9.06e-05
chr15	57523403	57524558	9.07e-05
chr1	71283715	71284935	9.12e-05
chr5	141972903	141973894	9.12e-05
chr16	54084148	54085278	9.14e-05
chr5	100961869	100962869	9.18e-05
chr7	80040565	80041829	9.23e-05
chr13	95805793	95806918	9.26e-05
chr12	45486996	45488087	9.33e-05
chr7	131581644	131582762	9.34e-05
chr12	66712648	66713754	9.34e-05
chr8	8876825	8878683	9.37e-05
chr3	138980587	138981565	9.55e-05
chr10	11715474	11716673	9.56e-05
chr14	97558819	97559833	9.57e-05
chr6	118641569	118642586	9.58e-05
chr3	147895787	147896996	9.6e-05
chr2	143011199	143012433	9.7e-05
chr2	176400012	176401069	9.76e-05
chr7	139876557	139877503	9.79e-05
chr13	60908029	60909282	9.79e-05
chr13	114896215	114897333	9.91e-05
chr10	123004267	123005341	9.93e-05
chr17	31137422	31138392	9.95e-05
chr11	69519771	69520956	0.000101
chr14	54938760	54939886	0.000102
chr6	71531181	71532397	0.000103
chr2	202752157	202753482	0.000103
chr2	84613222	84614438	0.000103
chr11	36508430	36511139	0.000103
chr4	19310516	19311644	0.000103
chr20	40084599	40085780	0.000104
chr17	64340976	64342082	0.000104
chr12	62709044	62709960	0.000104
chr11	37467331	37469767	0.000105
chr8	38693048	38694086	0.000105
chr13	40089138	40090223	0.000105
chr13	81136289	81137564	0.000106
chr1	64747757	64748903	0.000108
chr13	78193284	78195056	0.000109
chr11	26355149	26356329	0.00011
chr8	111204374	111205610	0.000111
chr10	81002107	81003070	0.000111
chr6	93639665	93641026	0.000112
chr3	107742958	107743993	0.000112
chr9	80088765	80089934	0.000113
chr15	33135275	33136323	0.000114
chr9	80041718	80042849	0.000114
chr10	3624525	3625757	0.000114
chr21	45001634	45002391	0.000114
chr4	71338827	71339719	0.000115
chr2	221133726	221135310	0.000116
chr5	106569966	106571367	0.000116
chr9	28921998	28923149	0.000116
chr10	130832721	130834350	0.000117
chr5	75910977	75912270	0.000117
chr13	39722271	39723553	0.000118
chr6	121595602	121596978	0.000118
chr4	83733075	83733914	0.000118
chr19	3266478	3267409	0.000119
chr9	71596331	71597433	0.000119
chr20	52444231	52445684	0.000119
chr15	83730219	83731262	0.000122
chr7	12759236	12760340	0.000122
chr2	138450810	138451837	0.000122
chr5	89813820	89815154	0.000123
chr13	78406482	78407845	0.000124
chr1	71285071	71286137	0.000124
chr8	131814774	131816331	0.000124
chr1	232694320	232695401	0.000125
chr15	57160125	57161230	0.000126
chr15	98541603	98542571	0.000126
chr12	42187597	42189428	0.000127
chr4	138556044	138557589	0.000128
chr6	67298585	67299772	0.000129
chr4	183806303	183807535	0.000129
chrX	27625100	27626174	0.00013
chr4	57977164	57977994	0.00013
chr8	18969489	18970577	0.000135
chr8	77859708	77860844	0.000136
chr2	189712145	189713022	0.000136
chr5	88274738	88276087	0.000136
chr4	71245857	71246849	0.000137
chr11	83496337	83497781	0.000137
chr2	222708600	222709742	0.000138
chr3	141248482	141249918	0.000139
chr2	85999096	86000160	0.00014
chr12	71469099	71470150	0.000141
chr6	128652827	128653957	0.000141
chr1	46987596	46988800	0.000142
chr9	138951500	138952629	0.000143
chr18	32184141	32185918	0.000144
chr1	230406001	230407203	0.000144
chr7	120673102	120674339	0.000145
chrX	41780875	41781892	0.000145
chr4	85287045	85287929	0.000146
chr4	20195038	20196250	0.000148
chr21	36957973	36959014	0.000148
chr14	68484530	68485544	0.00015
chr4	28927396	28928419	0.00015
chr7	21811251	21812314	0.000152
chr3	104361341	104362417	0.000153
chr4	54812318	54813125	0.000154
chr8	83228949	83229949	0.000155
chr10	115468196	115470279	0.000157
chr18	52755423	52756361	0.000158
chr10	118019770	118020887	0.000158
chr2	25895839	25896931	0.00016
chr5	57429321	57430308	0.00016
chr10	114899260	114900308	0.00016
chr3	89893365	89895003	0.000161
chr9	4277202	4278345	0.000162
chr7	90227060	90228185	0.000163
chr4	187940813	187941828	0.000163
chr1	97445582	97447669	0.000164
chr10	33452660	33453773	0.000164
chr4	100358871	100359893	0.000166
chr9	114291590	114292727	0.000168
chr7	82158804	82160348	0.00017
chr5	162789575	162790888	0.00017
chr11	65657578	65658736	0.000171
chr10	63073056	63074129	0.000173
chr1	15213127	15214293	0.000173
chr2	6454119	6455376	0.000173
chr6	124412969	124414185	0.000174
chr4	101961674	101962695	0.000175
chr20	19817432	19818614	0.000176
chr12	77755816	77756837	0.00018
chr21	30517516	30518935	0.000182
chr18	35294470	35295388	0.000183
chr20	37899214	37900154	0.000184
chr5	135145642	135146685	0.000184
chr9	14096361	14097314	0.000186
chr4	46250797	46251961	0.000186
chr7	11781714	11782961	0.000187
chr1	179110400	179111538	0.000191
chr5	21152484	21153912	0.000192
chr7	26100382	26101687	0.000192
chr1	161857217	161858381	0.000195
chr20	50600981	50602291	0.000195
chr20	61313975	61315004	0.000195
chr22	17967884	17968860	0.000196
chr2	29558853	29559889	0.0002
chr4	111939587	111940642	0.0002
chr2	220591777	220593121	0.000205
chr4	127747734	127748782	0.000205
chr13	80808972	80810655	0.000207
chr1	210373437	210374433	0.000209
chr5	152591527	152592798	0.000211
chr10	11552808	11554072	0.000211
chr6	21942814	21943869	0.000214
chr1	53878305	53879217	0.000215
chr4	160697672	160698832	0.000216
chrX	44674468	44675456	0.000217
chr1	191175216	191176379	0.000217
chr15	77243386	77244414	0.000217
chr5	108934128	108935035	0.000217
chr5	51849928	51850912	0.000218
chr7	101836226	101837199	0.000218
chr11	95528700	95530422	0.000218
chr3	113871061	113872188	0.000218
chr7	115939032	115940077	0.000218
chr7	37264796	37265973	0.000218
chr1	216443132	216444166	0.000219
chr16	20799994	20801010	0.00022
chr16	24219654	24220685	0.000221
chr5	174964593	174965150	0.000222
chr8	112779583	112780931	0.000223
chr11	85629717	85630869	0.000224
chr5	144900050	144901319	0.000225
chr2	160690387	160691397	0.000225
chr5	167128635	167129628	0.000226
chr3	11364853	11365937	0.000227
chr2	161979229	161980417	0.000227
chr16	86713446	86714543	0.000228
chr3	102332788	102334123	0.000228
chr14	80297102	80298363	0.00023
chr10	17604120	17605549	0.000232
chr7	134600658	134601883	0.000237
chr5	124708312	124709710	0.000238
chr6	168239566	168240662	0.000238
chr4	183831297	183832594	0.000238
chr13	68349881	68351019	0.000241
chr7	29243969	29245090	0.000242
chr20	50108509	50109739	0.000244
chr1	44541445	44542661	0.000245
chr4	80927841	80928630	0.000248
chr6	101852287	101853366	0.00025
chr20	33675768	33676850	0.000252
chr7	138866743	138867746	0.000252
chr13	102548436	102549483	0.000253
chr12	72841545	72843313	0.000253
chr1	199915726	199916576	0.000253
chr10	32320624	32321608	0.000253
chr13	43218727	43219749	0.000254
chr10	117625841	117626999	0.000254
chr4	85299707	85300569	0.000254
chr1	51134352	51135510	0.000256
chr1	200992239	200993140	0.000259
chr13	112751535	112752736	0.00026
chr5	144885739	144886792	0.000261
chr15	61438408	61439467	0.000262
chr15	74520422	74521627	0.000264
chr21	38373426	38374656	0.000265
chr3	64181152	64182864	0.000269
chr13	78956815	78958767	0.000269
chr2	11886438	11887310	0.000272
chr6	13225830	13227123	0.000277
chr7	99684438	99685321	0.000279
chr1	186044597	186045732	0.000282
chr5	417585	418412	0.000283
chr1	61086559	61087880	0.000284
chr12	16248160	16249419	0.000284
chr4	73067313	73068197	0.000285
chr12	65903968	65905740	0.000286
chr3	131221746	131222900	0.000291
chr1	70948476	70949679	0.000295
chr4	147302093	147303109	0.000295
chr18	4887957	4888933	0.000297
chr3	88457726	88458819	0.0003
chr12	90907758	90908946	0.0003
chr18	66262958	66263983	0.000302
chr12	122402523	122403727	0.000306
chr5	31851024	31852112	0.000307
chr6	74469460	74469984	0.000309
chr8	55534004	55535864	0.000311
chr8	94891991	94893179	0.000313
chr5	104879727	104880664	0.000315
chr9	31392974	31394642	0.000316
chr15	70615701	70617026	0.000317
chr1	31280026	31281032	0.000321
chr4	184506981	184508086	0.000322
chr9	94660733	94661958	0.000327
chr2	45621161	45622392	0.00033
chr8	28047125	28048257	0.000331
chr20	12591080	12592194	0.000331
chr10	108208667	108209832	0.000332
chr7	66585269	66586040	0.000333
chr4	6201714	6202689	0.000336
chr1	216313966	216315147	0.000337
chr13	74703614	74704526	0.000338
chr6	94979463	94980693	0.000339
chr10	69494640	69495586	0.000343
chr8	128961851	128963563	0.000344
chr14	26306244	26307462	0.000346
chr2	156066260	156067463	0.000346
chr11	36398968	36402941	0.00035
chr14	49085311	49086984	0.000352
chr2	223995813	223997261	0.000354
chr9	28013643	28014744	0.000354
chr8	73987204	73988514	0.000357
chr4	126044385	126045555	0.000357
chr8	111959804	111961069	0.000366
chr10	98908556	98909602	0.000367
chr2	73460315	73461400	0.000371
chr3	150480463	150481634	0.000371
chr2	213395190	213396356	0.000375
chrX	19195305	19196523	0.000375
chr9	85538148	85539107	0.000376
chr3	29598948	29600053	0.000377
chr4	141284336	141285391	0.000377
chr12	19871053	19872031	0.000378
chr3	110714059	110715241	0.00038
chr1	199281361	199282914	0.00038
chr8	37405085	37406153	0.000388
chr4	153995575	153996694	0.000388
chr1	186504403	186505958	0.000389
chr1	88051801	88052996	0.000391
chr3	61765801	61766873	0.000392
chr3	114094168	114095672	0.000396
chr6	158892889	158894356	0.000396
chr8	134402354	134403688	0.000397
chr1	31598483	31599517	0.000398
chr5	173853125	173854031	0.000399
chr7	16477593	16478574	0.0004
chr2	85442271	85443963	0.000401
chr1	90042072	90043637	0.000404
chr5	169339553	169340545	0.000406
chr8	28302396	28303567	0.000407
chr4	135136713	135137869	0.000411
chr3	147210506	147211569	0.000413
chr1	192013993	192015059	0.000415
chr11	65926840	65928057	0.000417
chr2	78048691	78050413	0.00042
chr15	48255577	48257032	0.000421
chr18	64899488	64900495	0.000424
chr3	188182817	188183904	0.000427
chr2	130560210	130561313	0.000428
chr4	142271056	142272273	0.00043
chr3	3338485	3339486	0.00043
chr7	31446382	31447564	0.000433
chr4	31581181	31582293	0.000434
chr10	61668139	61669175	0.000438
chr5	45420068	45421093	0.000439
chr2	64218902	64219783	0.000439
chr15	63018058	63019398	0.00044
chr2	183681126	183682197	0.000444
chr15	97224785	97225771	0.000447
chr20	36354418	36355922	0.00045
chr3	76187737	76188618	0.000451
chr1	177049218	177050302	0.000455
chr1	72212288	72213293	0.000456
chr6	123528926	123530099	0.000462
chr10	111755779	111756889	0.000472
chr19	30157113	30158185	0.000475
chr18	4035221	4036250	0.000475
chr18	4519194	4520416	0.00048
chr6	54000435	54001609	0.000482
chr12	62988052	62989261	0.000484
chr11	94972490	94973774	0.000486
chr1	78903389	78904416	0.000488
chr11	39057678	39060279	0.000493
chr2	146412564	146413886	0.000495
chr18	43810062	43811243	0.000497
chr11	109946423	109949083	0.000498
chr12	24697742	24698866	0.000502
chrX	123364509	123365652	0.000503
chr4	108281650	108282665	0.000504
chr4	115845220	115846383	0.000508
chr5	31469308	31470446	0.000515
chr13	62934446	62935355	0.000515
chr2	162761902	162762975	0.000518
chr7	81680646	81681716	0.000521
chr11	34417124	34420048	0.000524
chr15	70492299	70493771	0.000525
chr1	233404965	233405952	0.00053
chr10	20100992	20102087	0.000532
chr14	56878978	56880138	0.000532
chr20	36104962	36106131	0.000534
chr14	33416590	33417764	0.000538
chr14	40142056	40143103	0.00054
chr5	21236692	21237915	0.000541
chr15	86042525	86043634	0.000542
chr1	238601945	238602514	0.000543
chr4	187901112	187902199	0.000544
chr4	144280763	144281865	0.000547
chr9	81510570	81511735	0.000551
chr4	186124665	186125726	0.000554
chr2	188031142	188032139	0.000554
chr7	105997893	105999115	0.000559
chr3	114985969	114986923	0.00056
chrX	37920175	37921241	0.00056
chr3	197581492	197582587	0.000567
chr2	152911644	152912608	0.000576
chr15	48216334	48217454	0.000576
chr6	152896641	152898484	0.000579
chr7	147397602	147398503	0.000584
chr1	108356492	108357472	0.000586
chrX	19015483	19016689	0.000587
chr14	37557650	37558674	0.000589
chr4	10064742	10065554	0.000592
chr1	91066613	91067350	0.000593
chr4	165232340	165233504	0.000596
chr8	98097568	98098656	0.000596
chr4	32430539	32431489	0.000598
chr8	109481318	109482492	0.000604
chr3	37172502	37173928	0.000604
chr1	57938911	57940755	0.000605
chr1	65003354	65004758	0.000605
chrX	34602840	34604296	0.000606
chr12	71354718	71355913	0.000609
chr6	160373764	160374973	0.000614
chr15	98832581	98833668	0.000614
chr18	49169422	49170486	0.000614
chr10	65459194	65461030	0.000615
chr11	39160537	39163071	0.000617
chr2	123019168	123020304	0.000617
chr11	27114784	27117878	0.000618
chr18	10477055	10478275	0.000618
chrX	29885764	29886934	0.00062
chr10	127836168	127837160	0.000621
chr4	186136353	186137254	0.000623
chr4	96678896	96679834	0.000626
chr2	15041175	15042275	0.000627
chr2	201023265	201024218	0.000628
chr2	32678040	32679128	0.000629
chr12	125204894	125205957	0.00063
chr17	58395199	58396266	0.000639
chr7	4119502	4120491	0.000639
chr4	26567414	26568817	0.000642
chr1	202251968	202253162	0.000644
chr4	147203244	147204275	0.000645
chr7	13947979	13949343	0.000646
chr3	72869941	72870934	0.000647
chr5	34854264	34855275	0.000648
chr12	80627649	80628880	0.000648
chr15	38961039	38961937	0.000649
chr12	92179456	92180682	0.000656
chrX	53609119	53609913	0.000656
chr4	166440725	166441779	0.000656
chr8	26609818	26610955	0.000657
chr2	4311295	4312351	0.000657
chr8	131358398	131359686	0.000667
chr14	82071388	82072286	0.000671
chr17	78624259	78625233	0.000672
chr13	60115979	60117837	0.000673
chr2	150329851	150330900	0.000673
chr8	72340374	72341491	0.000675
chr6	121973994	121974918	0.000676
chr19	18525623	18526732	0.000679
chr4	157509007	157509907	0.000684
chr12	73005699	73007347	0.000695
chr14	39022231	39023420	0.000698
chr12	90458680	90459881	0.0007
chr19	48116691	48117753	0.000701
chr6	112542960	112543801	0.000708
chr1	210464279	210465778	0.000708
chr2	36999665	37000714	0.000709
chr7	122759970	122761112	0.000715
chr15	70818493	70819674	0.00072
chr8	112674324	112675663	0.000725
chr12	16472770	16473744	0.000729
chr13	26455736	26456788	0.000732
chr5	45385080	45386253	0.000733
chr10	95608770	95610056	0.000735
chr6	168554013	168554994	0.000736
chr13	46342614	46343837	0.000738
chr2	236812656	236813706	0.00074
chr7	120632749	120633835	0.000741
chr1	65491555	65492636	0.000742
chr12	81187974	81189047	0.000749
chr14	95162674	95163658	0.000749
chr12	32221584	32222629	0.00075
chr10	132846883	132847992	0.000751
chrX	3427670	3428713	0.000752
chr7	98532749	98533871	0.000752
chr4	160528514	160530045	0.000759
chr2	161459710	161461099	0.000762
chr1	62737357	62738447	0.000764
chr3	169072326	169073392	0.000765
chr20	51765602	51767117	0.000766
chr10	36173171	36174284	0.000767
chr18	62000395	62001525	0.000772
chr4	175020791	175021837	0.000775
chr15	49583005	49584106	0.000791
chr11	4701178	4702252	0.000799
chr13	72098191	72099776	0.0008
chr18	25006104	25007309	0.000807
chr10	112414598	112415681	0.000813
chr2	226987759	226988870	0.000815
chr11	87015625	87016539	0.000817
chr3	190313740	190315035	0.00082
chr4	20355009	20356829	0.000822
chr9	134838129	134839094	0.00083
chr11	17196573	17197634	0.000832
chr5	167042830	167043630	0.000835
chr7	16690816	16691939	0.000838
chr8	50711894	50712951	0.000839
chr11	28646264	28652026	0.000844
chr4	54499773	54500784	0.000847
chr2	133734487	133735968	0.000852
chr8	31143305	31144396	0.000852
chr13	80576244	80577357	0.000853
chr8	32429110	32430612	0.000855
chr1	161988427	161989489	0.000855
chr18	72941679	72942862	0.000858
chr2	230211348	230212375	0.000866
chr13	60654738	60655988	0.000866
chr3	78397541	78398590	0.000866
chr12	76216947	76218001	0.000867
chr2	61033809	61035016	0.000874
chr11	129412449	129414758	0.00088
chr6	104515221	104516372	0.000892
chr16	57776118	57777104	0.000892
chr3	64073878	64074802	0.000893
chr5	146901658	146902826	0.000899
chr3	149320692	149321715	0.000899
chr11	36505246	36508347	0.000907
chr12	132976237	132977278	0.000913
chr12	70294794	70295856	0.000918
chr3	89733974	89735160	0.00092
chr8	25001246	25002563	0.000924
chr3	102291984	102293093	0.000926
chr10	7660164	7661205	0.000928
chr10	76249117	76250315	0.000928
chr11	43093055	43094518	0.000937
chr5	16753919	16755390	0.000937
chr4	124048671	124049715	0.000942
chr5	147122437	147123685	0.000944
chr10	8413830	8414781	0.000946
chr20	8840320	8841358	0.000952
chr7	95526419	95527888	0.000953
chr5	94378903	94379989	0.000954
chr7	19593469	19594544	0.000955
chr7	126413720	126415031	0.000962
chr8	144571370	144572540	0.000965
chr10	121564884	121565965	0.000971
chr11	104069076	104070428	0.000974
chr6	73349317	73350733	0.000976
chr10	15650933	15652004	0.000976
chr10	111481008	111482123	0.000977
chr7	94552342	94553349	0.000986
chr13	36731192	36732260	0.000989
chr12	100986920	100987980	0.000989
chr15	68272773	68273527	0.000989
chr9	92511553	92512577	0.000989
chr5	44823723	44824753	0.00099
chr4	14366239	14367199	0.000992
chr18	37093900	37095083	0.000995
chr12	47342219	47343414	0.000995
chr2	189180091	189181195	0.000999
chr14	80053156	80054360	0.000999
chr1	167164793	167166082	0.001
chr6	15432948	15434096	0.001
chr12	25150757	25152024	0.00101
chr4	97014129	97015166	0.00101
chr17	6050113	6051035	0.00101
chr12	75215939	75216954	0.00101
chr21	35607390	35608507	0.00101
chr2	162467666	162468619	0.00102
chr14	84716937	84718156	0.00102
chr1	62866295	62867402	0.00102
chr2	6563589	6564739	0.00102
chr18	73062007	73063144	0.00103
chr5	123204201	123205469	0.00103
chr14	71992012	71992925	0.00103
chr5	106723775	106725516	0.00104
chr12	113235455	113236903	0.00105
chr8	127623014	127624165	0.00105
chr10	21328325	21329213	0.00105
chr9	99245843	99246928	0.00105
chr13	80284223	80285294	0.00105
chr15	78614251	78615410	0.00106
chr2	173210274	173211494	0.00107
chr8	54598162	54599430	0.00107
chr16	47920343	47921240	0.00108
chr17	33792101	33792982	0.00108
chr3	176838546	176839835	0.00109
chr8	27975725	27976634	0.00109
chr2	193118830	193119934	0.00109
chr1	170114756	170115685	0.00109
chr5	103328417	103329534	0.00109
chrX	18600721	18601843	0.00109
chr9	82271055	82271940	0.00109
chr11	94518333	94519562	0.00109
chr6	38248615	38249635	0.0011
chr1	70302619	70303617	0.0011
chr2	235495660	235496724	0.0011
chr4	1503470	1504279	0.0011
chr1	157117806	157119033	0.00111
chr6	18579764	18580949	0.00112
chr5	16791084	16792249	0.00112
chr10	19385184	19386271	0.00112
chr8	109437779	109439010	0.00114
chr4	1534990	1536272	0.00114
chr6	8835037	8836104	0.00114
chr6	113894631	113895656	0.00115
chr1	171079737	171080808	0.00115
chr3	131781290	131782510	0.00115
chr4	44863305	44864293	0.00115
chr18	12628679	12629641	0.00115
chr15	63639207	63640468	0.00116
chr18	26377483	26378657	0.00116
chr3	106435727	106437225	0.00116
chr17	67769015	67769995	0.00116
chr5	59567046	59567787	0.00116
chr15	96762683	96763625	0.00117
chr1	210773569	210774757	0.00117
chr5	121249017	121250098	0.00118
chr5	73838868	73840058	0.00118
chr4	95654926	95656038	0.00118
chr3	32009770	32010839	0.00119
chr3	115430817	115431892	0.00119
chr3	38643336	38643873	0.00119
chr2	218181267	218182347	0.0012
chr12	91774089	91775217	0.0012
chr4	7378756	7379860	0.0012
chr7	132236102	132237413	0.00121
chr10	118667238	118668268	0.00122
chr20	50885616	50887301	0.00122
chr13	40341878	40342933	0.00122
chr1	226107193	226108198	0.00123
chr5	31424142	31425300	0.00125
chr2	216636317	216637520	0.00125
chr18	53594991	53596328	0.00125
chr5	133389204	133390300	0.00126
chr4	95555954	95557029	0.00126
chr4	31188833	31190040	0.00127
chr10	127202659	127203698	0.00128
chr1	176921740	176922739	0.00128
chr6	91386714	91387675	0.00129
chr3	115039689	115040939	0.00129
chr2	67101377	67102517	0.00129
chr2	188262210	188263270	0.00129
chr3	101696768	101697945	0.00129
chr6	95187863	95189044	0.0013
chr12	91430307	91431773	0.00131
chr3	188890305	188891287	0.00132
chr17	53767046	53768083	0.00132
chr2	66801574	66803223	0.00133
chr4	148652325	148653402	0.00133
chr18	53301505	53302577	0.00133
chr2	142758997	142760074	0.00133
chr3	25495044	25496449	0.00134
chr6	9131282	9132370	0.00134
chr7	8328055	8328975	0.00135
chr4	69831928	69832351	0.00135
chr3	77196714	77197555	0.00135
chr3	62129871	62130889	0.00135
chr2	241948877	241949928	0.00135
chr3	61668193	61669080	0.00135
chr9	140883841	140884829	0.00136
chr4	123021369	123022356	0.00137
chr2	134066777	134067975	0.00137
chr14	29970851	29971848	0.00138
chr6	159055313	159056409	0.00138
chr8	94858499	94859570	0.00138
chr12	102284681	102285899	0.00138
chr19	31830692	31831618	0.00138
chr2	18780554	18781600	0.00138
chr2	29620901	29621854	0.00139
chr10	24289033	24289736	0.0014
chr21	30950378	30951410	0.00141
chr3	173805675	173806445	0.00141
chr3	115362390	115363509	0.00141
chr13	76358509	76359529	0.00141
chr7	155264105	155265109	0.00142
chr2	224351804	224352889	0.00142
chr3	161829398	161830418	0.00144
chr9	118131238	118132505	0.00145
chr1	77081943	77082977	0.00145
chr19	5340208	5341355	0.00145
chr1	59543400	59544434	0.00145
chr13	47229024	47230328	0.00146
chr6	101527453	101529291	0.00147
chr4	90071570	90072351	0.00147
chr8	94745928	94747008	0.00147
chr8	127989014	127991588	0.00147
chr12	19952757	19953967	0.00148
chr6	53672775	53674253	0.00149
chr4	31670506	31671748	0.0015
chr22	27993900	27995086	0.0015
chr6	125078398	125079519	0.00151
chr14	85786403	85787899	0.00152
chr5	31235210	31236173	0.00152
chr8	78638381	78639386	0.00153
chr10	107419789	107420837	0.00154
chr15	63530701	63531933	0.00154
chr2	142870012	142871119	0.00154
chr10	124300680	124301922	0.00156
chr15	75682063	75683136	0.00156
chr7	101268673	101269535	0.00156
chr16	56508612	56509697	0.00157
chr3	1214613	1216328	0.00157
chr1	165665602	165666717	0.00157
chr17	64941124	64942120	0.00158
chr10	61005166	61006209	0.00158
chr1	162239515	162240552	0.00159
chr13	102847807	102848978	0.00159
chr6	94977653	94979076	0.0016
chr7	132494827	132495759	0.0016
chr6	21612094	21613124	0.0016
chr5	39829205	39830131	0.00161
chr18	59750572	59751718	0.00161
chr6	83967687	83968916	0.00162
chr3	102569788	102570827	0.00162
chr7	77702572	77703710	0.00163
chr13	50962394	50963347	0.00163
chr11	68426405	68427460	0.00163
chr3	147452978	147453991	0.00164
chr2	6450008	6451169	0.00165
chr4	109812713	109813803	0.00165
chr17	75468351	75469521	0.00166
chr8	61712968	61714058	0.00166
chr8	142047726	142049345	0.00167
chr3	88643644	88644769	0.00167
chr8	80039496	80040773	0.00168
chr7	106358348	106359556	0.00168
chr2	65262398	65263515	0.00168
chr2	158903256	158904493	0.00169
chr4	184104033	184105140	0.00171
chr11	95807411	95808690	0.00171
chr6	125961500	125962561	0.00172
chr3	171858236	171859404	0.00173
chr9	138860821	138862283	0.00173
chr2	1975810	1976959	0.00173
chr2	150683744	150684882	0.00174
chr17	16375579	16376899	0.00174
chr13	27998315	27999217	0.00174
chr5	95066424	95067388	0.00175
chr2	56893532	56894502	0.00175
chr10	4696720	4697788	0.00176
chr12	63073198	63074186	0.00176
chr9	20603276	20604172	0.00176
chr1	217954005	217954963	0.00176
chr7	4746407	4747508	0.00176
chr13	40526224	40527336	0.00177
chr4	15885945	15886943	0.00177
chr9	114587040	114588039	0.00178
chr18	3683109	3684169	0.00181
chr13	33632648	33633699	0.00181
chr15	57438485	57439539	0.00182
chr4	20871883	20872779	0.00182
chr9	83050134	83051211	0.00182
chr12	15431450	15432815	0.00182
chr9	79520702	79521698	0.00183
chr4	28428720	28429909	0.00183
chr4	157584093	157585729	0.00184
chr10	69622503	69623442	0.00184
chr2	230942258	230943360	0.00185
chr2	228920823	228921880	0.00186
chr13	102163933	102165594	0.00187
chr14	56224425	56225664	0.00187
chr10	20073976	20075044	0.00187
chr2	122679074	122680047	0.00188
chr4	87767908	87768909	0.00188
chr18	53005810	53006788	0.00189
chr2	190009323	190010099	0.00189
chr16	54488826	54490149	0.0019
chr16	52529507	52530645	0.0019
chr14	64303178	64304285	0.00192
chr1	8157276	8158298	0.00192
chr8	132043979	132045448	0.00193
chr12	41903107	41904045	0.00193
chr9	82334325	82335362	0.00193
chr10	50836994	50838295	0.00194
chr7	16748020	16749040	0.00194
chr12	70463865	70464909	0.00195
chr8	116338577	116339553	0.00195
chr5	141436128	141437234	0.00197
chr12	30245788	30246757	0.00197
[truncated: 1,739 more rows]

## Sheet: KDM6B Diffbind-peaks
KDM6B Diffbind peaks in A-673
Chromosome	Start	End	FDR
chr6	24381287	24383330	1.9e-46
chr6	131703643	131706406	6.79e-41
chr14	106096691	106097825	1.57e-39
chr2	177520286	177522007	1.74e-36
chr16	8625219	8627784	6.14e-35
chr3	106435239	106437307	7.22e-35
chr14	97680932	97684063	6.07e-34
chr8	56304863	56307655	6.6e-34
chr14	58464708	58466555	1.21e-33
chr22	30831033	30833019	4.27e-33
chr10	88507088	88508564	1.01e-32
chr1	185684585	185686204	1.93e-32
chr7	91494938	91497050	2.11e-32
chr18	55523310	55525254	3.2e-32
chr2	65974313	65976104	3.24e-32
chr18	66171191	66173276	1.05e-31
chr21	38011614	38014053	4.96e-30
chr11	21929337	21931135	1.05e-29
chr18	3742026	3743633	5.86e-29
chr12	45279143	45281039	8.14e-29
chr15	78029708	78032621	1.39e-28
chr1	107805008	107806807	3.67e-28
chr3	58216162	58218035	5.65e-28
chr18	10461565	10464033	6.96e-28
chr4	147412191	147413579	2.56e-27
chr14	22124807	22126368	7.32e-27
chr17	53243909	53245553	1.01e-26
chr13	64660788	64663113	1.41e-26
chr5	145380922	145383170	4.96e-26
chr14	97531788	97533562	4.99e-26
chr13	78266385	78268360	7.36e-26
chr8	12784632	12786328	7.81e-26
chr13	46690315	46692273	8.25e-26
chr2	72738366	72740759	9.01e-26
chr7	90223413	90225260	1.49e-25
chr2	145804260	145805798	1.57e-25
chr2	183776223	183778350	1.6e-25
chr13	37054209	37056124	2.56e-25
chr5	108945874	108948335	2.64e-25
chr12	86641017	86643133	2.68e-25
chr21	46350118	46361269	2.7e-25
chr17	11417806	11420110	5.16e-25
chr13	21771154	21773257	6.19e-25
chrX	19194692	19196721	7.25e-25
chr13	30983747	30985636	7.34e-25
chr20	47508084	47510194	1.13e-24
chr3	156329096	156330686	1.19e-24
chr8	70782502	70785236	1.19e-24
chr6	141955983	141957640	1.51e-24
chr3	163186098	163187556	2.19e-24
chr11	6405869	6407487	3.06e-24
chr3	65935791	65937171	4.06e-24
chr18	49953404	49955109	4.8e-24
chr8	27046236	27047735	1.81e-23
chr1	30730874	30732982	3.4e-23
chr2	4198558	4200766	3.81e-23
chr6	110616108	110618198	3.92e-23
chr7	108410991	108413256	4.15e-23
chr10	32689151	32690604	5.44e-23
chr21	23781166	23783097	6.93e-23
chrX	36497926	36499827	1.11e-22
chr5	53950938	53952476	1.81e-22
chr3	45003370	45004872	2.01e-22
chr1	177697985	177700019	2.19e-22
chrX	78349162	78350743	2.48e-22
chr8	79884612	79886062	2.61e-22
chr9	4655784	4657483	2.76e-22
chr15	45202454	45205176	3.46e-22
chr1	58169458	58171398	3.49e-22
chr1	73170278	73171707	5.46e-22
chr7	116107971	116109499	6e-22
chr3	87596454	87599050	6.37e-22
chr13	94685187	94687465	6.62e-22
chr18	61043582	61045840	8.18e-22
chr2	221201310	221204045	1.02e-21
chr9	118175313	118177499	1.62e-21
chr1	162360349	162362689	7.02e-21
chr6	15107852	15110124	7.04e-21
chr4	116787018	116788433	7.25e-21
chr12	17523273	17526333	9.16e-21
chr15	97380083	97382082	9.18e-21
chr10	35557382	35558938	1.39e-20
chr16	55868405	55870300	1.48e-20
chr4	165402240	165404545	1.98e-20
chr8	142047544	142049852	2.37e-20
chr13	60673185	60674954	2.67e-20
chr6	67957720	67959026	2.69e-20
chr6	140367835	140369360	5.88e-20
chr7	16553514	16555153	6.54e-20
chr2	143299552	143301296	7.66e-20
chrX	68513258	68514858	8.35e-20
chr8	56441505	56443445	1.26e-19
chr5	149314858	149316594	1.52e-19
chr10	131090787	131093206	2.29e-19
chr5	135372362	135373742	3.17e-19
chr19	42251349	42252699	3.55e-19
chr12	66459526	66461743	3.81e-19
chr1	90532384	90535047	4.02e-19
chr8	37829767	37831198	5.1e-19
chr10	71800377	71802013	5.55e-19
chr12	12401877	12403382	6.02e-19
chr1	116622201	116623849	7.02e-19
chrX	46177053	46178917	8.52e-19
chr3	71252301	71253795	1.03e-18
chr13	31590321	31591632	1.21e-18
chr12	89671906	89673588	1.23e-18
chr7	29415288	29416622	1.5e-18
chr8	37401533	37403647	1.71e-18
chr6	123535609	123537316	2.48e-18
chr12	74710612	74712456	3.16e-18
chr5	16943524	16945065	3.43e-18
chr12	113235181	113236959	3.73e-18
chr3	33960948	33963053	4.99e-18
chr13	100887259	100889036	5.89e-18
chr12	24459632	24461484	6.4e-18
chr21	37859638	37861090	6.55e-18
chr11	83457601	83460315	8.69e-18
chr14	45081665	45083624	8.9e-18
chr19	15611963	15614117	9.41e-18
chr9	20713986	20715543	9.88e-18
chr4	173942672	173943981	1.36e-17
chr10	24678578	24680274	1.45e-17
chr2	226658115	226659930	1.49e-17
chr2	228803406	228805273	1.51e-17
chr12	71584039	71586136	1.79e-17
chr6	18733109	18735264	2.14e-17
chr1	183746788	183749553	2.21e-17
chr1	163558282	163560751	2.59e-17
chr17	53146201	53147888	2.7e-17
chr8	127920099	127922964	3.54e-17
chr1	63389935	63391939	3.83e-17
chr5	105352391	105354080	5.79e-17
chr11	69456714	69467292	7.1e-17
chr8	37591384	37592844	7.32e-17
chr10	132554800	132556179	8.05e-17
chr2	212123083	212125467	9.31e-17
chr1	114739280	114741268	1.13e-16
chr4	108085724	108088041	1.5e-16
chr9	28820245	28821913	1.63e-16
chr9	29624920	29626255	1.82e-16
chr17	66830091	66832022	1.89e-16
chr12	72269894	72272427	2.31e-16
chr1	58556024	58557575	2.39e-16
chr7	90250255	90251948	2.72e-16
chr2	66021771	66022993	3.09e-16
chr2	176295527	176297314	3.47e-16
chr6	81776337	81778526	3.62e-16
chr10	29718705	29720306	3.78e-16
chr8	81789430	81791781	4.07e-16
chr2	8529194	8530608	4.17e-16
chr6	40444942	40446482	4.37e-16
chr20	4463131	4466033	4.5e-16
chrX	5670386	5672228	4.62e-16
chr2	147069780	147072332	5.39e-16
chr18	68372521	68374103	5.67e-16
chr11	37297916	37302358	5.99e-16
chr17	31596035	31597352	6e-16
chr8	118614691	118616213	6.69e-16
chr7	130719213	130720854	6.71e-16
chr14	42276893	42278754	8.42e-16
chr17	66808836	66810131	9.05e-16
chr6	8321265	8323944	9.26e-16
chr8	112320446	112321776	9.85e-16
chr18	61943352	61944944	1.02e-15
chr10	110950259	110952210	1.07e-15
chr1	39192672	39194528	1.09e-15
chr19	49714964	49716476	1.12e-15
chr13	52075266	52076731	1.19e-15
chr2	78290060	78291621	1.31e-15
chr7	90720460	90721747	1.36e-15
chr3	181899934	181902532	1.48e-15
chr5	144624329	144627059	1.81e-15
chr8	36468767	36470251	1.85e-15
chr1	170462672	170464349	1.89e-15
chr8	27070743	27071952	1.89e-15
chr19	42248212	42250221	2.52e-15
chr3	152445782	152447345	2.58e-15
chr14	38995455	38997424	2.66e-15
chr16	51464840	51466667	2.76e-15
chr15	47713310	47715664	3.18e-15
chr10	23737281	23738846	3.43e-15
chr5	24145424	24146553	4.04e-15
chr11	37023203	37025688	4.34e-15
chr3	176786060	176788750	4.45e-15
chr18	3831980	3833797	4.47e-15
chr21	15582998	15586396	4.48e-15
chr11	69435314	69437809	4.51e-15
chr2	176236938	176238848	4.95e-15
chr16	9291959	9294307	5.21e-15
chr2	224063859	224065573	6.05e-15
chr11	83444346	83446995	6.68e-15
chr5	66733349	66735210	7.69e-15
chr13	60908020	60909397	7.89e-15
chr18	46753325	46755444	9.12e-15
chr17	12830331	12831997	9.51e-15
chr14	22191255	22193660	1.18e-14
chr1	107288529	107290376	1.19e-14
chr8	32064469	32066065	1.19e-14
chr5	147122472	147124486	1.19e-14
chr2	182643004	182645948	1.2e-14
chr6	139867923	139869551	1.27e-14
chr3	139291267	139293567	1.31e-14
chr6	67803868	67805299	1.44e-14
chr16	24323790	24325118	1.47e-14
chr8	12774235	12775887	1.52e-14
chr15	98926380	98927967	1.52e-14
chr4	131455161	131457094	1.65e-14
chr13	51721776	51723371	1.7e-14
chr1	85526953	85528243	1.7e-14
chr11	86905505	86907294	1.79e-14
chr6	15438896	15440528	1.91e-14
chr8	6116022	6117391	2.06e-14
chr4	181485107	181487136	2.26e-14
chr10	30362047	30363487	2.57e-14
chr13	110319652	110320915	2.72e-14
chrX	6443741	6445405	2.73e-14
chr5	17132437	17133650	2.73e-14
chr2	221133658	221135034	2.82e-14
chr1	58907013	58908422	3e-14
chr6	123543872	123545986	3.1e-14
chr3	30931538	30933222	3.15e-14
chr4	117104068	117105465	3.15e-14
chr13	110077492	110079871	3.41e-14
chr17	11390328	11391584	3.47e-14
chr13	64684873	64686072	3.69e-14
chr4	8071912	8076909	3.92e-14
chr13	81010393	81012063	3.95e-14
chr11	131845026	131846657	3.99e-14
chr10	77138611	77139850	4.09e-14
chr14	37228912	37230355	4.34e-14
chr8	129305486	129307299	4.59e-14
chr6	140191967	140193075	4.89e-14
chr1	183039559	183040896	4.98e-14
chr3	66853680	66854984	5.25e-14
chr4	28355789	28357453	5.26e-14
chr4	14560763	14563040	5.31e-14
chr2	213766400	213768525	5.56e-14
chr7	29413219	29414996	5.59e-14
chr5	103977735	103979688	5.83e-14
chr9	80054516	80056114	5.89e-14
chr3	30774200	30776404	6.08e-14
chr1	91173432	91175554	6.34e-14
chr1	236817541	236818879	7.06e-14
chr5	54017505	54019674	7.18e-14
chr18	49165387	49166929	8.85e-14
chr9	94323999	94325573	9.02e-14
chr6	83398608	83400054	9.15e-14
chr16	65652381	65653658	1.03e-13
chr4	174801245	174802996	1.07e-13
chr7	136080328	136081603	1.09e-13
chr5	124819549	124821765	1.2e-13
chr12	66508525	66510022	1.27e-13
chr8	129536387	129538484	1.37e-13
chr2	140901687	140903189	1.38e-13
chr4	95331513	95333000	1.42e-13
chr1	71493778	71495524	1.47e-13
chr3	88073872	88075191	1.5e-13
chr11	39479030	39481932	1.52e-13
chr2	183873700	183875563	1.54e-13
chr8	119138345	119140186	1.81e-13
chr4	29806997	29808692	2e-13
chr10	110352452	110354817	2.04e-13
chr21	43844793	43846260	2.04e-13
chr16	62122038	62123701	2.05e-13
chr7	83765350	83766894	2.25e-13
chr1	157951132	157952752	2.39e-13
chr14	86978962	86980585	2.54e-13
chr4	54187113	54188421	2.61e-13
chr18	56768821	56770086	2.68e-13
chr4	72743784	72744992	2.69e-13
chr4	8078754	8085761	2.93e-13
chr6	84078779	84080781	2.97e-13
chr18	3281254	3282784	3.53e-13
chr11	30769631	30772221	3.81e-13
chr1	18685473	18686541	4.09e-13
chr5	75979217	75981166	4.27e-13
chr6	102498391	102499902	4.42e-13
chr4	96472205	96474299	4.59e-13
chr20	21556221	21557687	4.74e-13
chr2	148207951	148210786	4.92e-13
chr4	108311583	108313214	5.07e-13
chr18	68663110	68664559	5.18e-13
chr13	21814044	21815592	5.22e-13
chr18	10476030	10478412	5.29e-13
chr2	216401722	216403875	5.64e-13
chr12	79537181	79538735	6.24e-13
chr1	73334434	73336521	6.42e-13
chr5	136898706	136900690	6.43e-13
chr20	24739953	24741447	6.64e-13
chr9	118378487	118379924	7e-13
chr7	41860780	41862301	7.58e-13
chr4	30605556	30607997	7.65e-13
chrX	44297888	44300229	7.75e-13
chr14	57510514	57511961	7.89e-13
chr2	38963803	38965467	8.06e-13
chr3	193615294	193617590	8.27e-13
chr20	13568223	13569645	8.52e-13
chr3	115577479	115582311	9.03e-13
chr11	110224685	110226651	9.21e-13
chr7	67382933	67383957	9.79e-13
chr11	69078781	69080656	1.06e-12
chr17	47304977	47306142	1.1e-12
chr2	162344169	162345886	1.12e-12
chrX	97049821	97051096	1.13e-12
chr10	63954178	63956772	1.15e-12
chr2	200466686	200468624	1.16e-12
chr9	114687016	114689549	1.2e-12
chr2	16866021	16867627	1.25e-12
chr18	49913176	49914675	1.41e-12
chr17	31466949	31468411	1.61e-12
chr6	82502164	82503474	1.63e-12
chr4	187807935	187809680	1.66e-12
chr21	46344374	46346130	1.72e-12
chr20	17148002	17149949	1.85e-12
chr13	98598756	98600134	1.91e-12
chr5	145303724	145306344	1.93e-12
chr14	90910300	90911717	2.01e-12
chr2	4266076	4268005	2.02e-12
chr5	17281965	17283865	2.15e-12
chr4	150267397	150269051	2.26e-12
chr6	145272922	145274753	2.32e-12
chr7	122610481	122611835	2.38e-12
chr2	44995563	44996940	2.43e-12
chr3	162903057	162904557	2.47e-12
chr10	64202962	64204631	2.59e-12
chr8	118870427	118871664	3.03e-12
chr13	60115849	60119028	3.09e-12
chr17	47058836	47060250	3.28e-12
chr14	57292341	57293761	3.4e-12
chr7	96640331	96642262	3.49e-12
chr8	2126172	2127278	3.63e-12
chr3	8339240	8340519	3.65e-12
chr4	116589146	116590401	3.68e-12
chr7	17313705	17315178	3.85e-12
chr1	162199408	162201036	3.98e-12
chr7	96376286	96377930	4.15e-12
chr5	141735835	141737446	4.15e-12
chr20	52575929	52578100	4.23e-12
chr4	71245761	71247026	4.37e-12
chr1	97566661	97567935	4.39e-12
chr1	186543802	186545496	4.72e-12
chr11	69413631	69415084	4.81e-12
chr2	18423609	18424989	4.98e-12
chr8	76722239	76723853	5.16e-12
chr8	96976862	96978611	5.63e-12
chr16	74535116	74536520	5.82e-12
chr9	91392273	91393579	6.05e-12
chr5	66540886	66542918	6.08e-12
chr5	16889045	16890644	6.31e-12
chr1	243099677	243100696	6.34e-12
chrX	5663843	5665227	6.56e-12
chr13	78168860	78170325	6.57e-12
chr7	116161943	116167344	8.45e-12
chr4	183794780	183796557	8.72e-12
chr8	118459328	118460836	8.92e-12
chr3	8297124	8300316	9.21e-12
chr2	147171816	147173551	9.24e-12
chr11	69467465	69472358	9.47e-12
chr6	112650977	112653105	9.56e-12
chr3	126005792	126010079	9.62e-12
chr12	71897197	71898970	9.83e-12
chr18	26315328	26316841	1.01e-11
chr11	10577432	10579651	1.04e-11
chrX	5513024	5514512	1.05e-11
chr6	83396140	83398352	1.06e-11
chr2	30349582	30351036	1.07e-11
chr12	24956048	24957605	1.09e-11
chr1	180393628	180394756	1.09e-11
chr12	19783155	19784358	1.16e-11
chr7	31455547	31456859	1.19e-11
chr3	192602315	192603868	1.21e-11
chr8	112670459	112672272	1.24e-11
chr1	199129315	199131379	1.24e-11
chr3	131566299	131567939	1.25e-11
chr3	33997114	33998628	1.32e-11
chr5	141930498	141931807	1.33e-11
chr17	66976866	66978235	1.44e-11
chr4	40198044	40199309	1.44e-11
chr14	30388192	30389796	1.46e-11
chr5	80848320	80850418	1.46e-11
chr17	31479459	31480560	1.49e-11
chr13	110304085	110305752	1.53e-11
chr15	94626319	94627764	1.59e-11
chr5	17436491	17438092	1.61e-11
chr14	91610542	91611969	1.66e-11
chr5	159697982	159699646	1.7e-11
chr4	16159024	16160769	1.79e-11
chr14	60051917	60053508	1.87e-11
chr20	47106308	47108248	1.93e-11
chr11	39160441	39162731	1.97e-11
chr10	115744681	115746483	1.99e-11
chr2	166457486	166458943	2.26e-11
chr12	90458545	90460134	2.34e-11
chr12	127450796	127452346	2.4e-11
chr12	89433385	89434852	2.4e-11
chr14	56184068	56185285	2.44e-11
chr22	46466034	46468557	2.48e-11
chr9	29021087	29022528	2.56e-11
chr11	74177564	74180584	2.64e-11
chr5	126693287	126695206	2.64e-11
chr7	121242740	121244123	2.68e-11
chr7	117611044	117613319	3.25e-11
chr17	53284881	53286539	3.41e-11
chrX	25083709	25085767	3.41e-11
chr9	37383436	37384905	3.5e-11
chr8	4620084	4621581	3.65e-11
chr6	94775020	94776572	3.69e-11
chr14	87635943	87637274	3.69e-11
chr4	185290599	185292918	3.79e-11
chr10	5081868	5084333	3.83e-11
chr12	89739182	89741987	3.86e-11
chr3	72869815	72870956	3.88e-11
chr13	80808818	80810613	3.9e-11
chr13	88510067	88512324	3.91e-11
chr14	91825400	91826771	3.99e-11
chr1	219449038	219450529	3.99e-11
chr1	114841467	114842858	4.13e-11
chr3	177888055	177889502	4.25e-11
chr3	193851878	193859919	4.39e-11
chr12	90484343	90486003	4.72e-11
chr10	63752610	63754816	4.74e-11
chr22	28245349	28247108	4.76e-11
chr6	133965860	133967292	4.76e-11
chr6	168568703	168570220	4.86e-11
chr10	21711777	21714114	4.89e-11
chr5	40079819	40081180	5.19e-11
chr8	12745916	12746924	5.28e-11
chr7	134534268	134535484	5.29e-11
chr1	19381420	19382940	5.43e-11
chr3	106347805	106349081	5.44e-11
chr8	28164818	28166505	5.63e-11
chr4	128748883	128750172	5.69e-11
chr12	17500821	17502069	5.81e-11
chr13	108918055	108919564	6.07e-11
chr11	33950794	33953675	6.3e-11
chr21	15031194	15031789	6.33e-11
chrX	91332381	91333153	6.43e-11
chr10	105554856	105556306	6.59e-11
chr14	75446949	75448564	6.76e-11
chr22	49266440	49269764	6.88e-11
chrX	5196600	5197805	6.91e-11
chr2	225001470	225002673	6.96e-11
chr8	108765651	108767139	7.17e-11
chr20	49393588	49394902	7.19e-11
chr12	79915720	79916971	7.26e-11
chr10	3713212	3714304	7.45e-11
chr16	53881769	53883115	8.27e-11
chr10	118849576	118852711	8.51e-11
chr11	102800332	102802346	8.53e-11
chr8	24743908	24745251	8.55e-11
chr18	4263874	4266012	8.58e-11
chr15	45329948	45331023	9.08e-11
chr3	35039433	35041908	9.09e-11
chr13	98310259	98311775	9.17e-11
chr2	192185573	192187581	9.19e-11
chr1	38527220	38529168	9.26e-11
chr7	22159802	22161316	9.58e-11
chr5	21879396	21881226	9.96e-11
chr4	134557991	134559497	1e-10
chr7	13888791	13890737	1.01e-10
chr11	16022705	16024316	1.03e-10
chr9	14719034	14720490	1.03e-10
chr16	65004573	65006132	1.07e-10
chr8	37404877	37406366	1.09e-10
chr17	53514242	53515547	1.09e-10
chr2	6449719	6451533	1.11e-10
chr6	9131097	9132637	1.11e-10
chr6	140692714	140694167	1.11e-10
chr10	108310386	108312060	1.12e-10
chr1	19782986	19784474	1.12e-10
chr2	78795447	78796937	1.13e-10
chr1	111152344	111154312	1.13e-10
chr17	11222748	11223975	1.14e-10
chr16	51670531	51672407	1.15e-10
chr6	97916550	97917792	1.15e-10
chr11	129193557	129195108	1.16e-10
chr8	74401322	74403067	1.17e-10
chr1	38559300	38560497	1.18e-10
chr14	87409645	87410791	1.19e-10
chr22	22296389	22297968	1.23e-10
chr14	49085441	49087095	1.28e-10
chr3	1373549	1374702	1.3e-10
chr11	100329757	100331515	1.31e-10
chr4	19310459	19311934	1.33e-10
chr18	39854731	39857114	1.36e-10
chr17	10675961	10677195	1.36e-10
chr22	31342828	31344069	1.38e-10
chr1	91078458	91079842	1.45e-10
chr1	248733687	248734759	1.47e-10
chr21	37939115	37940339	1.48e-10
chr6	49040109	49041377	1.49e-10
chr4	53057763	53059483	1.49e-10
chr1	183008763	183010266	1.49e-10
chr3	184434504	184435918	1.51e-10
chr4	160597949	160599882	1.53e-10
chr9	82245561	82246774	1.54e-10
chr6	21823218	21824705	1.63e-10
chr8	94745660	94747270	1.64e-10
chr20	58643874	58645464	1.64e-10
chr2	171359961	171361329	1.68e-10
chr4	150186839	150188121	1.7e-10
chr5	66928193	66929440	1.71e-10
chr3	17618816	17620431	1.71e-10
chr11	12087969	12089302	1.76e-10
chr5	75246736	75248774	1.83e-10
chr12	98832871	98834575	1.83e-10
chr5	6462332	6463651	1.89e-10
chr1	97444513	97447556	1.92e-10
chr8	27015934	27016997	1.93e-10
chr5	59124783	59126097	2.02e-10
chr21	16400011	16401429	2.03e-10
chr9	6943551	6945022	2.06e-10
chr3	78386508	78387993	2.07e-10
chr2	220623552	220624799	2.07e-10
chr1	9312828	9314074	2.1e-10
chr13	34008398	34010099	2.14e-10
chr12	79132988	79134469	2.19e-10
chr16	65579706	65581060	2.28e-10
chr16	54488779	54491045	2.3e-10
chr10	37014250	37015501	2.31e-10
chr9	94660427	94661987	2.35e-10
chr8	119108337	119109471	2.37e-10
chr9	15881826	15883333	2.4e-10
chr10	22888324	22889651	2.46e-10
chr7	90953631	90956543	2.5e-10
chr9	82238413	82239976	2.52e-10
chr11	113125311	113126779	2.6e-10
chr4	151710647	151711846	2.63e-10
chr5	64373531	64375008	2.63e-10
chr1	191977051	191978296	2.66e-10
chr10	65450082	65451365	2.67e-10
chr14	91750671	91752093	2.71e-10
chr4	40196105	40197659	2.73e-10
chr6	136007261	136008919	2.76e-10
chr3	89626881	89628143	2.79e-10
chr22	22170050	22171752	2.8e-10
chr4	157438529	157439995	2.82e-10
chr1	199281184	199283213	2.84e-10
chr11	21913666	21915317	2.88e-10
chr10	20302592	20303758	2.91e-10
chr18	49812938	49814441	2.97e-10
chr10	51126143	51127300	3e-10
chr2	7334504	7335678	3.01e-10
chr8	8729206	8730897	3.08e-10
chr6	90868356	90870278	3.14e-10
chr2	177573897	177575289	3.14e-10
chr6	148188879	148190753	3.15e-10
chr8	28153771	28154929	3.23e-10
chr1	64827384	64828566	3.26e-10
chr7	80069056	80070693	3.27e-10
chr8	25365970	25367097	3.28e-10
chr10	20450488	20451846	3.29e-10
chr2	4632341	4633742	3.3e-10
chr3	115039775	115041089	3.31e-10
chr6	51928094	51929525	3.32e-10
chr20	19301567	19303742	3.42e-10
chr4	148688797	148690128	3.43e-10
chr7	96644827	96647686	3.43e-10
chr14	26523503	26524927	3.5e-10
chr10	115468722	115471717	3.55e-10
chr4	87889375	87890435	3.6e-10
chr5	106376036	106377374	3.62e-10
chr16	52001205	52003525	3.74e-10
chr2	120282582	120284438	3.76e-10
chr4	66563815	66565047	3.86e-10
chr16	57882349	57883687	3.99e-10
chr12	127698311	127699564	4.01e-10
chr17	17686473	17688094	4.11e-10
chr22	28369514	28370919	4.13e-10
chr2	222100259	222101751	4.17e-10
chr15	96146338	96147929	4.18e-10
chr12	71886755	71887987	4.18e-10
chr2	80285312	80286703	4.26e-10
chr8	73992369	73993691	4.26e-10
chr3	76860470	76861421	4.34e-10
chr13	60052511	60053751	4.34e-10
chr2	127866539	127867966	4.37e-10
chr16	49734129	49736680	4.37e-10
chr18	63622596	63623797	4.43e-10
chr7	105383472	105385188	4.44e-10
chr18	9117783	9119217	4.55e-10
chr6	14449973	14451222	4.57e-10
chr13	79364306	79365709	4.6e-10
chr6	15432858	15435423	4.61e-10
chr5	167321316	167322600	4.72e-10
chr10	73184520	73185762	4.84e-10
chr8	116463281	116465162	4.85e-10
chr4	116838455	116840304	4.88e-10
chr6	8492354	8493853	4.89e-10
chr12	42187530	42189618	4.95e-10
chr20	48982413	48984068	4.95e-10
chr2	223981739	223983674	5.13e-10
chr3	101900041	101901388	5.27e-10
chr3	47704315	47705345	5.3e-10
chr8	8726039	8727932	5.52e-10
chr3	29683958	29685319	5.95e-10
chrX	24300179	24301522	6e-10
chr5	33493997	33495899	6e-10
chr4	71338837	71339938	6.16e-10
chr13	24867479	24868895	6.22e-10
chr11	95895618	95896923	6.3e-10
chr2	145073996	145075645	6.47e-10
chr20	12590793	12592376	6.62e-10
chr16	23877630	23878923	6.63e-10
chr7	17909407	17910824	6.64e-10
chr8	56137763	56139352	6.86e-10
chr2	150329717	150331005	6.91e-10
chr7	122410728	122411833	7.17e-10
chr14	106956002	106957656	7.23e-10
chr7	83839163	83840435	7.39e-10
chr12	11752929	11754037	7.61e-10
chr3	88270330	88271744	7.7e-10
chr5	62272815	62274236	7.89e-10
chr5	82044103	82045990	8.27e-10
chr2	4701310	4703158	8.28e-10
chr17	27087505	27088891	8.35e-10
chr2	9403096	9404357	8.71e-10
chr7	34098108	34099855	8.78e-10
chr14	22001282	22003627	8.85e-10
chr20	1933288	1934395	8.89e-10
chr8	121601979	121603211	9.11e-10
chr12	71586271	71588149	9.31e-10
chr10	76198506	76199766	9.32e-10
chr8	4636480	4637820	9.33e-10
chr1	8663998	8665451	9.44e-10
chr13	78323145	78324542	9.85e-10
chr13	50104120	50105411	1e-09
chr19	50437521	50441430	1.05e-09
chr6	81700607	81701882	1.09e-09
chr4	138556188	138557590	1.09e-09
chr22	26412524	26413743	1.1e-09
chr10	29490477	29492207	1.14e-09
chr3	34333371	34335281	1.14e-09
chr16	65577328	65578867	1.17e-09
chr21	38373089	38374673	1.17e-09
chr10	11840453	11842180	1.18e-09
chr2	238190129	238191265	1.23e-09
chrX	136643689	136645254	1.27e-09
chr22	43259293	43260464	1.29e-09
chr21	43200787	43201736	1.29e-09
chr5	72418075	72419602	1.29e-09
chr6	147202150	147203510	1.31e-09
chr5	95902357	95903761	1.32e-09
chr13	33751043	33753104	1.32e-09
chr2	23967579	23969117	1.34e-09
chr13	30737887	30739039	1.36e-09
chr3	194905221	194906435	1.38e-09
chr13	106015674	106017064	1.42e-09
chr11	109841250	109842777	1.48e-09
chr2	144239687	144241039	1.48e-09
chr3	189218282	189219543	1.51e-09
chrX	77810673	77812064	1.57e-09
chr9	80255248	80256907	1.58e-09
chr7	80865172	80867447	1.59e-09
chr14	56878840	56880480	1.61e-09
chr16	89786434	89789375	1.61e-09
chr11	12744411	12746435	1.64e-09
chr17	39300859	39301928	1.65e-09
chr3	29388367	29389612	1.66e-09
chr13	43874561	43875939	1.71e-09
chr17	39303496	39304462	1.73e-09
chr16	1296312	1297884	1.74e-09
chr5	162648457	162649445	1.77e-09
chr4	140140413	140141839	1.79e-09
chr17	43422640	43423614	1.8e-09
chr7	17082553	17084445	1.81e-09
chr18	55437999	55439302	1.81e-09
chr5	73838731	73840124	1.84e-09
chr21	37110296	37111867	1.87e-09
chr18	3602497	3605349	1.89e-09
chr20	1830698	1832114	1.9e-09
chr4	160700114	160702088	1.9e-09
chr14	26305839	26307715	1.92e-09
chr13	80849972	80851639	1.95e-09
chr11	95807298	95808948	2e-09
chr22	43104099	43105259	2.08e-09
chr2	185513718	185514994	2.22e-09
chr3	30732694	30733855	2.27e-09
chr17	79359985	79361817	2.27e-09
chr11	33060068	33063762	2.28e-09
chr8	75832949	75834014	2.29e-09
chr13	47229038	47230535	2.3e-09
chr10	76015289	76016653	2.31e-09
chr1	163024565	163026099	2.32e-09
chr20	51764891	51767284	2.36e-09
chr4	84742299	84743348	2.36e-09
chr16	12499564	12500748	2.37e-09
chr22	30036944	30038342	2.38e-09
chr4	186302165	186303562	2.38e-09
chr6	81581793	81583327	2.39e-09
chr3	43288101	43290165	2.39e-09
chr16	52484120	52485990	2.4e-09
chr6	139694549	139697363	2.44e-09
chr13	38558723	38560163	2.48e-09
chr14	39022042	39023858	2.48e-09
chr6	15268087	15269770	2.54e-09
chr12	109251295	109253660	2.59e-09
chr17	66772919	66774360	2.6e-09
chr9	91449811	91451377	2.64e-09
chr18	60340148	60341472	2.66e-09
chr4	184320879	184321883	2.74e-09
chr15	57193834	57195038	2.74e-09
chr11	110845912	110847194	2.76e-09
chr15	97235696	97237987	2.77e-09
chr13	30789956	30790978	2.77e-09
chr21	23717942	23719101	2.78e-09
chr5	174804927	174806197	2.78e-09
chr6	18579394	18581160	2.85e-09
chrX	52684887	52685764	2.86e-09
chr8	82281401	82282767	2.87e-09
chr2	174114370	174115832	2.87e-09
chr6	40535654	40537981	2.92e-09
chr12	16878739	16880475	2.96e-09
chr20	44623637	44625139	3.09e-09
chr4	181433826	181435177	3.14e-09
chr21	35181970	35183182	3.25e-09
chr15	48238493	48239620	3.31e-09
chr8	26468247	26469759	3.38e-09
chr15	83730126	83731307	3.39e-09
chrX	139052181	139054393	3.43e-09
chr18	10284521	10286051	3.48e-09
chr6	145774238	145775853	3.5e-09
chr12	87776533	87777795	3.52e-09
chr20	39317127	39318580	3.6e-09
chr13	19763453	19764784	3.76e-09
chr10	45408322	45410024	3.76e-09
chr9	4630355	4631769	3.81e-09
chr1	60234843	60236299	3.86e-09
chr17	28105542	28106998	3.88e-09
chr4	14744751	14746634	3.89e-09
chr3	58237049	58237992	3.94e-09
chr7	66585042	66586449	3.99e-09
chr2	177553829	177555441	4.03e-09
chr2	56893545	56894667	4.03e-09
chr11	16042439	16044450	4.14e-09
chr4	84645258	84647039	4.23e-09
chr9	139734497	139737388	4.26e-09
chr17	46459942	46461177	4.31e-09
chr13	80933389	80934929	4.34e-09
chr20	20717262	20718569	4.36e-09
chr8	127299428	127301122	4.39e-09
chr1	12045396	12046932	4.43e-09
chr12	111847297	111848501	4.54e-09
chr9	14096279	14097337	4.58e-09
chr9	37337146	37338665	4.59e-09
chr8	57729243	57730296	4.7e-09
chr19	40650815	40652061	4.71e-09
chr5	251778	253294	4.73e-09
chr4	141284323	141285592	4.78e-09
chr5	51710595	51711909	4.78e-09
chr12	62521420	62523129	4.85e-09
chrX	19350647	19351897	4.97e-09
chr16	51657486	51658914	4.98e-09
chr10	29934839	29936132	5.01e-09
chr1	243034643	243035966	5.09e-09
chr17	65436911	65438448	5.21e-09
chr1	170682847	170684013	5.36e-09
chr13	78082775	78084464	5.39e-09
chr10	33602518	33604690	5.4e-09
chr4	125855680	125856796	5.42e-09
chr9	136653643	136655007	5.43e-09
chr12	113683363	113684367	5.45e-09
chr8	28302312	28303866	5.47e-09
chr8	19694440	19695701	5.65e-09
chr3	33973450	33974687	5.67e-09
chr1	16839462	16841110	5.7e-09
chr1	88051675	88053342	5.71e-09
chr10	2898504	2900058	5.72e-09
chr19	31503879	31505254	5.77e-09
chr1	90184711	90186160	5.81e-09
chr11	100818716	100820988	6.11e-09
chr9	14926969	14928033	6.12e-09
chr8	70438729	70439765	6.17e-09
chr11	10671150	10672444	6.2e-09
chr4	183806319	183807810	6.22e-09
chr12	126584813	126586211	6.27e-09
chr1	210010641	210011740	6.28e-09
chr14	55513474	55516307	6.3e-09
chr4	55543872	55544884	6.55e-09
chr1	54561197	54562378	6.56e-09
chr6	26156377	26159705	6.62e-09
chr21	27859971	27861209	6.64e-09
chr2	36999422	37000682	6.73e-09
chr6	131445462	131446610	6.81e-09
chr6	49508038	49509968	6.9e-09
chr7	43178159	43179899	6.93e-09
chr11	69084950	69086496	7.13e-09
chr6	125099760	125101174	7.14e-09
chr1	192480739	192483447	7.16e-09
chr14	61640413	61642175	7.21e-09
chr8	29962876	29964331	7.24e-09
chr14	26598139	26599441	7.24e-09
chr13	60410701	60412054	7.25e-09
chr4	106129400	106130474	7.28e-09
chr5	115990228	115991606	7.3e-09
chr6	131317728	131319240	7.3e-09
chr2	8535445	8536477	7.34e-09
chr3	89893770	89895195	7.39e-09
chr3	161829213	161830517	7.55e-09
chr9	6217720	6219007	7.57e-09
chr19	42384067	42385672	7.62e-09
chr5	67424605	67425657	7.65e-09
chr8	55883815	55885165	7.72e-09
chr18	50942230	50944027	7.81e-09
chr15	41334743	41336140	7.87e-09
chr3	54855005	54855997	7.91e-09
chr1	90373269	90375204	7.99e-09
chr2	11969849	11971302	8.36e-09
chr4	82729071	82730024	8.38e-09
chr2	8824404	8826553	8.53e-09
chr5	77253428	77254654	8.69e-09
chr2	64499518	64501508	8.82e-09
chr11	130350054	130351397	8.84e-09
chr7	134600644	134601954	8.85e-09
chr12	66250580	66252734	8.9e-09
chr3	36959654	36961080	8.95e-09
chr8	37377305	37379451	9.05e-09
chr2	172528018	172528972	9.12e-09
chr1	78085434	78087042	9.18e-09
chr8	131468209	131470358	9.19e-09
chr4	150797755	150799043	9.21e-09
chr10	123003993	123005382	9.32e-09
chr12	125204833	125206092	9.34e-09
chrX	46183756	46185408	9.37e-09
chr9	118742868	118744166	9.5e-09
chrX	6421122	6422338	1.01e-08
chr10	29668240	29670057	1.02e-08
chrX	2734755	2735916	1.02e-08
chrX	123370321	123371270	1.02e-08
chr3	172593789	172595553	1.03e-08
chr10	18424373	18426507	1.04e-08
chr6	130751954	130753338	1.04e-08
chr8	80211162	80213357	1.05e-08
chr6	153859145	153860635	1.07e-08
chr12	127767940	127769191	1.08e-08
chr14	63066025	63067364	1.09e-08
chr6	116759633	116760729	1.13e-08
chr11	68973221	68974530	1.14e-08
chr4	116847504	116848624	1.16e-08
chr3	108437588	108439079	1.17e-08
chr5	162789627	162790932	1.18e-08
chr1	52310054	52311687	1.18e-08
chr5	60978132	60980436	1.2e-08
chr7	128005111	128006236	1.22e-08
chr13	39942949	39945231	1.23e-08
chr9	115971454	115972596	1.25e-08
chr4	3343640	3344845	1.26e-08
chr1	67014126	67015500	1.27e-08
chr4	138584458	138586259	1.28e-08
chrX	19015463	19016752	1.32e-08
chr3	78759679	78761026	1.32e-08
chr4	30961058	30962841	1.33e-08
chr6	26136039	26137318	1.34e-08
chr18	53029012	53030644	1.35e-08
chr4	31086944	31088272	1.36e-08
chr19	8742751	8743923	1.37e-08
chr3	187854390	187855583	1.4e-08
chr4	117452641	117453934	1.4e-08
chr8	37558980	37562240	1.46e-08
chr19	18076162	18077521	1.46e-08
chr5	90348404	90350003	1.47e-08
chr8	81425800	81427555	1.48e-08
chr18	10061459	10063499	1.5e-08
chr16	54508393	54509775	1.5e-08
chr6	56123914	56126018	1.5e-08
chr1	65491492	65492708	1.51e-08
chr18	44187516	44188474	1.51e-08
chr7	24496794	24498142	1.52e-08
chr7	93852492	93853875	1.53e-08
chr8	55917550	55918652	1.55e-08
chr2	25299102	25300243	1.55e-08
chr2	134281906	134285515	1.55e-08
chr8	32066697	32067996	1.57e-08
chr1	201234743	201236616	1.57e-08
chr11	21675061	21676418	1.6e-08
chr22	41116610	41118258	1.6e-08
chr2	223312896	223314296	1.6e-08
chr3	72355795	72356775	1.61e-08
chr5	105287814	105289317	1.61e-08
chr4	147301837	147303273	1.64e-08
chr18	49869755	49871155	1.65e-08
chr20	10519219	10521333	1.65e-08
chr6	156061448	156062905	1.67e-08
chr17	65063307	65064601	1.72e-08
chr3	181626710	181627837	1.72e-08
chr3	125747820	125749023	1.74e-08
chr4	124896894	124898267	1.74e-08
chr3	63329050	63330101	1.75e-08
chr8	9355254	9356585	1.77e-08
chr10	118829965	118831980	1.78e-08
chr4	102203238	102204603	1.84e-08
chr15	93839484	93840810	1.84e-08
chr1	160138821	160140093	1.85e-08
chr9	116254383	116255891	1.86e-08
chr3	88751581	88752677	1.86e-08
chr1	233248211	233249882	1.89e-08
chr13	93997977	93999059	1.91e-08
chr6	130921814	130924412	1.95e-08
chr2	197196266	197197474	1.99e-08
chr8	72860085	72861694	2e-08
chr20	17152958	17154767	2e-08
chr16	26118879	26120213	2.01e-08
chr7	27972995	27974201	2.02e-08
chr7	98342156	98343823	2.03e-08
chr21	15725382	15726865	2.05e-08
chr17	75467973	75469621	2.06e-08
chr6	108350274	108351736	2.07e-08
chr9	118884960	118886204	2.09e-08
chr14	30822986	30824581	2.09e-08
chr2	67102742	67104129	2.11e-08
chr9	89957174	89958386	2.12e-08
chr6	82969729	82970949	2.15e-08
chr8	6204020	6205125	2.15e-08
chr16	65026458	65027982	2.18e-08
chr3	124425732	124427204	2.2e-08
chr16	25300349	25301332	2.24e-08
chr6	121880456	121881537	2.25e-08
chr6	82793380	82795098	2.29e-08
chr4	26567139	26568816	2.35e-08
chr1	2186434	2188040	2.36e-08
chr2	153288356	153289710	2.37e-08
chr9	89556943	89559084	2.38e-08
chr7	122683610	122684516	2.39e-08
chr1	116901391	116902882	2.4e-08
chr10	90745834	90747198	2.42e-08
chr17	39062960	39063824	2.44e-08
chr13	85907989	85909168	2.46e-08
chr12	111836824	111838339	2.47e-08
chr6	9795505	9797064	2.49e-08
chr14	26589981	26591288	2.51e-08
chr1	113333068	113334372	2.51e-08
chr2	71650607	71651966	2.53e-08
chr8	112779342	112781232	2.54e-08
chr4	8067684	8068753	2.55e-08
chr5	79456690	79457960	2.58e-08
chr11	91601999	91603801	2.58e-08
chr7	122077753	122078851	2.63e-08
chr2	213394979	213396379	2.65e-08
chr9	113925752	113927124	2.66e-08
chr10	36924778	36926195	2.66e-08
chr8	66241958	66243128	2.67e-08
chr12	16248065	16249480	2.67e-08
chr8	55533813	55535911	2.67e-08
chrX	6383439	6384570	2.67e-08
chr2	218879033	218880242	2.69e-08
chr18	65152403	65153648	2.7e-08
chr16	74576188	74576868	2.71e-08
chr11	17950114	17951722	2.72e-08
chr8	37374152	37375617	2.72e-08
chr2	31510247	31511334	2.76e-08
chr3	72770574	72771780	2.76e-08
chr7	135401056	135402228	2.76e-08
chr8	32465928	32467560	2.77e-08
chr3	32462962	32464221	2.78e-08
chrX	34602856	34604612	2.87e-08
chr7	70037943	70039106	2.89e-08
chr14	22901247	22902607	2.91e-08
chr6	158892652	158894353	2.92e-08
chr22	43005800	43006839	2.92e-08
chr7	69562468	69563878	2.93e-08
chr10	61191444	61192922	2.93e-08
chr2	142869919	142871294	2.95e-08
chr4	116440284	116441696	2.99e-08
chr7	129914818	129917782	3e-08
chr1	172326567	172328414	3.01e-08
chr12	102896911	102898067	3.02e-08
chr6	74469146	74470277	3.07e-08
chr6	67243333	67244622	3.11e-08
chr5	5192206	5193590	3.13e-08
chr3	77517533	77518748	3.13e-08
chr6	15185123	15186056	3.16e-08
chr6	14382287	14383799	3.18e-08
chr12	96221366	96222505	3.19e-08
chr8	31687321	31688255	3.2e-08
chr17	55888017	55889698	3.21e-08
chr3	76699457	76700612	3.23e-08
chr1	63821642	63822670	3.23e-08
chr4	115901917	115903225	3.27e-08
chr13	114939195	114940901	3.3e-08
chr3	103625110	103626403	3.33e-08
chr19	49132789	49134682	3.33e-08
chr8	58475426	58477588	3.37e-08
chr14	61649538	61651088	3.39e-08
chr12	80991502	80993736	3.41e-08
chr8	36930501	36932409	3.43e-08
chr2	133409689	133410889	3.45e-08
chr13	46723508	46724649	3.47e-08
chr6	118570106	118571645	3.51e-08
chr3	56057267	56058373	3.55e-08
chr2	177844536	177845614	3.55e-08
chr6	101178058	101179807	3.58e-08
chr3	130950488	130952384	3.59e-08
chr9	5499672	5500891	3.61e-08
chr2	226534446	226535547	3.64e-08
chr9	29555178	29556199	3.65e-08
chr2	6465318	6466446	3.69e-08
chr12	42243332	42244641	3.76e-08
chr1	102648989	102651730	3.78e-08
chr12	90907731	90908884	3.79e-08
chr20	39274671	39275993	3.8e-08
chr3	102877098	102878343	3.83e-08
chr3	189514591	189515985	3.84e-08
chr2	109027	110570	3.85e-08
chr2	33874013	33875456	3.86e-08
chr15	69823222	69824979	3.89e-08
chr9	7368146	7369542	3.91e-08
chr1	39616312	39617714	3.96e-08
chr3	111569817	111571162	3.98e-08
chr19	54973818	54976407	4.03e-08
chr16	27894512	27895483	4.05e-08
chr7	83835929	83837248	4.09e-08
chr12	49380362	49381281	4.15e-08
chr17	53528092	53529406	4.21e-08
chr10	127316249	127317793	4.23e-08
chr4	16156750	16158105	4.26e-08
chr19	16846116	16847505	4.28e-08
chr13	36731139	36732353	4.33e-08
chr20	52444265	52447507	4.33e-08
chr2	34142153	34143524	4.36e-08
chr14	53301074	53302680	4.38e-08
chr16	12491559	12492720	4.39e-08
chr2	134050886	134052358	4.4e-08
chr3	151281590	151282880	4.43e-08
chr9	20065686	20066927	4.43e-08
chr12	122897085	122898999	4.45e-08
chr5	33675171	33676909	4.5e-08
chr9	29540587	29541941	4.5e-08
chr1	199687724	199689100	4.51e-08
chr3	131514728	131516229	4.51e-08
chr1	8721322	8722814	4.53e-08
chr3	77475518	77476519	4.57e-08
chr7	132560671	132562073	4.58e-08
chr12	55017712	55019422	4.58e-08
chr11	110724833	110726670	4.59e-08
chr1	11968297	11970219	4.61e-08
chr8	117490662	117492254	4.67e-08
chr21	30489407	30490631	4.7e-08
chr4	70593856	70594922	4.81e-08
chr20	50268316	50269522	4.83e-08
chr3	58374263	58375243	4.83e-08
chr8	32474874	32476140	4.83e-08
chr3	34305483	34307238	4.86e-08
chr9	38672062	38673131	4.86e-08
chr5	85703112	85704425	4.89e-08
chr2	234238019	234239589	4.89e-08
chr3	113279312	113280545	4.91e-08
chr16	25830220	25831493	4.95e-08
chr9	80041437	80042874	4.97e-08
chr2	224585542	224589323	5e-08
chr5	56746511	56748044	5.02e-08
chr2	134254169	134257014	5.04e-08
chr15	63017747	63019437	5.1e-08
chr11	68208355	68210099	5.19e-08
chr3	122700693	122701867	5.29e-08
chr13	113000500	113001722	5.33e-08
chr7	91454796	91456605	5.36e-08
chr10	132846811	132848104	5.51e-08
chr15	43419664	43420974	5.54e-08
chr5	125986500	125988220	5.63e-08
chr6	43894022	43895180	5.63e-08
chr4	164621214	164622274	5.66e-08
chr8	108344099	108345505	5.68e-08
chr4	82842508	82843405	5.79e-08
chr10	107560070	107561354	5.8e-08
chr3	41752658	41753685	5.86e-08
chr2	226987736	226988832	5.88e-08
chr4	20354883	20356762	5.92e-08
chr7	78719604	78720665	5.99e-08
chr4	124048480	124049923	6.1e-08
chr2	185556595	185557749	6.1e-08
chr12	45954325	45956007	6.11e-08
chr10	19787127	19789034	6.16e-08
chr5	44823797	44824885	6.21e-08
chr8	22395304	22396570	6.22e-08
chrX	18035163	18036510	6.28e-08
chr12	70463623	70465110	6.35e-08
chr10	117698087	117699832	6.42e-08
chr2	29558775	29560366	6.42e-08
chr17	70025873	70027363	6.42e-08
chr12	66318833	66320576	6.43e-08
chr15	47707330	47708693	6.44e-08
chr2	68848400	68849436	6.45e-08
chr19	51241381	51243530	6.45e-08
chr11	99501009	99502120	6.46e-08
chr21	23604463	23605638	6.51e-08
chr6	138867676	138868814	6.52e-08
chr13	84399493	84401083	6.56e-08
chr1	114392273	114393523	6.57e-08
chr16	65866967	65867923	6.59e-08
chr3	152611188	152612300	6.6e-08
chr2	144207992	144210173	6.61e-08
chr1	71185212	71187248	6.66e-08
chr1	160616320	160617572	6.71e-08
chr3	185965105	185966700	6.72e-08
chr11	95528718	95530337	6.72e-08
chr16	57775918	57777154	6.74e-08
chr1	172923920	172925332	6.81e-08
chr10	24416147	24418129	6.93e-08
chr5	167181354	167182370	7.03e-08
chr2	228238471	228239775	7.04e-08
chr3	190250910	190252660	7.05e-08
chr5	37463273	37464839	7.15e-08
chr14	95402348	95403947	7.19e-08
chr2	177683143	177684909	7.26e-08
chr2	196144206	196145526	7.29e-08
chr7	90228913	90230231	7.3e-08
chr6	26054731	26056818	7.31e-08
chr9	124375160	124376515	7.45e-08
chr13	80232917	80234075	7.48e-08
chr12	79579759	79581082	7.48e-08
chr1	214577162	214578608	7.48e-08
chr2	228946689	228948156	7.53e-08
chr18	32184198	32186010	7.6e-08
chr8	58659913	58661507	7.71e-08
chr10	22905705	22907224	7.78e-08
chr9	113790664	113791994	7.84e-08
chr6	105772029	105773265	7.95e-08
chr1	59597588	59598802	8.05e-08
chr2	29750503	29751558	8.06e-08
chr17	52570548	52573255	8.19e-08
chr12	31912860	31914444	8.22e-08
chr14	96135822	96137318	8.27e-08
chr10	17604119	17605749	8.3e-08
chr6	42419178	42420700	8.39e-08
chr8	75728477	75729590	8.4e-08
chr3	87674784	87676421	8.47e-08
chr3	71447344	71448480	8.55e-08
chr7	80535920	80537426	8.7e-08
chr6	50919613	50921911	8.75e-08
chr17	12289220	12290258	8.86e-08
chr15	48241472	48242674	8.91e-08
chr3	1807537	1808705	9.01e-08
chr5	147089317	147090951	9.01e-08
chrX	46113840	46115234	9.05e-08
chr10	24638864	24640310	9.09e-08
chr6	147997718	147999966	9.11e-08
chr10	78801056	78802347	9.14e-08
chr2	17796716	17797891	9.2e-08
chr1	98916904	98918944	9.21e-08
chr18	61392749	61394151	9.21e-08
chr11	129412803	129415035	9.27e-08
chr2	140768459	140769651	9.29e-08
chr5	138760973	138762081	9.37e-08
chr8	63389080	63390236	9.38e-08
chr4	174722357	174724139	9.4e-08
chr4	25497154	25498146	9.41e-08
chr17	74711886	74713183	9.43e-08
chr5	144941995	144943321	9.45e-08
chr4	102244754	102245965	9.46e-08
chrX	18600390	18602007	9.48e-08
chr15	97609978	97611745	9.52e-08
chr6	20756188	20757557	9.52e-08
chr3	112351425	112353431	9.67e-08
chr5	144900116	144901436	9.7e-08
chr3	190415061	190416304	9.75e-08
chr10	54391994	54393376	9.79e-08
chr5	43771351	43774221	9.81e-08
chr2	112930229	112932228	9.82e-08
chr5	41311853	41313338	9.89e-08
chr3	30075291	30077322	9.94e-08
chr10	22725487	22726890	1e-07
chr15	61478756	61480549	1e-07
chr13	60592724	60594456	1.01e-07
chr5	45385004	45386374	1.01e-07
chr7	90407508	90408687	1.02e-07
chr7	120672877	120674243	1.03e-07
chr21	9825338	9828056	1.03e-07
chr10	18294687	18295884	1.03e-07
chr2	113280453	113281559	1.04e-07
chr2	152185735	152187088	1.04e-07
chr10	34219449	34220628	1.05e-07
chr4	153036660	153037776	1.05e-07
chr7	16749790	16750942	1.05e-07
chr8	113899659	113900808	1.06e-07
chr6	18605544	18606992	1.06e-07
chr3	63371855	63372658	1.07e-07
chr10	19385015	19386237	1.07e-07
chrX	13532993	13534376	1.08e-07
chr1	186050866	186052143	1.09e-07
chr7	82021725	82022925	1.1e-07
chr2	146409584	146411387	1.1e-07
chr17	55550427	55551655	1.12e-07
chr2	25514889	25516023	1.12e-07
chr15	70601035	70602137	1.12e-07
chr1	38885973	38887134	1.13e-07
chr12	124950363	124951565	1.13e-07
chr12	122249747	122250622	1.13e-07
chr11	132554837	132556143	1.14e-07
chr13	58312777	58314199	1.14e-07
chr19	42054843	42056282	1.15e-07
chr8	18296838	18298525	1.16e-07
chr6	40792015	40793715	1.18e-07
chr8	37556652	37558851	1.19e-07
chr7	137583464	137584940	1.2e-07
chr5	106570078	106571665	1.2e-07
chr10	35078521	35079671	1.21e-07
chr20	24589801	24591987	1.22e-07
chr15	69376358	69377628	1.24e-07
chr17	9441555	9442782	1.25e-07
chr19	1274461	1276377	1.26e-07
chr11	70112799	70114226	1.27e-07
chr7	107879876	107881425	1.28e-07
chr1	210296437	210299090	1.28e-07
chr12	2392863	2394542	1.29e-07
chr5	106085313	106086436	1.29e-07
chr20	50883844	50885298	1.29e-07
chr3	71277244	71278373	1.3e-07
chr7	68663929	68665741	1.31e-07
chr8	112357166	112358146	1.34e-07
chr17	48393027	48394372	1.37e-07
chr13	52730444	52731983	1.37e-07
chr10	76727179	76728650	1.37e-07
chr13	103939955	103941159	1.38e-07
chr7	121894849	121897049	1.39e-07
chr10	114899404	114900342	1.39e-07
chr11	62607014	62609823	1.4e-07
chr17	59886918	59888186	1.4e-07
chr9	90106043	90107288	1.41e-07
chr11	106858570	106859959	1.42e-07
chr2	64218723	64220011	1.43e-07
chr13	46355289	46356969	1.43e-07
chr7	125759822	125760969	1.43e-07
chr20	60776204	60777492	1.45e-07
chr8	94891897	94893310	1.47e-07
chr5	95418781	95419946	1.48e-07
chr20	47302464	47303705	1.49e-07
chr14	25863468	25864835	1.5e-07
chr10	35069379	35070573	1.5e-07
chr2	146300558	146302128	1.5e-07
chr4	157691831	157693451	1.51e-07
chr2	69323298	69325156	1.51e-07
chr7	26524540	26525872	1.52e-07
chr10	21358371	21359817	1.53e-07
chr5	88274634	88276218	1.53e-07
chr13	110401303	110402276	1.54e-07
chr1	107065695	107066828	1.55e-07
chr1	60310408	60313157	1.56e-07
chr2	3130156	3132157	1.57e-07
chr1	72142498	72144094	1.58e-07
chr12	2443459	2445783	1.58e-07
chr4	150455682	150457322	1.59e-07
chr4	125349913	125351365	1.6e-07
chrX	137263273	137264283	1.61e-07
chr9	81871141	81872449	1.61e-07
chr10	61222341	61223268	1.63e-07
chr17	11147911	11149326	1.63e-07
chr12	98446326	98447722	1.64e-07
chr16	89631089	89633209	1.66e-07
chr14	65111605	65113030	1.67e-07
chr3	151297261	151299584	1.67e-07
chr6	17081114	17082372	1.67e-07
chr4	54062008	54063219	1.68e-07
chr7	121943011	121944802	1.71e-07
chr1	203122386	203123413	1.73e-07
chr2	12918562	12919775	1.73e-07
chr2	150683734	150684957	1.73e-07
chr8	127417201	127419332	1.75e-07
chr11	100091558	100093413	1.76e-07
chr3	187946402	187947694	1.77e-07
chr20	11427860	11429155	1.77e-07
chr13	61720398	61721723	1.8e-07
chr12	8012513	8013695	1.8e-07
chr2	192434254	192435689	1.81e-07
chr5	124708243	124709680	1.82e-07
chr21	22608992	22609984	1.85e-07
chr6	102164392	102165503	1.86e-07
chr12	7046484	7047859	1.87e-07
chr16	70414088	70415743	1.88e-07
chr1	5968102	5969251	1.9e-07
chr3	71099163	71100816	1.93e-07
chr4	154651968	154653393	1.93e-07
chr12	126821966	126823508	1.93e-07
chr18	19682614	19683977	1.94e-07
chr3	30696364	30697547	1.95e-07
chr7	91464375	91466053	1.99e-07
chr1	107193183	107194414	1.99e-07
chrX	35490725	35491827	2.01e-07
chr8	2047225	2048355	2.01e-07
chr6	104318455	104319765	2.04e-07
chr8	27861126	27862869	2.04e-07
chr14	43488450	43489800	2.06e-07
chr1	60232369	60233748	2.06e-07
chr15	96277329	96278513	2.07e-07
chr12	66562663	66564207	2.09e-07
chr12	77085902	77087306	2.11e-07
chr6	26020274	26021698	2.14e-07
chr6	168099130	168100846	2.15e-07
chr1	58765792	58766881	2.15e-07
chr2	85467825	85468655	2.15e-07
chr21	38918926	38920012	2.16e-07
chr17	46517681	46519383	2.2e-07
chrX	123364382	123365797	2.2e-07
chr6	20483745	20485024	2.21e-07
chr7	48043178	48044414	2.21e-07
chr16	65269304	65270341	2.24e-07
chr1	876794	877791	2.27e-07
chrX	9112293	9113504	2.27e-07
chr18	68166087	68167338	2.28e-07
chr12	26830761	26832801	2.28e-07
chr11	69063909	69065805	2.29e-07
chr4	28927173	28928555	2.29e-07
chr18	10404737	10406031	2.3e-07
chr18	67888449	67889665	2.31e-07
chr2	159779263	159780613	2.32e-07
chr15	47400603	47401676	2.32e-07
chr2	101033405	101034430	2.33e-07
chr12	113280659	113281939	2.33e-07
chr8	65803912	65805055	2.35e-07
chr11	110267601	110269370	2.37e-07
chr17	41437840	41438986	2.42e-07
chr18	56895059	56896561	2.44e-07
chr13	46869447	46871108	2.44e-07
chr6	26233447	26235469	2.44e-07
chr1	212794333	212795820	2.45e-07
chr20	57822497	57823958	2.47e-07
chr8	56445365	56446789	2.47e-07
chr3	64612797	64613821	2.47e-07
chr21	43884873	43886015	2.48e-07
chr6	47113643	47115118	2.49e-07
chr10	24288748	24290033	2.52e-07
chr5	82116560	82117868	2.53e-07
chr2	236040920	236042059	2.56e-07
chr13	80376303	80377610	2.58e-07
chr9	12955492	12956658	2.59e-07
chr3	77515393	77516367	2.6e-07
chr9	14418033	14419332	2.6e-07
chr11	10572736	10574123	2.6e-07
chr5	73728816	73730448	2.61e-07
chr2	66500529	66501611	2.63e-07
chr1	41166874	41168150	2.64e-07
chr2	150589235	150591233	2.65e-07
chr13	26455732	26457061	2.66e-07
chr20	19202332	19203940	2.67e-07
chr22	46976539	46977577	2.68e-07
chr1	61809036	61810358	2.72e-07
chr8	5510407	5511529	2.75e-07
chr3	106339174	106340187	2.75e-07
chr10	11715248	11716738	2.77e-07
chr19	1360400	1361771	2.79e-07
chr5	167409937	167410947	2.82e-07
chr5	103507168	103508439	2.85e-07
chr4	124339148	124340414	2.85e-07
chr7	155436342	155437972	2.91e-07
chr5	141805571	141807129	2.94e-07
chr8	37678618	37680609	2.94e-07
chr5	36068317	36069810	2.95e-07
chr18	55379777	55380873	2.96e-07
chr1	107794383	107795476	3e-07
chr2	157675198	157676277	3.08e-07
chr2	51446353	51448584	3.08e-07
chr4	154162936	154164111	3.1e-07
chr2	66801545	66803472	3.12e-07
chr2	238113344	238114971	3.19e-07
chr8	13166044	13167183	3.23e-07
chr1	52790928	52792188	3.25e-07
chr8	96978667	96979810	3.26e-07
chr15	70492514	70493910	3.27e-07
chr12	110606121	110607554	3.27e-07
chr1	39049894	39051698	3.3e-07
chr6	50800174	50801362	3.3e-07
chr18	3450938	3452336	3.32e-07
chr1	62737260	62738478	3.32e-07
chr15	78963655	78964739	3.33e-07
chr1	199705331	199706624	3.35e-07
chr17	75317867	75319292	3.39e-07
chr4	31615203	31616744	3.39e-07
chr8	75693720	75694815	3.41e-07
chr6	30922653	30923955	3.42e-07
chr8	119657908	119659041	3.43e-07
chr18	41181036	41182250	3.47e-07
chr6	24283063	24284686	3.49e-07
chr10	131102985	131104212	3.53e-07
chr14	37303683	37305030	3.55e-07
chr1	7912467	7914170	3.57e-07
chr2	210340732	210342178	3.57e-07
chrX	52508287	52508624	3.58e-07
chr13	94845027	94846084	3.58e-07
chr1	79862082	79863308	3.6e-07
chr6	16205115	16206341	3.66e-07
chr13	29104884	29106051	3.68e-07
chr20	9215917	9216954	3.69e-07
chr1	163619826	163620994	3.7e-07
chr12	93502362	93503537	3.7e-07
chr13	100339174	100340733	3.7e-07
chr7	89837152	89838430	3.71e-07
chr8	28047012	28048707	3.73e-07
chr11	113947295	113948405	3.79e-07
chr10	43539536	43540850	3.79e-07
chr15	70615726	70617100	3.79e-07
chr6	167087147	167088248	3.79e-07
chr1	62458579	62460098	3.8e-07
chr10	33452529	33453961	3.82e-07
chr2	172568157	172569498	3.84e-07
chrX	46763654	46764974	3.86e-07
chr2	66803541	66804956	3.86e-07
chr3	57192934	57193900	3.87e-07
chr8	56480006	56481255	3.87e-07
chr12	3357916	3359027	3.9e-07
chr4	37749732	37750980	3.93e-07
chr17	11396658	11398028	3.93e-07
chr1	11047657	11048779	3.95e-07
chr6	95187530	95189174	3.97e-07
chr20	5622770	5623841	3.98e-07
chr3	169828542	169829934	4e-07
chr18	44304465	44305653	4.01e-07
chr8	12611189	12613790	4.02e-07
chr7	77523280	77524752	4.02e-07
chr8	127412307	127413464	4.02e-07
chr19	18699283	18700861	4.03e-07
chr1	8771988	8773675	4.04e-07
chr5	31850815	31852260	4.09e-07
chr1	177354644	177355608	4.17e-07
chr22	29294611	29295676	4.2e-07
chr14	55568453	55569907	4.21e-07
chr14	22880899	22882345	4.22e-07
chr6	156337086	156338197	4.23e-07
chr8	24075539	24077022	4.24e-07
chr11	106827365	106828675	4.24e-07
chr15	34912648	34913790	4.25e-07
chr15	66501480	66502569	4.27e-07
chr3	103212003	103215497	4.29e-07
chr1	6662314	6663865	4.31e-07
chr16	51602986	51604309	4.32e-07
chr6	170251408	170252599	4.34e-07
chr3	189809921	189811139	4.36e-07
chr4	1535074	1536283	4.39e-07
chr12	71469166	71470057	4.4e-07
chr8	29742956	29744407	4.42e-07
chr14	37133446	37134679	4.47e-07
chr15	101666668	101669336	4.47e-07
chr2	133568862	133569993	4.48e-07
chr14	57847423	57848447	4.48e-07
chr8	35100398	35101397	4.49e-07
chr6	106861243	106862527	4.51e-07
chr20	32259773	32260905	4.52e-07
chr20	53093295	53094660	4.53e-07
chr12	63803288	63804775	4.55e-07
chr2	172960743	172962029	4.56e-07
chr16	30411240	30412429	4.56e-07
chr11	122123643	122125350	4.57e-07
chr5	61338847	61340152	4.62e-07
chr8	125033454	125035410	4.62e-07
chr18	20839357	20841062	4.63e-07
chr14	58479038	58480407	4.64e-07
chr1	71203904	71205364	4.64e-07
chr1	209797693	209798882	4.66e-07
chr4	54809593	54810453	4.71e-07
chr6	117062417	117063446	4.72e-07
chr12	81687745	81688820	4.72e-07
chr9	118131309	118132573	4.72e-07
chr10	16873996	16875476	4.73e-07
chr10	30885806	30887736	4.77e-07
chr18	26361335	26362536	4.77e-07
chr3	63355588	63356565	4.84e-07
chr1	21979464	21980611	4.85e-07
chr4	46250787	46252162	4.87e-07
chr12	25150769	25151948	4.92e-07
chr1	158073258	158074499	4.97e-07
chr10	118652106	118653475	4.97e-07
chr1	201605018	201606207	4.98e-07
chr2	146689083	146690342	5.01e-07
chr4	66531317	66532524	5.02e-07
chr3	24032393	24034358	5.05e-07
chr8	98762108	98763274	5.06e-07
chr7	105330688	105333369	5.06e-07
chr16	70284734	70286339	5.14e-07
chr11	114009424	114010738	5.15e-07
chr7	73445655	73447082	5.15e-07
chr2	183817342	183818605	5.17e-07
chr4	8069355	8071684	5.18e-07
chr1	64747634	64748987	5.22e-07
chr5	149300328	149301479	5.25e-07
chr1	110657058	110658031	5.26e-07
chr1	210098893	210100206	5.27e-07
chr1	107468894	107470701	5.3e-07
chr8	32086184	32087489	5.3e-07
chr2	146439467	146440996	5.3e-07
chr5	89389187	89390756	5.3e-07
chr7	42261040	42263071	5.31e-07
chr15	38539127	38540265	5.32e-07
chr6	9554398	9555811	5.34e-07
chr2	223307015	223308246	5.35e-07
chr4	32141958	32143126	5.38e-07
chr4	15292478	15293633	5.39e-07
chr8	128823193	128825280	5.4e-07
chr10	24672345	24673485	5.42e-07
chr11	10328570	10330141	5.43e-07
chr2	130362925	130365004	5.44e-07
chr13	41880355	41881641	5.45e-07
chr20	47003714	47005080	5.48e-07
chr5	108933760	108935224	5.61e-07
chr5	89592112	89593716	5.64e-07
chr14	57946327	57947714	5.65e-07
chr4	96215153	96216059	5.69e-07
chr9	138041573	138043869	5.7e-07
chr3	197581330	197582788	5.71e-07
chr15	58764697	58766486	5.75e-07
chr5	95917594	95918906	5.78e-07
chr12	66486343	66487429	5.79e-07
chr14	52406296	52407321	5.8e-07
chr9	90096547	90098201	5.87e-07
chr2	176267099	176270333	5.87e-07
chr10	76059460	76060682	5.88e-07
chr1	28840903	28843090	5.98e-07
chr13	40505160	40506388	5.99e-07
chr3	45123436	45124449	6.06e-07
chr7	106064921	106066315	6.09e-07
chr9	138231476	138233470	6.09e-07
chr7	118017719	118019592	6.15e-07
chr8	111144818	111146031	6.2e-07
chr11	78130908	78132503	6.24e-07
chr12	23693243	23694179	6.27e-07
chr9	89262646	89264641	6.28e-07
chr7	95526483	95528157	6.32e-07
chr4	1685236	1686385	6.34e-07
chr16	78131756	78132779	6.35e-07
chr8	61371777	61372913	6.36e-07
chr14	106115604	106117166	6.38e-07
chr2	77798133	77799441	6.39e-07
chr6	30709765	30711310	6.42e-07
chr4	95556026	95557106	6.43e-07
chr11	109715495	109717172	6.46e-07
chr7	55774403	55774965	6.51e-07
chr17	27308934	27310075	6.52e-07
chr10	101942176	101943464	6.52e-07
chr15	35350501	35351716	6.54e-07
chr1	184121123	184122605	6.6e-07
chr2	229739414	229740660	6.6e-07
chr11	69987217	69988765	6.61e-07
chr22	48951630	48952697	6.62e-07
chr18	13256529	13257594	6.63e-07
chr3	97604337	97605646	6.64e-07
chr6	132792446	132793910	6.65e-07
chr5	76009382	76012582	6.66e-07
chr12	85750037	85751244	6.67e-07
chr2	176992500	176996034	6.68e-07
chr9	90811197	90813983	6.68e-07
chr17	26360796	26362040	6.69e-07
chr9	90020090	90021893	6.78e-07
chr1	234438885	234440307	6.79e-07
chr14	84494284	84496354	6.79e-07
chr1	102370037	102371692	6.79e-07
chr2	102509848	102511071	6.83e-07
chr1	76759760	76760914	6.83e-07
chr17	78185622	78186708	6.91e-07
chr4	106167373	106168730	7.03e-07
chr22	36310613	36312492	7.03e-07
chr18	47813782	47814936	7.04e-07
chr4	25502053	25503332	7.04e-07
chr9	113757230	113758799	7.06e-07
chr15	64286039	64287141	7.07e-07
chr1	70171803	70173054	7.08e-07
chr13	31576408	31578507	7.1e-07
chr1	198860582	198862387	7.1e-07
chr1	170114675	170115857	7.18e-07
chr10	36923291	36924673	7.29e-07
chr6	15364293	15366487	7.35e-07
chr10	121103784	121104834	7.38e-07
chr5	122787711	122789028	7.41e-07
chr22	25800886	25801957	7.42e-07
chr6	111861790	111863260	7.42e-07
chr16	8961862	8962922	7.46e-07
chr6	5115804	5117381	7.5e-07
chr13	100639389	100641983	7.53e-07
chr21	24126839	24128725	7.55e-07
chr11	91604360	91606213	7.55e-07
chr2	6453944	6455633	7.59e-07
chr1	9949839	9952039	7.6e-07
chr5	135045188	135046541	7.6e-07
chr2	143314583	143315724	7.6e-07
chr3	175325791	175326992	7.6e-07
chr4	107580011	107581374	7.68e-07
chr16	25351811	25353029	7.71e-07
chr6	26215069	26218285	7.73e-07
chr19	18527759	18528921	7.74e-07
chr3	157087281	157088592	7.77e-07
chr4	53273521	53275066	7.81e-07
chr11	112204852	112205970	7.85e-07
chr3	25986300	25987586	7.92e-07
chr2	16806016	16807341	7.94e-07
chr4	127389182	127390880	7.98e-07
chr11	121592592	121594295	7.98e-07
chr6	101530998	101532504	8.06e-07
chr12	42325861	42327029	8.1e-07
chr3	177077284	177078963	8.11e-07
chr8	33669477	33670441	8.13e-07
chr10	62073602	62074798	8.13e-07
chr20	50600751	50602485	8.14e-07
chr2	238860977	238862078	8.15e-07
chr18	53594635	53596369	8.19e-07
chr5	142076271	142077605	8.21e-07
chr11	95875675	95877409	8.23e-07
chr9	90775562	90776781	8.26e-07
chr7	69507932	69508997	8.28e-07
chr1	158155760	158157059	8.31e-07
chr9	115110474	115111879	8.37e-07
chr4	96210385	96211003	8.42e-07
chr20	1471948	1473259	8.44e-07
chr9	96678009	96679244	8.48e-07
chr14	69282686	69283683	8.51e-07
chr3	115219202	115220484	8.59e-07
chr6	24536262	24537514	8.64e-07
chr10	103245310	103246515	8.65e-07
chr6	131689250	131690289	8.66e-07
chrX	96506871	96507894	8.69e-07
chr6	94978054	94980789	8.72e-07
chr14	29708809	29710855	8.73e-07
chr14	44637336	44638324	8.79e-07
chr5	133206101	133208135	8.79e-07
chr12	70380914	70382002	8.79e-07
chr8	126533450	126534817	8.85e-07
chr5	16890917	16891981	8.87e-07
chr9	71596173	71597574	8.88e-07
chr3	176557090	176557905	8.93e-07
chr12	90386296	90387681	8.94e-07
chr3	8352755	8353837	8.95e-07
chr15	85502372	85503707	8.95e-07
chr10	62913015	62914367	8.96e-07
chr12	62995814	62997807	9.01e-07
chr3	181101074	181102467	9.05e-07
chr5	30039151	30040236	9.08e-07
chr2	178470895	178472415	9.12e-07
chr7	111925840	111927025	9.12e-07
chr2	72750667	72751975	9.15e-07
chr19	31714680	31715673	9.18e-07
chr1	199650755	199651922	9.22e-07
chr6	14824633	14826020	9.22e-07
chr11	112369633	112371071	9.22e-07
chr10	180355	181333	9.25e-07
chr20	37910995	37912055	9.27e-07
chr12	89783688	89785218	9.28e-07
chr2	183794309	183795446	9.32e-07
chr22	43726371	43727641	9.33e-07
chr16	74592470	74593616	9.37e-07
chr13	60970782	60972087	9.41e-07
chr18	48761238	48762405	9.43e-07
chr1	62751973	62753104	9.48e-07
chr6	164087749	164089593	9.48e-07
chr6	51942803	51943813	9.49e-07
chr10	128593494	128594624	9.49e-07
chr9	101736871	101737805	9.51e-07
chr5	14438993	14440313	9.52e-07
chr11	111998775	112000253	9.57e-07
chrX	43410471	43411494	9.6e-07
chr5	89113012	89114426	9.61e-07
chr1	81673629	81674727	9.62e-07
chr11	47935478	47938276	9.67e-07
chr11	17182648	17183931	9.73e-07
chr9	14902297	14903410	9.76e-07
chr2	236995163	236996380	9.89e-07
chr3	55580772	55582015	9.91e-07
chr2	122862693	122864149	9.92e-07
chr12	74903324	74904645	9.95e-07
chr12	19796307	19797471	9.96e-07
chr2	69469456	69470466	9.96e-07
chr1	16160674	16162940	9.97e-07
chr8	50557172	50558374	1e-06
chr5	169779930	169780731	1e-06
chr13	39722063	39723517	1.01e-06
chr7	68144723	68145970	1.01e-06
chr5	67344519	67345768	1.01e-06
chr1	85808785	85810166	1.01e-06
chr12	89550268	89551857	1.02e-06
chr14	67746923	67747974	1.02e-06
chr14	71326046	71328185	1.02e-06
chr6	56579454	56581092	1.03e-06
chr4	17095096	17097270	1.04e-06
chr3	34723440	34724792	1.04e-06
chr19	17245474	17246965	1.05e-06
chr12	39620433	39621851	1.05e-06
chr4	28522080	28523070	1.05e-06
chr7	137124418	137125712	1.05e-06
chr5	37575415	37577013	1.05e-06
chr15	38960933	38961974	1.05e-06
chr8	23836275	23838324	1.06e-06
chr7	114528494	114529583	1.06e-06
chr7	69301963	69303147	1.06e-06
chr20	39677089	39678359	1.07e-06
chr17	28367489	28368955	1.08e-06
chr4	184101445	184103007	1.08e-06
chr8	89275251	89276250	1.09e-06
chr14	80297144	80298353	1.09e-06
chr18	10440520	10441758	1.09e-06
chr3	189010384	189011679	1.09e-06
chr14	75481489	75483256	1.1e-06
chr17	18966653	18967346	1.11e-06
chr12	43091538	43092852	1.11e-06
chr20	48995382	48996537	1.11e-06
chr13	74339422	74341052	1.11e-06
chr22	24846140	24847465	1.11e-06
chr1	12707936	12708841	1.12e-06
chr9	126625048	126626500	1.12e-06
chr20	48810275	48812542	1.13e-06
chr4	15411242	15413151	1.13e-06
chr14	86228492	86229560	1.13e-06
chr6	110678801	110679643	1.13e-06
chr18	25141227	25142412	1.14e-06
chr9	91407233	91409798	1.15e-06
chr9	114600403	114602113	1.15e-06
chr1	116898285	116899894	1.15e-06
chr4	150908188	150910000	1.16e-06
chr20	24634614	24635906	1.16e-06
chr3	153546933	153548342	1.16e-06
chr12	92566019	92566792	1.16e-06
chr6	64515572	64517556	1.16e-06
chr4	87475372	87476351	1.16e-06
chr11	89168757	89170051	1.16e-06
chr16	23192588	23193651	1.17e-06
chr9	131649931	131651023	1.18e-06
chr13	31570952	31573454	1.18e-06
chr6	140403494	140404758	1.18e-06
chr22	39198266	39199518	1.18e-06
chr1	162258354	162259512	1.18e-06
chr4	183830192	183832693	1.19e-06
chr4	15857187	15858595	1.19e-06
chr11	119454477	119455983	1.2e-06
chr1	230405733	230407229	1.2e-06
chr6	33244314	33245585	1.21e-06
chr11	69519826	69520858	1.21e-06
chr13	110307084	110308392	1.21e-06
chr13	49764272	49765952	1.22e-06
chr8	26574103	26575491	1.22e-06
chr4	8077066	8078524	1.22e-06
chr10	6260375	6261805	1.22e-06
chr10	115991973	115993904	1.22e-06
chr13	109545037	109546310	1.23e-06
chr7	157089513	157090565	1.23e-06
chrX	31039306	31040439	1.24e-06
chr13	78956297	78958772	1.24e-06
chr7	92262058	92264929	1.24e-06
chr7	72155832	72157015	1.24e-06
chr7	31382928	31384268	1.25e-06
chr14	97699618	97702640	1.25e-06
chr5	147128781	147130452	1.25e-06
chr8	11368061	11368909	1.26e-06
chr13	21973511	21974978	1.27e-06
chr6	101040274	101042081	1.27e-06
chr12	66991317	66992563	1.27e-06
chr9	80209728	80211403	1.28e-06
chr2	133511611	133512954	1.28e-06
chr13	64055073	64056384	1.3e-06
chr2	227514243	227515701	1.3e-06
chr6	133113016	133114142	1.3e-06
chr20	20723624	20725764	1.3e-06
chr20	30777492	30778464	1.3e-06
chr8	130130810	130132326	1.31e-06
chr11	61276334	61277615	1.31e-06
chr20	47443655	47446449	1.31e-06
chr18	50249066	50250261	1.32e-06
chr18	48316441	48318124	1.32e-06
chr8	144897266	144898794	1.32e-06
chr1	164123676	164125247	1.33e-06
chr14	85058175	85059663	1.33e-06
chr12	65904003	65905745	1.33e-06
chr13	40526058	40527492	1.33e-06
chr1	215754864	215756019	1.35e-06
chr9	94527380	94529362	1.35e-06
chr19	18525526	18526838	1.35e-06
chr17	7035732	7036859	1.36e-06
chr4	119683736	119684484	1.36e-06
chr6	43833310	43834416	1.36e-06
chr15	65596539	65598126	1.37e-06
chr5	167511955	167513799	1.39e-06
chr10	34870333	34871721	1.4e-06
chr2	177796330	177797616	1.41e-06
chr9	89560872	89562965	1.41e-06
chr10	4385581	4387384	1.41e-06
chr1	65382571	65383689	1.42e-06
chr7	130602017	130603291	1.42e-06
chr8	110623026	110624386	1.42e-06
chr19	12511759	12512621	1.42e-06
chr3	115557435	115558600	1.43e-06
chr14	97924350	97926028	1.43e-06
chr3	76861547	76862542	1.44e-06
chr17	62223025	62225338	1.44e-06
chr9	118357914	118359841	1.44e-06
chr8	26965317	26966798	1.44e-06
chr3	155080747	155082105	1.46e-06
chr7	135032865	135033786	1.46e-06
chr5	37552286	37553723	1.46e-06
chr9	36928324	36929846	1.48e-06
chr7	90976403	90977495	1.49e-06
chr9	1768061	1769339	1.49e-06
chr10	12583199	12585055	1.5e-06
chr11	90812400	90813890	1.51e-06
chr2	36900523	36901579	1.51e-06
chr12	89491852	89493237	1.54e-06
chr4	46949060	46950045	1.54e-06
chr19	54517978	54518941	1.55e-06
chr12	124609553	124610755	1.55e-06
chr3	124424170	124425280	1.56e-06
chr13	46342448	46343876	1.57e-06
chr2	208337737	208339003	1.58e-06
chr11	16904379	16905492	1.58e-06
chr14	71348888	71350553	1.58e-06
chr3	181840112	181841297	1.58e-06
chr8	95036302	95037463	1.58e-06
chr13	111854331	111855637	1.59e-06
chr1	151042651	151043540	1.59e-06
chr7	83598943	83600201	1.61e-06
chr18	65163339	65164456	1.62e-06
chr2	123019146	123020333	1.62e-06
chr19	15580098	15581617	1.62e-06
chr19	3248192	3249496	1.62e-06
chr10	11552581	11554144	1.63e-06
chr5	67510903	67512201	1.64e-06
chr4	84563887	84564958	1.64e-06
chr14	22883665	22886112	1.64e-06
chr11	122393985	122396068	1.65e-06
chr13	60257143	60258317	1.67e-06
chr10	130831591	130834292	1.68e-06
chr3	102773495	102774745	1.69e-06
chr2	122960623	122961828	1.7e-06
chr8	31041519	31043070	1.7e-06
chr11	108750877	108752685	1.71e-06
chr15	48216211	48218078	1.71e-06
chr8	26059115	26062143	1.72e-06
chr6	70137342	70138733	1.72e-06
chr7	34168028	34168998	1.73e-06
chr1	114521375	114522557	1.73e-06
chr14	59026670	59027876	1.73e-06
chr18	53005782	53006959	1.73e-06
chr3	163309651	163310693	1.74e-06
chr13	75038456	75039493	1.74e-06
chr20	8124942	8126372	1.74e-06
chr7	135817845	135819104	1.75e-06
chr3	57192075	57192924	1.75e-06
chr7	21950671	21951782	1.75e-06
chr6	113160494	113161494	1.78e-06
chr1	52418287	52419616	1.78e-06
chr1	157740898	157742504	1.79e-06
chr6	50903099	50904760	1.79e-06
chr1	71283519	71284989	1.8e-06
chr3	182082095	182083645	1.81e-06
chr20	55833866	55835195	1.82e-06
chr6	121973961	121975129	1.82e-06
chr11	12619840	12621114	1.83e-06
chr10	69877977	69879212	1.83e-06
chr6	95390019	95391367	1.84e-06
chr18	50984259	50986276	1.84e-06
chr2	226982844	226984607	1.85e-06
chr21	45151755	45153126	1.85e-06
chr12	85856327	85857355	1.86e-06
chr2	65647386	65648615	1.87e-06
chr1	70948416	70949796	1.87e-06
chr10	98908536	98909538	1.88e-06
chr12	89474293	89475780	1.88e-06
chr9	118399388	118400172	1.88e-06
chr4	114936277	114937265	1.89e-06
chr3	43943469	43944406	1.89e-06
chr11	80732590	80735174	1.9e-06
chr19	2050907	2051701	1.9e-06
chr3	65797157	65798343	1.9e-06
chr1	162625689	162626911	1.91e-06
chr10	51039022	51040178	1.91e-06
chr3	171893616	171894994	1.91e-06
chr1	165796702	165797916	1.91e-06
chr2	161979264	161980448	1.92e-06
chr8	54530545	54532108	1.92e-06
chr2	176399976	176401171	1.93e-06
chr15	91078949	91080378	1.93e-06
chr11	39240765	39244290	1.93e-06
chr4	15002492	15005241	1.94e-06
chr4	173494631	173495842	1.94e-06
chr12	17590765	17591862	1.95e-06
chr6	6781179	6782039	1.95e-06
chr14	63080251	63081643	1.96e-06
chr1	234859330	234860624	1.98e-06
chr4	7962024	7963571	1.98e-06
chr20	57696709	57698781	1.99e-06
chr4	29194088	29195299	1.99e-06
chr19	31495051	31496043	1.99e-06
chr2	187578998	187580040	1.99e-06
chr18	42128267	42129300	1.99e-06
chr15	63634781	63635872	2e-06
chr7	42760186	42761399	2e-06
chr9	134556879	134558089	2e-06
chr2	134264377	134265784	2.01e-06
chr20	42553909	42555423	2.01e-06
chr17	61915982	61917216	2.01e-06
chr1	14164546	14165543	2.02e-06
chr19	57480123	57481328	2.02e-06
chr7	90198286	90199497	2.03e-06
chr6	125282786	125284671	2.04e-06
chrX	35525251	35526662	2.05e-06
chr11	7616237	7617299	2.06e-06
chr6	155230604	155231930	2.07e-06
chr14	68816357	68817747	2.09e-06
chr5	141695262	141696606	2.09e-06
chr13	100123605	100124679	2.1e-06
chr11	83526011	83527921	2.1e-06
chr22	19953248	19954063	2.1e-06
chr3	138327249	138328363	2.1e-06
chr15	52121832	52123477	2.14e-06
chr6	152592809	152593898	2.15e-06
chr8	12747871	12749070	2.15e-06
chr3	88856368	88857629	2.16e-06
chr10	65459253	65461235	2.17e-06
chr8	116431249	116432573	2.18e-06
chr8	13223855	13225007	2.18e-06
chr3	179462676	179464036	2.19e-06
chr1	14441457	14443253	2.19e-06
chr17	63360898	63362187	2.2e-06
chr20	4207639	4209192	2.2e-06
chr4	101570157	101571631	2.2e-06
chr11	38856974	38858667	2.2e-06
chr2	226876203	226877378	2.21e-06
chr10	11695874	11696768	2.22e-06
chr2	202795890	202797940	2.24e-06
chr5	78857721	78859365	2.25e-06
chr8	26681703	26682867	2.26e-06
chr15	97602141	97603874	2.26e-06
chr9	14025510	14026381	2.26e-06
chr8	20167876	20169377	2.27e-06
chr19	11525126	11525826	2.27e-06
chr2	183902317	183903400	2.27e-06
chr3	108159408	108160741	2.27e-06
chr8	32521819	32523065	2.27e-06
chr12	29851357	29852414	2.28e-06
chr2	227272523	227273567	2.28e-06
chr4	124662736	124663830	2.31e-06
chr10	91278674	91279789	2.33e-06
chr10	20073840	20075315	2.34e-06
chr5	29982792	29984292	2.34e-06
chr20	40404737	40405598	2.35e-06
chr2	86466089	86467296	2.35e-06
chr8	9361558	9362623	2.35e-06
chr1	216313788	216315306	2.36e-06
chr22	24845099	24846095	2.36e-06
chr8	21406604	21407655	2.38e-06
chr1	18937360	18938387	2.39e-06
chr5	16894249	16895569	2.39e-06
chr15	67849070	67849879	2.39e-06
chr1	191619640	191620738	2.39e-06
chr1	19374461	19375455	2.41e-06
chr6	10400920	10401847	2.42e-06
chr15	63902071	63903447	2.42e-06
chr6	114202294	114203606	2.44e-06
chr6	93797936	93799299	2.45e-06
chr6	153630092	153631598	2.45e-06
chr12	83323610	83324790	2.47e-06
chr4	77725016	77725875	2.47e-06
chr6	125073963	125075597	2.48e-06
chr18	10472188	10473445	2.5e-06
chr11	102792033	102793489	2.51e-06
chr10	78740428	78741879	2.51e-06
chr3	114074851	114075537	2.52e-06
chr14	58409664	58411070	2.54e-06
chr12	96765903	96766591	2.55e-06
chr2	66226333	66227774	2.58e-06
chrX	52963411	52964919	2.58e-06
chrX	102452675	102453621	2.59e-06
chr6	52506305	52507762	2.59e-06
chr11	66801012	66802052	2.61e-06
chr4	38668033	38669525	2.63e-06
chr9	86280138	86281478	2.63e-06
chr10	13754354	13755879	2.63e-06
chr10	26964243	26965744	2.64e-06
chr4	8276154	8277156	2.64e-06
chr1	14509076	14510501	2.65e-06
chr19	31830314	31831639	2.65e-06
chr13	112751471	112752745	2.65e-06
chr2	161556260	161557302	2.65e-06
chrX	50360749	50361885	2.65e-06
chr20	50555208	50556445	2.66e-06
chr6	14141288	14142740	2.67e-06
chr6	118533612	118534730	2.68e-06
chr11	99964489	99966286	2.68e-06
chr17	75231011	75232207	2.68e-06
chr4	73067397	73068204	2.68e-06
chr3	25495070	25496623	2.69e-06
chr18	46448844	46450003	2.69e-06
chr12	120256434	120258206	2.7e-06
chr1	7357811	7359104	2.71e-06
chr22	39238973	39240092	2.71e-06
chr9	94619462	94620681	2.71e-06
chr6	15547201	15548356	2.71e-06
chr12	99774123	99775065	2.72e-06
chr1	2221861	2223041	2.73e-06
chr7	13943281	13944822	2.73e-06
chr2	158898521	158900241	2.74e-06
chr16	2517370	2518591	2.74e-06
chr10	65472734	65474017	2.76e-06
chr9	20015349	20016196	2.76e-06
chr2	235810305	235811274	2.76e-06
chr9	133296464	133297889	2.77e-06
chr2	232573244	232575719	2.77e-06
chr4	66914364	66915272	2.77e-06
chr18	69216290	69217329	2.78e-06
chr12	23716968	23718323	2.79e-06
chr12	79331831	79333375	2.79e-06
chr6	134992982	134993935	2.81e-06
chr15	97628597	97630015	2.83e-06
chr2	66762882	66764828	2.83e-06
chr13	102978608	102979697	2.84e-06
chr21	30517011	30519322	2.85e-06
chr17	74025229	74026269	2.85e-06
chr2	65888730	65890483	2.85e-06
[truncated: 689 more rows]

## Sheet: EWSR1FLI1 Diffbind-peaks
EWSR1::FLI1 Diffbind peaks in A-673
Chromosome	Start	End	FDR
chr14	106096851	106097770	2.96e-28
chr22	30831175	30832478	1.47e-21
chr2	65974581	65975820	4.37e-20
chr2	177520342	177521787	1.76e-19
chr16	55869214	55870184	8.57e-19
chr7	90223589	90224906	2.43e-18
chr10	88506985	88508351	2.72e-18
chr15	45203105	45204174	7.13e-18
chr14	97681343	97682798	1.02e-17
chr2	145804492	145805762	1.29e-17
chr13	46690461	46691974	1.51e-17
chr3	58216358	58217693	1.87e-17
chr21	37859942	37860923	4.16e-17
chr6	40445100	40446406	1.4e-16
chr6	24381426	24382954	1.86e-16
chr4	147412329	147413590	2.18e-16
chr8	56305112	56306682	2.63e-16
chr1	177698064	177699594	3.99e-16
chr14	22192266	22193559	5.83e-16
chr12	45279277	45280534	6.27e-16
chr13	21771707	21772846	6.69e-16
chr18	3742062	3743537	7.02e-16
chrX	68513334	68514757	7.76e-16
chr11	83444822	83445901	9.79e-16
chr7	29415308	29416553	1.55e-15
chr3	176787084	176788541	3.15e-15
chr14	58464854	58466366	3.18e-15
chr21	38011683	38013465	3.42e-15
chr12	89672200	89673376	4.37e-15
chr3	106435680	106437212	7.9e-15
chr3	35040019	35041181	8.36e-15
chr18	10461613	10463288	1.07e-14
chr17	53244134	53245415	1.26e-14
chr1	183039571	183040834	1.35e-14
chr9	4655966	4657216	1.36e-14
chr20	47508141	47509813	1.37e-14
chr13	37054471	37055978	1.57e-14
chr3	193615388	193616570	1.61e-14
chr6	67957746	67958952	1.67e-14
chr1	107805287	107806683	2.14e-14
chrX	78349436	78350668	2.27e-14
chr11	21929421	21930857	3.41e-14
chr2	146986995	146988139	4.67e-14
chr7	91495461	91496829	5.74e-14
chr13	30984372	30985455	6.17e-14
chr6	18733874	18734978	8.58e-14
chr8	79884703	79885857	9.47e-14
chr6	131704337	131706223	1.09e-13
chr2	228803605	228804703	1.11e-13
chr14	97531865	97533521	1.14e-13
chr3	87597013	87598210	1.18e-13
chr3	156329293	156330506	1.26e-13
chr8	37829738	37830676	1.34e-13
chr18	61044126	61045636	1.41e-13
chr11	16022885	16024168	1.53e-13
chr6	140368087	140369227	1.64e-13
chr2	143299776	143300898	1.67e-13
chr13	78266861	78268330	1.71e-13
chr10	132554779	132555993	1.78e-13
chr20	48982496	48983810	1.89e-13
chr21	23781415	23782672	1.95e-13
chr4	116787141	116788232	2.12e-13
chr3	8298932	8300287	2.17e-13
chr6	67804010	67805263	2.44e-13
chr14	22124959	22126190	2.68e-13
chrX	44298762	44300142	3.1e-13
chr14	42276908	42278360	3.2e-13
chr3	65935829	65937060	3.28e-13
chr12	83359542	83360891	3.5e-13
chr1	90533904	90534969	3.55e-13
chr1	116622162	116623852	3.59e-13
chr7	29413847	29414728	3.74e-13
chr1	157951368	157952690	3.81e-13
chr6	15107967	15110155	4.1e-13
chr5	149314971	149316377	5.25e-13
chr1	185684564	185686028	5.68e-13
chr11	12744558	12745737	5.75e-13
chr18	55523771	55525059	5.87e-13
chr20	24740062	24741359	6.08e-13
chr2	72738641	72740069	7.4e-13
chr19	16846172	16847498	7.68e-13
chr9	131650129	131650998	9.39e-13
chr2	183776299	183778163	9.91e-13
chr7	96376487	96377652	1.03e-12
chr16	8625723	8627437	1.09e-12
chr8	27046530	27047536	1.09e-12
chr3	163186203	163187527	1.24e-12
chr13	60673475	60674750	1.27e-12
chr1	2186376	2188166	1.3e-12
chrX	46177143	46178699	1.33e-12
chrX	36498085	36499674	1.38e-12
chr2	4198658	4200827	1.66e-12
chr3	33961352	33962827	1.68e-12
chr1	199129534	199130732	1.83e-12
chr5	145381204	145383001	1.88e-12
chr2	146300942	146301969	2.03e-12
chr18	66171428	66173109	2.05e-12
chr19	15612167	15613906	2.26e-12
chr15	97380365	97381422	2.51e-12
chr3	162903249	162904383	2.61e-12
chr1	58169908	58171211	2.73e-12
chr3	8352709	8354033	2.76e-12
chr12	17500996	17502062	2.87e-12
chr5	5192457	5193565	3.2e-12
chr5	141735574	141737328	3.49e-12
chr1	30730974	30732424	4.41e-12
chr7	130719708	130720798	4.49e-12
chr22	49267838	49269463	4.77e-12
chr9	80054696	80055831	4.81e-12
chr7	116108204	116109435	4.88e-12
chr4	108311804	108313019	5.46e-12
chr8	12784638	12786211	5.94e-12
chr4	14562055	14563014	6.16e-12
chr2	221202035	221203506	6.16e-12
chr5	21879488	21881229	6.23e-12
chr8	94745732	94747237	7.28e-12
chr18	56768819	56770084	7.35e-12
chr2	66021895	66022950	8.87e-12
chr1	12045544	12046835	9.51e-12
chr2	25299104	25300249	9.54e-12
chr13	52075328	52076452	1.06e-11
chr13	100887304	100888785	1.06e-11
chr8	56442073	56443367	1.17e-11
chr13	94685841	94687425	1.21e-11
chr7	90720812	90721642	1.25e-11
chr5	54017719	54019597	1.45e-11
chr6	136154461	136155702	1.47e-11
chr1	162360935	162362590	1.53e-11
chr3	139291416	139292559	1.62e-11
chr2	226658168	226659431	1.76e-11
chr19	49715014	49716097	1.78e-11
chr3	125989464	125990587	1.78e-11
chr9	118175466	118177400	1.8e-11
chr5	141930611	141931794	1.83e-11
chr6	18579669	18581043	1.92e-11
chr7	17909633	17910793	2.08e-11
chr14	37229036	37230152	2.2e-11
chr16	65577316	65578811	2.22e-11
chr6	15439156	15440458	2.22e-11
chr4	95331653	95332846	2.24e-11
chr12	17523956	17526207	2.36e-11
chr18	49953510	49954726	2.55e-11
chr12	62521717	62523113	2.56e-11
chr8	37591489	37592626	2.63e-11
chr10	32689226	32690560	2.7e-11
chr6	141956075	141957547	2.86e-11
chr5	145303644	145306122	2.91e-11
chr10	131091955	131093141	3.11e-11
chr1	52310038	52311168	3.15e-11
chr12	127450799	127452134	3.37e-11
chr6	40535787	40536954	3.39e-11
chr8	37401848	37403265	3.44e-11
chr19	42248301	42249666	3.59e-11
chr18	46754154	46755356	3.6e-11
chr3	71252386	71253872	3.63e-11
chr4	116838837	116840177	3.66e-11
chr13	98598695	98599983	3.73e-11
chr12	66459831	66461492	3.84e-11
chr12	71584082	71586085	3.92e-11
chr4	108086927	108087978	4.07e-11
chr12	66991346	66992576	4.37e-11
chr18	49165561	49166836	5.33e-11
chr9	29021194	29022325	5.41e-11
chr19	42251483	42252569	6.35e-11
chr17	47059100	47060030	6.91e-11
chr6	15434156	15435416	7.01e-11
chr6	8321628	8323758	7.26e-11
chr2	66226548	66227711	7.39e-11
chr13	110304552	110305680	8e-11
chr7	16553535	16554758	8.06e-11
chr18	61943575	61944843	8.2e-11
chr1	73170314	73171534	8.3e-11
chr14	60052136	60053403	8.36e-11
chr6	49508466	49509736	8.37e-11
chr10	35557577	35558712	8.69e-11
chr2	16866075	16867467	8.72e-11
chr17	39062734	39064003	9.31e-11
chr12	86641119	86642595	9.54e-11
chr18	49913347	49914504	1.03e-10
chr12	12401985	12403095	1.07e-10
chr3	34305529	34306870	1.21e-10
chr5	108945935	108948319	1.35e-10
chr13	108918229	108919454	1.38e-10
chr21	15584450	15586098	1.39e-10
chr9	28820517	28821921	1.43e-10
chr18	3832553	3833665	1.51e-10
chr7	136080388	136081630	1.55e-10
chr5	105352823	105354048	1.57e-10
chr18	3281345	3282375	1.61e-10
chr3	177888213	177889318	1.66e-10
chr1	63390384	63392055	1.68e-10
chr7	122683484	122684548	1.79e-10
chr12	71886870	71887903	1.84e-10
chr14	22002307	22003250	1.87e-10
chr2	33874009	33875321	1.89e-10
chrX	19194927	19196557	1.98e-10
chr15	47713848	47715622	2.12e-10
chr11	39479506	39480907	2.14e-10
chr15	45330090	45330769	2.16e-10
chr2	188000116	188001138	2.25e-10
chr4	173942779	173943846	2.3e-10
chr16	65652460	65653535	2.3e-10
chr5	24145657	24146545	2.67e-10
chr1	18685457	18686507	2.84e-10
chr17	53285015	53286307	2.88e-10
chr4	71245818	71246940	2.91e-10
chr13	30789968	30790994	3.08e-10
chr2	78290236	78291534	3.1e-10
chr1	73335090	73336158	3.15e-10
chr1	58556154	58557607	3.28e-10
chr4	14560863	14562020	3.35e-10
chr4	117104000	117105321	3.41e-10
chr8	70782956	70785119	3.42e-10
chr8	12774446	12775640	3.46e-10
chr16	24323892	24325180	3.51e-10
chr5	75979534	75980836	3.66e-10
chr2	223981884	223983227	3.69e-10
chr3	152445924	152447213	3.7e-10
chr17	11418063	11419921	3.8e-10
chr7	83839191	83840201	4.06e-10
chr18	39855591	39856929	4.08e-10
chr18	9117931	9119205	4.38e-10
chr5	144624646	144626674	4.49e-10
chr14	87409588	87410789	4.72e-10
chr16	51464911	51466762	4.74e-10
chr2	225001522	225002643	4.96e-10
chr6	104318533	104319668	5.08e-10
chr5	135372359	135373661	5.24e-10
chr4	108085718	108086913	5.28e-10
chr9	29624925	29626101	5.37e-10
chr1	199281249	199282765	5.56e-10
chr3	193858145	193859737	5.61e-10
chr13	110319294	110320887	5.66e-10
chr9	118378583	118379839	6.26e-10
chr7	117951176	117952290	6.42e-10
chr14	38995732	38996984	6.44e-10
chr17	12830535	12831894	6.5e-10
chr11	131845051	131846565	6.83e-10
chr7	121242778	121243938	7.34e-10
chr1	58906989	58908251	8.65e-10
chr8	12745911	12746918	8.72e-10
chr11	17182683	17183820	9.06e-10
chr8	76722281	76723620	9.15e-10
chr18	60340218	60341473	9.93e-10
chr2	134282952	134284284	1e-09
chr8	81425880	81427331	1.02e-09
chr8	36468874	36470034	1.06e-09
chr22	22296383	22297557	1.1e-09
chr1	58765825	58766940	1.11e-09
chr11	10577654	10579494	1.25e-09
chr6	140191951	140193075	1.39e-09
chr11	95895566	95896837	1.39e-09
chr17	66977017	66978094	1.4e-09
chr10	23737470	23738709	1.41e-09
chr5	53951210	53952447	1.46e-09
chr6	153859317	153860963	1.51e-09
chr10	115744643	115746331	1.51e-09
chr13	64661400	64662939	1.53e-09
chr1	183746941	183748855	1.53e-09
chr12	16878838	16879862	1.65e-09
chr1	85527007	85528113	1.66e-09
chr16	62122120	62123699	1.7e-09
chr7	134534336	134535470	1.84e-09
chr1	185655890	185657122	1.86e-09
chr1	88975844	88977246	1.9e-09
chr3	189218302	189219499	1.9e-09
chr14	86979008	86980551	1.97e-09
chr6	9980085	9981146	2.19e-09
chr8	72860556	72861508	2.23e-09
chr11	6405999	6407302	2.23e-09
chr6	123544282	123545419	2.24e-09
chr10	64203066	64204516	2.24e-09
chr5	33494213	33495351	2.25e-09
chr2	67102886	67103969	2.29e-09
chr21	23604463	23605607	2.32e-09
chr7	90407645	90408695	2.44e-09
chr10	24678738	24680091	2.47e-09
chr14	91610817	91611894	2.54e-09
chr1	170462845	170464387	2.56e-09
chr1	107288601	107290039	2.58e-09
chr4	32142044	32143101	2.69e-09
chr3	131566446	131567624	2.74e-09
chr17	39300938	39301907	2.78e-09
chr8	27070685	27071744	2.93e-09
chr18	68663251	68664570	3.03e-09
chr4	187807959	187809604	3.37e-09
chr16	65004761	65006102	3.37e-09
chr15	98926345	98927882	3.44e-09
chr11	83457591	83459580	3.66e-09
chr8	57729310	57730268	3.91e-09
chr8	32064735	32065905	3.93e-09
chr2	3134677	3135706	4.02e-09
chr17	66808745	66810152	4.06e-09
chr14	97701372	97702585	4.06e-09
chr6	14382609	14383694	4.52e-09
chr13	64684854	64685951	4.56e-09
chr6	102498560	102499725	4.82e-09
chr11	9884197	9885246	4.83e-09
chr6	81776302	81778606	4.83e-09
chr3	112869956	112871083	4.86e-09
chr12	24459178	24461382	4.89e-09
chr16	1296517	1297518	4.98e-09
chr13	31590495	31591685	5.1e-09
chr2	38964006	38965193	5.21e-09
chr4	150797860	150799002	5.25e-09
chr1	90184785	90185896	5.54e-09
chr11	8317397	8318449	5.61e-09
chr18	68372441	68374075	5.66e-09
chr1	114739575	114740807	5.71e-09
chr4	174801545	174802858	6.21e-09
chr2	183873715	183874809	6.81e-09
chr17	31596152	31597194	6.81e-09
chr3	76860521	76861454	6.95e-09
chr1	192588834	192589968	7.21e-09
chr1	19783030	19784288	7.34e-09
chr17	66830198	66831912	7.53e-09
chr5	103507220	103508419	7.68e-09
chr9	29540646	29541906	7.84e-09
chr4	157438450	157439922	8.33e-09
chr15	97610005	97611430	8.78e-09
chr6	9554690	9555739	8.9e-09
chr14	75446972	75448634	8.98e-09
chr7	122610608	122611620	8.99e-09
chr10	61788869	61790022	9.08e-09
chr2	216401931	216403252	9.25e-09
chr3	72869904	72870877	9.28e-09
chr2	212123181	212125285	9.33e-09
chr12	24956341	24957253	9.94e-09
chr6	14798900	14799972	9.94e-09
chr1	163558398	163560414	9.97e-09
chr14	56184192	56185153	1e-08
chr4	164621281	164622202	1.04e-08
chr6	123535879	123537154	1.12e-08
chr4	96472537	96473515	1.12e-08
chr5	16943766	16944993	1.14e-08
chr13	80819206	80820118	1.21e-08
chr12	23717127	23718230	1.23e-08
chrX	96522056	96523145	1.25e-08
chr6	82502189	82503262	1.28e-08
chr21	16400300	16401291	1.32e-08
chr14	91825622	91826661	1.34e-08
chr2	147069878	147072176	1.35e-08
chr13	30737862	30739024	1.39e-08
chr17	10675961	10677130	1.4e-08
chr5	75247627	75248669	1.46e-08
chr20	21556456	21557753	1.46e-08
chr12	87776524	87777808	1.47e-08
chr1	186544035	186545163	1.49e-08
chrX	6443747	6445237	1.54e-08
chr1	111153157	111154340	1.59e-08
chr2	84613373	84614608	1.61e-08
chr2	8529227	8530618	1.66e-08
chr1	102650482	102651479	1.67e-08
chrX	35525408	35526594	1.68e-08
chr8	118614709	118616039	1.69e-08
chr7	90250387	90251927	1.69e-08
chrX	34603215	34604411	1.72e-08
chr10	65450303	65451380	1.73e-08
chr14	57510643	57511679	1.77e-08
chr8	32521762	32522808	1.78e-08
chr13	88510203	88512239	1.8e-08
chr20	49393637	49394675	1.85e-08
chr7	78719501	78720745	1.88e-08
chr8	73992437	73993592	1.91e-08
chr1	199705419	199706593	1.93e-08
chr3	66853717	66854863	1.98e-08
chr9	14926993	14927841	2.09e-08
chr4	165402321	165403719	2.1e-08
chr4	140140413	140141793	2.3e-08
chr2	44995680	44996906	2.34e-08
chr12	117780324	117781857	2.35e-08
chr2	171360092	171361203	2.42e-08
chr5	60979006	60980379	2.48e-08
chr7	41861015	41862104	2.59e-08
chr1	227544385	227545427	2.65e-08
chr5	141805883	141807005	2.66e-08
chrX	136643858	136644999	2.79e-08
chr7	108411222	108413166	2.88e-08
chr13	110077540	110079367	2.94e-08
chr5	135045314	135046486	2.94e-08
chrX	138648755	138649860	3e-08
chr16	9292829	9294212	3.05e-08
chr3	33997177	33998503	3.09e-08
chr16	53881732	53882846	3.1e-08
chr1	234439090	234440235	3.1e-08
chr10	22888378	22889494	3.11e-08
chr8	81690813	81691958	3.12e-08
chr4	185290849	185292971	3.14e-08
chr9	6217905	6218758	3.24e-08
chr2	213766454	213768745	3.25e-08
chr3	47704373	47705235	3.27e-08
chr6	140692779	140694028	3.28e-08
chr21	46350121	46351861	3.31e-08
chr5	166585540	166586320	3.35e-08
chr2	78937355	78938387	3.38e-08
chr22	30037205	30038310	3.42e-08
chr22	22170096	22171600	3.43e-08
chr8	6116164	6117367	3.57e-08
chr10	110950158	110952082	3.61e-08
chr7	80865422	80867269	3.71e-08
chr20	17148058	17149511	3.71e-08
chr6	1024501	1025677	3.82e-08
chr3	124425735	124427188	3.86e-08
chr8	112320507	112321740	3.86e-08
chr16	65026587	65027942	4.06e-08
chr13	110307117	110308211	4.12e-08
chr15	38539143	38540273	4.15e-08
chr4	181485812	181486922	4.31e-08
chr9	94660818	94662023	4.43e-08
chr2	144208882	144209994	4.51e-08
chr9	20714020	20715548	4.52e-08
chr5	59124730	59125997	4.54e-08
chr4	151710676	151711768	4.68e-08
chr4	128748988	128750086	4.82e-08
chr2	98319146	98320263	4.91e-08
chr6	132792629	132793797	4.93e-08
chr12	19783247	19784369	4.96e-08
chr10	63954509	63955971	5.06e-08
chr9	14719134	14720097	5.1e-08
chr8	112357133	112358118	5.12e-08
chr19	54517932	54519063	5.21e-08
chr8	37374316	37375372	5.38e-08
chr6	9795801	9796903	5.57e-08
chr3	24032869	24034383	5.66e-08
chr2	145074138	145075573	5.74e-08
chrX	5663896	5665203	5.77e-08
chr2	113280455	113281589	5.87e-08
chr12	55017852	55019276	5.95e-08
chr6	16205239	16206256	6e-08
chr2	18423740	18424839	6.18e-08
chr9	118885010	118886143	6.19e-08
chr9	91392315	91393535	6.35e-08
chr2	7334666	7335778	6.37e-08
chr6	110616330	110617805	6.49e-08
chr2	140902016	140903089	6.54e-08
chr5	85703286	85704345	6.56e-08
chr12	113235442	113236794	6.59e-08
chr20	1933308	1934490	6.64e-08
chr1	14442105	14443123	6.65e-08
chrX	5670669	5672065	6.68e-08
chr1	204481953	204482927	6.85e-08
chr7	83765406	83766766	6.93e-08
chr21	46344610	46345890	7.03e-08
chr17	39303684	39304514	7.12e-08
chr2	3130209	3132147	7.14e-08
chr12	102568788	102570081	7.29e-08
chr13	73908998	73910063	7.35e-08
chr7	90228917	90230163	7.41e-08
chr12	47005790	47006849	7.77e-08
chr11	102800369	102802046	7.82e-08
chr8	80212060	80213222	8.11e-08
chr12	74710866	74712086	8.16e-08
chr1	71203940	71205331	8.33e-08
chr4	54187255	54188241	8.33e-08
chr8	113899722	113900930	8.77e-08
chr20	49068160	49069180	8.87e-08
chr12	66508536	66510021	9.09e-08
chr4	87889338	87890249	9.23e-08
chr11	69078909	69080513	9.4e-08
chr8	119138450	119139932	9.56e-08
chr8	12747893	12749379	9.61e-08
chr4	147740310	147741906	9.64e-08
chr5	37575587	37576675	9.73e-08
chr14	45081964	45083344	1.01e-07
chr14	55513732	55515104	1.03e-07
chr4	14744936	14746020	1.03e-07
chr12	111847161	111848474	1.04e-07
chr5	75569068	75570163	1.05e-07
chr9	124374892	124376394	1.06e-07
chr5	103978056	103979456	1.06e-07
chr3	106339183	106340167	1.06e-07
chr15	78029678	78032470	1.07e-07
chr13	100950083	100951744	1.07e-07
chr5	125986637	125988266	1.13e-07
chr2	176295648	176297369	1.18e-07
chr8	58475569	58476602	1.2e-07
chr7	27973055	27974155	1.2e-07
chr2	127866606	127867812	1.27e-07
chr12	131541186	131542265	1.31e-07
chr6	139868251	139869404	1.31e-07
chr12	89739662	89741149	1.32e-07
chr9	132727646	132728726	1.37e-07
chr3	115219246	115220456	1.37e-07
chr5	89113251	89114260	1.43e-07
chr10	5082884	5084504	1.46e-07
chr14	57292547	57293516	1.49e-07
chr2	221527517	221528611	1.49e-07
chr16	52001426	52003400	1.49e-07
chr8	2126148	2127278	1.52e-07
chr6	30922749	30924004	1.53e-07
chr10	34219544	34220540	1.53e-07
chr21	23717887	23719020	1.53e-07
chr18	56874431	56875482	1.53e-07
chr10	77138750	77139678	1.55e-07
chr3	62129854	62130874	1.56e-07
chr11	86905801	86906880	1.57e-07
chrX	13533046	13534385	1.58e-07
chr12	42243480	42244486	1.6e-07
chr1	219578703	219580019	1.61e-07
chr13	60908167	60909295	1.63e-07
chr15	70920224	70921277	1.64e-07
chr13	51722015	51723223	1.65e-07
chr22	46976536	46977670	1.71e-07
chr3	151281644	151282672	1.71e-07
chr17	53146365	53147652	1.75e-07
chr9	80011188	80012290	1.76e-07
chr6	81582064	81583096	1.82e-07
chr12	124609658	124610684	1.83e-07
chr5	159698154	159699538	1.87e-07
chr9	89262632	89264121	1.88e-07
chr12	107765573	107766543	1.9e-07
chr4	115901950	115902992	1.9e-07
chr4	71338814	71339878	1.93e-07
chr3	126008840	126009826	1.99e-07
chr12	2443528	2445046	2.05e-07
chr11	69413774	69415085	2.07e-07
chr13	114896106	114897307	2.07e-07
chr17	31467104	31468397	2.07e-07
chr13	21814311	21815415	2.12e-07
chr3	111569964	111571062	2.15e-07
chr4	25497354	25498079	2.17e-07
chr10	118830317	118831992	2.24e-07
chr8	127299503	127300953	2.27e-07
chr11	99965008	99966112	2.28e-07
chr1	79862245	79863308	2.29e-07
chr9	80255557	80256773	2.31e-07
chr1	97445555	97447571	2.32e-07
chr2	27416096	27417239	2.32e-07
chr8	96976832	96978671	2.33e-07
chr14	30822943	30824415	2.33e-07
chr3	181840179	181841151	2.33e-07
chr4	127389098	127390813	2.48e-07
chr18	4263972	4265956	2.52e-07
chr2	221133890	221134981	2.52e-07
chr4	53058083	53059467	2.52e-07
chr1	162199481	162200624	2.55e-07
chr6	84078906	84080075	2.59e-07
chr6	14450047	14451169	2.69e-07
chr19	15580556	15581315	2.7e-07
chr8	99103472	99104701	2.71e-07
chr8	130461018	130462370	2.74e-07
chr21	35182054	35183188	2.78e-07
chr6	112651011	112652323	2.8e-07
chr4	117452783	117453789	2.81e-07
chr13	57275666	57276809	2.85e-07
chr17	28105485	28106674	2.88e-07
chrX	24300280	24301346	2.89e-07
chr14	39022256	39023536	2.9e-07
chr6	145273077	145274706	2.93e-07
chr15	57193893	57194961	2.94e-07
chr4	28355793	28357348	2.94e-07
chr8	32466320	32467551	3.07e-07
chr4	124665410	124666496	3.18e-07
chr7	90198227	90199492	3.22e-07
chr6	130207417	130208590	3.24e-07
chr5	133207086	133208035	3.28e-07
chr1	97566673	97567758	3.37e-07
chr6	134992979	134993945	3.41e-07
chr5	51710745	51711931	3.43e-07
chr20	52446418	52447445	3.5e-07
chr14	53301375	53302424	3.54e-07
chr6	15111546	15112534	3.62e-07
chr1	39192897	39194452	3.63e-07
chr6	8492649	8493816	3.64e-07
chr20	21588336	21589593	3.65e-07
chr1	64827305	64828446	3.7e-07
chr10	119590033	119591133	3.72e-07
chr9	37383489	37384845	3.74e-07
chr2	4266282	4267897	3.76e-07
chr2	176237348	176238832	3.79e-07
chr7	117611445	117612464	3.8e-07
chr4	16159181	16160529	3.81e-07
chr14	71326160	71327259	3.83e-07
chr13	60410791	60411938	3.85e-07
chr1	191977136	191978223	3.92e-07
chr1	60311616	60312745	4e-07
chr12	89702175	89703226	4e-07
chr6	138174438	138175616	4.04e-07
chr13	80808928	80810438	4.07e-07
chr2	130363302	130364887	4.1e-07
chr3	100280100	100281434	4.12e-07
chr14	90910206	90911621	4.16e-07
chr5	30325581	30326667	4.18e-07
chr20	19202864	19203819	4.25e-07
chr13	79364289	79365746	4.3e-07
chr8	142047034	142049505	4.32e-07
chr1	114841476	114842666	4.42e-07
chr8	80574483	80575888	4.45e-07
chr8	127412215	127413436	4.54e-07
chr2	146412618	146413724	4.55e-07
chr5	72418202	72419472	4.56e-07
chr3	181900908	181902279	4.63e-07
chr20	24634580	24635826	4.74e-07
chr20	1830745	1832105	4.74e-07
chr3	106347971	106349025	4.76e-07
chr3	30075430	30076557	4.77e-07
chr6	156061649	156062736	4.83e-07
chr17	47305122	47305977	4.83e-07
chr12	79132859	79134220	4.86e-07
chr4	184320960	184321912	4.87e-07
chr11	37023395	37025412	4.89e-07
chr6	26136280	26137404	4.93e-07
chr2	183442223	183443180	4.94e-07
chr2	147171956	147173500	4.98e-07
chr12	71586419	71588024	5.04e-07
chr17	28367769	28368750	5.12e-07
chrX	121020094	121021016	5.23e-07
chr12	96221375	96222386	5.27e-07
chr6	118570439	118571657	5.32e-07
chr5	106085299	106086371	5.37e-07
chr8	127579367	127580599	5.47e-07
chrX	5196716	5197645	5.5e-07
chr6	24536329	24537436	5.55e-07
chr10	134480554	134481800	5.55e-07
chr5	90348470	90349830	5.7e-07
chr7	31455672	31456706	5.74e-07
chr6	160373801	160374999	5.82e-07
chr5	78857917	78858903	5.85e-07
chr8	4620199	4621371	5.88e-07
chr21	43844786	43846157	5.91e-07
chr11	69435864	69437641	6.14e-07
chr1	203122061	203123399	6.23e-07
chr13	30625857	30626926	6.24e-07
chr20	13568381	13569388	6.25e-07
chr7	15686814	15687725	6.26e-07
chr10	130963850	130965036	6.32e-07
chr13	60052625	60053709	6.32e-07
chr1	84724719	84725945	6.35e-07
chr8	36930537	36931666	6.42e-07
chr9	15882023	15883148	6.49e-07
chr1	201235044	201236217	6.52e-07
chr4	102203183	102204542	6.69e-07
chr10	26964453	26965576	6.75e-07
chr8	28165024	28166088	6.76e-07
chr12	72773993	72774970	6.77e-07
chr4	183794970	183796768	6.88e-07
chr10	131102927	131104104	7.05e-07
chr4	54499773	54500514	7.11e-07
chr8	37405041	37406101	7.17e-07
chr16	12499598	12500663	7.2e-07
chrX	36479800	36480837	7.3e-07
chr6	56125080	56126023	7.46e-07
chr3	131961286	131962430	7.47e-07
chr1	49461933	49462993	7.56e-07
chr8	8729367	8730622	7.56e-07
chr5	40079884	40081113	7.94e-07
chr10	43539632	43540993	7.95e-07
chr6	152896574	152898461	8.08e-07
chr22	43104298	43105063	8.08e-07
chr2	51447376	51448517	8.16e-07
chr11	129193584	129194849	8.16e-07
chr6	128482836	128483793	8.22e-07
chr5	80848350	80850373	8.49e-07
chr6	83399010	83399991	8.56e-07
chr6	91867277	91867959	8.57e-07
chr13	60116056	60118473	8.57e-07
chr15	58764974	58766237	8.73e-07
chr1	71494222	71495473	8.75e-07
chr16	65866906	65867948	8.8e-07
chr7	118018510	118019450	8.82e-07
chr4	8067865	8068727	8.94e-07
chr3	124424155	124425261	9.06e-07
chr8	72518960	72520109	9.12e-07
chr11	34066061	34068346	9.2e-07
chr13	60257246	60258333	9.33e-07
chr20	50251934	50253427	9.36e-07
chr20	20717364	20718530	9.52e-07
chr1	14164473	14165266	9.68e-07
chr22	36085539	36086548	9.71e-07
chr11	95807366	95808739	9.73e-07
chr10	22905898	22907182	9.78e-07
chr11	99501023	99502078	9.89e-07
chr12	89538744	89539741	9.93e-07
chr20	19302505	19303578	9.95e-07
chr15	98703201	98704370	9.97e-07
chr11	132554925	132556314	1e-06
chr19	8742760	8743697	1.01e-06
chr15	94626640	94627595	1.02e-06
chr18	26315407	26316549	1.03e-06
chr3	29598894	29599962	1.04e-06
chr1	114392511	114393355	1.06e-06
chr13	114939730	114940893	1.07e-06
chr3	176487112	176488120	1.07e-06
chr8	129305932	129307088	1.08e-06
chr20	10520073	10521290	1.1e-06
chr20	61668785	61669773	1.11e-06
chr18	44304497	44305478	1.13e-06
chr8	32066740	32067834	1.15e-06
chr8	75832937	75833749	1.16e-06
chr10	133130628	133131780	1.18e-06
chr2	200466994	200468413	1.19e-06
chr6	82793452	82794982	1.19e-06
chr10	108310493	108311861	1.2e-06
chr4	150267759	150268882	1.21e-06
chr7	106358335	106359556	1.21e-06
chrX	77810698	77811882	1.21e-06
chr12	127767896	127769216	1.26e-06
chr7	80069250	80070479	1.26e-06
chr5	17282024	17283638	1.26e-06
chr12	19796397	19797483	1.27e-06
chr5	16889207	16890370	1.27e-06
chr4	53291616	53292617	1.28e-06
chr14	44690056	44691128	1.3e-06
chr19	40650916	40651994	1.31e-06
chr10	20450637	20451654	1.31e-06
chr3	54855059	54855762	1.32e-06
chr4	30768338	30769477	1.32e-06
chr6	81347986	81349153	1.32e-06
chr5	6773265	6774032	1.33e-06
chr10	30362068	30363551	1.36e-06
chr8	31687391	31688322	1.37e-06
chr5	52937536	52938572	1.38e-06
chr18	10404858	10406028	1.38e-06
chr10	36924998	36926028	1.39e-06
chr12	111837283	111838280	1.4e-06
chr3	88073767	88075099	1.42e-06
chr10	20101058	20102156	1.43e-06
chr4	101570292	101571631	1.44e-06
chr4	116589322	116590396	1.46e-06
chrX	97049840	97050954	1.47e-06
chr2	134255456	134256508	1.47e-06
chr3	163309558	163310727	1.51e-06
chr1	160138846	160139993	1.54e-06
chr19	57480276	57481324	1.56e-06
chr11	10572591	10574113	1.63e-06
chr17	11222769	11223862	1.7e-06
chr12	11752807	11753982	1.72e-06
chr18	21319779	21320913	1.72e-06
chr12	124950380	124951454	1.73e-06
chr19	1252396	1253631	1.74e-06
chr18	20839494	20840918	1.76e-06
chr9	80209931	80211125	1.76e-06
chr12	66251213	66252301	1.76e-06
chr4	134558107	134559299	1.77e-06
chr20	39274711	39275910	1.78e-06
chr17	76588191	76589037	1.78e-06
chr3	8339266	8340508	1.79e-06
chr4	66563903	66564813	1.79e-06
chr3	108437662	108438864	1.8e-06
chr22	42822926	42823987	1.87e-06
chr7	148535699	148536727	1.89e-06
chr4	84742262	84743344	1.94e-06
chr15	97602053	97603331	1.94e-06
chr3	185965212	185966295	2.01e-06
chr9	114687211	114689505	2.02e-06
chr3	193611416	193612726	2.04e-06
chr6	24283406	24284563	2.07e-06
chr1	78085708	78086702	2.08e-06
chr6	21741649	21743374	2.09e-06
chr8	98097529	98098617	2.09e-06
chr13	61722584	61723667	2.15e-06
chr14	26146061	26147003	2.16e-06
chr5	29982880	29984063	2.16e-06
chr1	60232474	60233576	2.17e-06
chr3	172558461	172559511	2.21e-06
chr3	77475416	77476414	2.22e-06
chr1	90373894	90375263	2.22e-06
chr14	97980034	97981108	2.22e-06
chr5	66928372	66929350	2.23e-06
chr18	53029130	53029951	2.23e-06
chr3	151297180	151298216	2.24e-06
chr2	162344513	162345593	2.25e-06
chr1	110195800	110197721	2.25e-06
chr8	55883883	55885093	2.27e-06
chr17	57623948	57625328	2.28e-06
chr6	118879763	118880898	2.31e-06
chr12	57094462	57095287	2.36e-06
chr6	168568758	168570127	2.37e-06
chr4	160597936	160599675	2.38e-06
chr10	118849785	118851153	2.43e-06
chr1	41166945	41168094	2.46e-06
chr1	54561335	54562274	2.53e-06
chr1	38527590	38528893	2.61e-06
chr16	25300282	25301275	2.65e-06
chr3	88459149	88460248	2.68e-06
chr6	137024279	137025254	2.68e-06
chr4	150186916	150188065	2.68e-06
chr19	10055620	10056515	2.69e-06
chr10	30330195	30331313	2.7e-06
chr12	127698380	127699396	2.75e-06
chrX	118196112	118197188	2.76e-06
chr6	123811904	123812710	2.78e-06
chr18	55438084	55439198	2.78e-06
chr10	110353479	110354708	2.81e-06
chr5	17132512	17133687	2.9e-06
chr3	66589810	66590456	2.92e-06
chr8	119108497	119109395	2.92e-06
chr13	34008522	34010244	2.93e-06
chr2	153288335	153289529	2.96e-06
chr7	69562607	69563694	3e-06
chr13	37129174	37130294	3.03e-06
chr6	5116142	5117115	3.03e-06
chr3	187946617	187947763	3.1e-06
chr2	18553722	18555161	3.14e-06
chr5	17436576	17437814	3.21e-06
chr18	53005831	53006878	3.28e-06
chr15	48241560	48242687	3.29e-06
chr8	55533975	55535819	3.34e-06
chr13	50104177	50105445	3.34e-06
chr12	79579873	79580958	3.34e-06
chr2	4701264	4702976	3.37e-06
chr11	111869366	111870487	3.37e-06
chr5	95386907	95388069	3.37e-06
chr11	10671345	10672398	3.38e-06
chr11	16042802	16044410	3.44e-06
chr11	100679269	100680515	3.58e-06
chr18	26361321	26362343	3.59e-06
chr2	224063886	224065156	3.6e-06
chr17	70026140	70027354	3.63e-06
chr5	108846484	108847624	3.65e-06
chr13	67590115	67591029	3.66e-06
chr7	18825626	18826908	3.67e-06
chr3	115579496	115580514	3.68e-06
chr4	125350035	125351337	3.71e-06
chr2	228946959	228948049	3.72e-06
chr8	26468230	26469800	3.8e-06
chr17	67293938	67294922	3.89e-06
chr3	133033443	133034589	3.96e-06
chr1	107794435	107795584	3.96e-06
chr4	30961194	30962562	3.97e-06
chr4	55543910	55544873	3.98e-06
chr2	1158314	1159521	3.99e-06
chr2	4632508	4633579	4.03e-06
chr3	30931802	30933057	4.05e-06
chr8	32086101	32087308	4.06e-06
chr5	135336249	135337283	4.13e-06
chr6	124035817	124036848	4.14e-06
chr12	45954916	45955927	4.18e-06
chr20	52576688	52577846	4.25e-06
chr20	57822587	57823953	4.29e-06
chr18	56742936	56744054	4.3e-06
chr1	91174447	91175531	4.31e-06
chr6	82706839	82707969	4.32e-06
chr10	73184590	73185702	4.36e-06
chr4	154000625	154001764	4.39e-06
chr8	126533379	126534678	4.39e-06
chr20	38701912	38703036	4.41e-06
chr11	85467118	85468428	4.46e-06
chr4	30605805	30607858	4.55e-06
chr4	158922646	158923683	4.55e-06
chr2	177553882	177555362	4.66e-06
chr9	11832077	11833103	4.72e-06
chr11	21932198	21933345	4.76e-06
chr14	68400580	68401643	4.78e-06
chr3	193504340	193505003	4.78e-06
chr21	27860181	27861068	4.83e-06
chr3	153547012	153548208	4.9e-06
chr7	135401029	135402147	4.92e-06
chr4	183831545	183832580	4.97e-06
chrX	139052663	139054135	5.01e-06
chr7	157089471	157090517	5.01e-06
chr5	180649932	180650808	5.17e-06
chr21	37360427	37361491	5.21e-06
chr19	41614620	41615370	5.21e-06
chr19	16829961	16831242	5.23e-06
chr9	31392906	31394482	5.36e-06
chr6	133966116	133967302	5.43e-06
chr3	56057376	56058080	5.45e-06
chr10	127316587	127317658	5.53e-06
chr6	131317881	131318919	5.59e-06
chr2	77798156	77799333	5.63e-06
chr16	23877687	23878836	5.67e-06
chr4	160843001	160844000	5.69e-06
chr3	30774554	30775671	5.8e-06
chr3	88270425	88271542	5.84e-06
chr2	30349839	30350942	5.87e-06
chr4	40196409	40197527	5.9e-06
chr7	95526456	95527954	5.98e-06
chr22	24846181	24847276	5.99e-06
chr5	133218083	133219221	6e-06
chr1	17386412	17387714	6.02e-06
chr13	109545031	109546291	6.05e-06
chr1	8721501	8722642	6.07e-06
chrX	2734917	2735754	6.1e-06
chr11	110845950	110847175	6.15e-06
chr7	92205051	92206182	6.2e-06
chr15	96146593	96147743	6.38e-06
chr3	30732655	30733772	6.41e-06
chr2	221111269	221112267	6.45e-06
chr2	80285392	80286511	6.54e-06
chr18	10062429	10063427	6.56e-06
chr3	57193019	57193942	6.59e-06
chr1	230405907	230407186	6.61e-06
chr10	117698332	117699586	6.62e-06
chr3	197834307	197835470	6.62e-06
chr18	10440580	10441646	6.73e-06
chr7	66585366	66586022	6.74e-06
chr5	147122525	147124328	6.75e-06
chr8	2047322	2048460	6.77e-06
chr5	95902491	95903716	6.79e-06
chr2	142943140	142944234	6.94e-06
chr10	24638993	24640217	7.03e-06
chr10	61191678	61192733	7.04e-06
chr7	17082568	17084293	7.1e-06
chr4	147288964	147290303	7.15e-06
chr8	76858245	76859202	7.21e-06
chr5	66540966	66542022	7.23e-06
chr14	84494354	84496386	7.27e-06
chr1	39616491	39617666	7.28e-06
chr8	75693813	75694548	7.45e-06
chr5	67424575	67425596	7.47e-06
chr7	134854745	134856085	7.57e-06
chr1	11790125	11791091	7.61e-06
chr3	107437090	107438102	7.62e-06
chr10	13754460	13755679	7.69e-06
chr10	12261999	12262865	7.75e-06
chr8	8726345	8727836	7.83e-06
chr9	134131360	134132477	7.9e-06
chr7	98342364	98343666	7.91e-06
chr17	37669059	37670042	7.91e-06
chr7	128005107	128006189	7.97e-06
chr12	90604492	90605454	8.06e-06
chr8	87586524	87588533	8.13e-06
chr21	30517571	30518882	8.14e-06
chr10	62913022	62914252	8.29e-06
chr1	91078631	91079733	8.32e-06
chr5	6462420	6463636	8.37e-06
chr5	66733530	66734990	8.4e-06
chr6	15268191	15269751	8.44e-06
chr19	35452925	35454044	8.56e-06
chr5	149300385	149301470	8.65e-06
chr11	102792225	102793480	8.75e-06
chr2	225084304	225085517	8.75e-06
chr20	24620679	24621671	8.79e-06
chr1	8824868	8825935	8.86e-06
chr17	31274608	31275478	8.87e-06
chr2	112930397	112931617	8.89e-06
chr16	57884564	57885359	8.9e-06
chr7	77274030	77274945	8.92e-06
chr12	125204889	125206058	8.97e-06
chr1	230367736	230368815	9.14e-06
chr5	147128705	147130393	9.26e-06
chr6	156337211	156338106	9.4e-06
chr1	31279837	31280946	9.49e-06
chr5	173909387	173910299	9.5e-06
chr1	191175225	191176366	9.5e-06
chr15	48238605	48239550	9.54e-06
chr10	121103836	121104674	9.58e-06
chr7	42261514	42262584	9.68e-06
chr5	51533903	51534722	9.78e-06
chr10	20074010	20074973	9.78e-06
chr1	216313976	216315155	9.81e-06
chr15	57426607	57427712	1.01e-05
chr5	17443524	17444619	1.01e-05
chrX	52685112	52685737	1.01e-05
chr17	28361926	28363126	1.01e-05
chr3	151332901	151333935	1.04e-05
chrX	67695387	67696222	1.05e-05
chr16	49788189	49789537	1.05e-05
chr6	139844838	139845831	1.05e-05
chr8	31143325	31144432	1.06e-05
chr14	80398486	80399591	1.06e-05
chr5	82044283	82045560	1.07e-05
chr4	116847549	116848702	1.07e-05
chr19	42384057	42385630	1.07e-05
chr1	192282218	192283264	1.07e-05
chr2	226742961	226744020	1.08e-05
chr7	33791804	33792786	1.09e-05
chr10	36923329	36924701	1.09e-05
chr5	141669824	141671054	1.1e-05
chr18	61258090	61258951	1.11e-05
chr1	246814076	246815005	1.11e-05
chr20	4463744	4466029	1.12e-05
chr18	32184322	32185250	1.12e-05
chr1	19749274	19750426	1.12e-05
chr12	99774006	99775089	1.12e-05
chr4	131455609	131456679	1.13e-05
chr8	78176401	78177446	1.13e-05
chr7	105070215	105071181	1.16e-05
chr14	37303391	37305089	1.17e-05
chrX	35490704	35491785	1.17e-05
chr3	187854461	187855577	1.17e-05
chr18	68367313	68368460	1.18e-05
chr2	212867468	212868512	1.19e-05
chr17	66772802	66774144	1.19e-05
chr13	85908027	85909007	1.21e-05
chr20	1939539	1940604	1.22e-05
chr20	31368296	31369270	1.23e-05
chr13	19763914	19764800	1.24e-05
chr13	60522523	60523563	1.24e-05
chr4	3343524	3344749	1.25e-05
chr19	18525519	18526646	1.25e-05
chr16	28874335	28875540	1.26e-05
chr2	218879145	218880415	1.27e-05
chr11	36394551	36396635	1.28e-05
chr3	190056617	190057699	1.28e-05
chr13	38558888	38560193	1.29e-05
chr5	136898662	136900598	1.29e-05
chr2	146439767	146440810	1.34e-05
chr13	39943121	39944212	1.34e-05
chr20	47302628	47303677	1.34e-05
chrX	91332487	91332864	1.35e-05
chr3	190097408	190098543	1.37e-05
chr7	105332247	105332996	1.37e-05
chr11	110225068	110226374	1.38e-05
chr18	13464496	13465547	1.38e-05
chr11	39160699	39161977	1.38e-05
chr8	8876801	8878197	1.4e-05
chr18	10476238	10478270	1.4e-05
chr8	77848210	77849297	1.4e-05
chr6	125099993	125101100	1.42e-05
chr4	17095450	17097086	1.44e-05
chr7	138449076	138450599	1.46e-05
chr21	38373251	38374592	1.48e-05
chr5	89592600	89593601	1.49e-05
chr5	141782051	141782992	1.5e-05
chr14	70219832	70221294	1.51e-05
chr8	81790002	81791492	1.52e-05
chr1	186050925	186051883	1.54e-05
chr15	96762686	96763628	1.55e-05
chr22	48951679	48952675	1.57e-05
chr4	110215483	110216631	1.59e-05
chr5	162648453	162649253	1.6e-05
chrX	50360757	50361832	1.62e-05
chr8	129536674	129538239	1.62e-05
chr10	2898521	2899666	1.64e-05
chr8	24744039	24745181	1.66e-05
chr12	72270769	72272010	1.66e-05
chr10	45408359	45409895	1.7e-05
chr2	148209574	148210694	1.72e-05
chr8	21406647	21407498	1.73e-05
chr13	58312913	58313972	1.74e-05
chr12	79537250	79538492	1.74e-05
chr1	52418437	52419522	1.76e-05
chr2	188122572	188123521	1.76e-05
chr3	143751496	143752645	1.77e-05
chr1	169763624	169764542	1.78e-05
chr3	61671095	61672029	1.82e-05
chr6	95390241	95391086	1.83e-05
chr14	26590088	26591140	1.83e-05
chr7	121087698	121088830	1.83e-05
chr6	97916686	97917563	1.85e-05
chr19	44066470	44067456	1.9e-05
chr2	69323060	69325033	1.92e-05
chr3	102232709	102233796	1.92e-05
chr9	119004781	119005845	1.92e-05
chr12	89550390	89551694	1.93e-05
chr3	88751646	88752660	1.95e-05
chr18	9849285	9850417	1.95e-05
chr12	53147626	53148745	1.95e-05
chr8	61371879	61372911	1.97e-05
chr6	161968457	161969421	1.97e-05
chr11	114009579	114010591	1.98e-05
chr18	77043078	77044262	1.99e-05
chr4	46250942	46251866	1.99e-05
chr21	24127399	24128402	2.04e-05
chr10	132847011	132848131	2.04e-05
chr6	94775289	94776495	2.04e-05
chr5	94260030	94261206	2.04e-05
chr15	47775976	47777067	2.04e-05
chr15	78963528	78964703	2.07e-05
chr5	106375921	106377307	2.09e-05
chr18	68166081	68167284	2.12e-05
chrX	9112433	9113502	2.16e-05
chr2	58766564	58767749	2.18e-05
chr6	148189162	148190700	2.18e-05
chr5	163051453	163052208	2.22e-05
chr18	61997901	61999169	2.22e-05
chr2	177796540	177797561	2.22e-05
chr12	71897192	71898656	2.22e-05
chr3	25989821	25990929	2.23e-05
chr5	76009421	76011147	2.23e-05
chr1	18937354	18938540	2.25e-05
chr12	2113235	2114338	2.26e-05
chr22	27993995	27995018	2.27e-05
chr10	69878133	69879145	2.32e-05
chr14	106116514	106117295	2.34e-05
chr1	205579566	205580757	2.41e-05
chr1	201426239	201427515	2.41e-05
chr6	125074157	125075505	2.41e-05
chr7	80535980	80537129	2.42e-05
chr10	35078657	35079696	2.43e-05
chr1	90532448	90533692	2.43e-05
chr8	141369801	141370902	2.44e-05
chr20	47106220	47108251	2.45e-05
chr3	159924821	159925966	2.45e-05
chr6	168183574	168184538	2.48e-05
chr4	174904411	174905471	2.5e-05
chr12	90458779	90459882	2.53e-05
chr20	40336177	40337249	2.54e-05
chr2	238861058	238862002	2.55e-05
chr11	105248293	105249237	2.55e-05
chr7	22159956	22161115	2.57e-05
chr10	29490863	29492349	2.6e-05
chr22	43259284	43260209	2.6e-05
chr17	59887160	59888140	2.6e-05
chr2	64500216	64501432	2.63e-05
chr2	146410063	146411283	2.63e-05
chr2	114631162	114632364	2.64e-05
chr12	66319071	66320357	2.65e-05
chr1	241717016	241717984	2.65e-05
chr7	24286163	24287292	2.67e-05
chrX	137263326	137264387	2.67e-05
chr10	76198505	76199711	2.69e-05
chr14	96944031	96945183	2.7e-05
chr8	98762206	98763214	2.71e-05
chr10	114853194	114854629	2.72e-05
chr18	3603211	3604417	2.73e-05
chr12	93596234	93597177	2.75e-05
chr9	12955573	12956516	2.75e-05
chr2	140861292	140862308	2.76e-05
chr10	32320755	32321578	2.76e-05
chr11	94972678	94973663	2.77e-05
chr2	228238526	228239662	2.78e-05
chr3	34333676	34335216	2.79e-05
chr6	167087204	167088269	2.8e-05
chr3	102946083	102947567	2.8e-05
chr16	57776133	57777095	2.81e-05
chr18	56823191	56824231	2.82e-05
chr10	20302610	20303782	2.82e-05
chr10	21358440	21359686	2.82e-05
chr13	46326307	46327420	2.82e-05
chr18	20807314	20808252	2.84e-05
chr14	30388785	30389910	2.85e-05
chr6	56579503	56580584	2.86e-05
chr11	80547960	80548793	2.88e-05
chr5	64373732	64374869	2.9e-05
chr3	161829521	161830377	2.9e-05
chr4	166587699	166588728	2.91e-05
chr6	24279907	24280865	2.99e-05
chr12	126822105	126823527	3.01e-05
chr4	48595903	48596963	3.03e-05
chr2	220623690	220624780	3.05e-05
chr2	78795506	78796855	3.08e-05
chr13	24852545	24853536	3.09e-05
chr20	42555739	42556751	3.18e-05
chr2	210377331	210378404	3.19e-05
chr6	9131251	9132491	3.2e-05
chr3	55580958	55581962	3.2e-05
chr4	72743954	72744957	3.21e-05
chr3	190415095	190416146	3.24e-05
chr5	139088712	139089961	3.27e-05
chr14	91608334	91609317	3.28e-05
chr9	28377415	28378959	3.28e-05
chr5	51100714	51101791	3.3e-05
chr4	107580230	107581364	3.31e-05
chr12	41407305	41408324	3.32e-05
chr2	129046760	129047600	3.38e-05
chr2	166457482	166458946	3.49e-05
chr5	56747019	56748173	3.51e-05
chr3	87354419	87355557	3.51e-05
chr15	43419741	43420652	3.52e-05
chr6	21947825	21948978	3.58e-05
chr4	28521842	28523125	3.62e-05
chr15	77516382	77517488	3.62e-05
chr1	39278351	39279294	3.64e-05
chr12	100521515	100522586	3.64e-05
chr3	33973480	33974702	3.65e-05
chr3	102877117	102878236	3.66e-05
chr8	127177750	127178711	3.69e-05
chr1	199241416	199242492	3.7e-05
chr4	160351851	160352661	3.71e-05
chr10	26042335	26043419	3.71e-05
chr3	29684051	29685295	3.73e-05
chr5	75985135	75985925	3.79e-05
chr9	82238658	82239935	3.8e-05
chr2	157675286	157676256	3.87e-05
chr11	120516010	120517129	3.89e-05
chr4	165691909	165693012	3.95e-05
chr15	91180999	91182063	3.97e-05
chr2	38408998	38410218	4.01e-05
chr3	78759786	78760954	4.01e-05
chr9	13613751	13614795	4.03e-05
chr5	147089598	147090712	4.05e-05
chr12	82252913	82254095	4.06e-05
chr9	126625139	126626266	4.06e-05
chr14	71348903	71350538	4.08e-05
chr5	41311825	41313362	4.08e-05
chr20	50883853	50884845	4.09e-05
chr4	55775883	55776879	4.13e-05
chr1	107469153	107470409	4.15e-05
chr1	76759798	76760865	4.18e-05
chr7	104873202	104874165	4.19e-05
chr10	11715438	11716677	4.2e-05
chr3	29388479	29389583	4.21e-05
chr5	148780406	148781336	4.31e-05
chr2	224964635	224965674	4.31e-05
chr16	51670607	51672317	4.32e-05
chr9	90096730	90098068	4.32e-05
chr2	171077970	171078981	4.35e-05
chr4	14643388	14644314	4.37e-05
chr1	88345742	88347204	4.38e-05
chr12	112036807	112037890	4.41e-05
chr2	236995230	236996241	4.44e-05
chr16	71186340	71188340	4.46e-05
chr16	74535166	74536364	4.5e-05
chr7	129915344	129917529	4.52e-05
chr4	5278024	5279133	4.52e-05
chr15	42261850	42262885	4.56e-05
chr6	98788939	98790181	4.6e-05
chr5	100176184	100177201	4.62e-05
chr7	43178532	43179567	4.64e-05
chr4	103341420	103342545	4.65e-05
chr12	31913547	31914309	4.67e-05
chr10	64452455	64453778	4.73e-05
chr2	12918583	12919732	4.76e-05
chr1	48517783	48518841	4.76e-05
chr10	12583358	12584843	4.77e-05
chr2	12426919	12428015	4.79e-05
chr18	31774028	31774882	4.85e-05
chr6	67138895	67139893	4.86e-05
chr6	121880671	121881620	4.87e-05
chrX	5622771	5623867	4.87e-05
chr3	189514617	189515823	4.88e-05
chr6	101178145	101179111	4.89e-05
chr5	24601944	24603105	4.96e-05
chr22	26412464	26413730	5.01e-05
chr11	112369688	112371056	5.01e-05
chr6	20756398	20757553	5.02e-05
chr13	98310291	98311543	5.04e-05
chr1	88051896	88053039	5.05e-05
chr8	118459397	118460693	5.05e-05
chr17	27309013	27309981	5.05e-05
chr6	118533501	118534462	5.09e-05
chr10	37014333	37015415	5.11e-05
chr4	84646040	84647009	5.12e-05
chr15	69376451	69377533	5.13e-05
chr9	126967708	126968845	5.14e-05
chr9	14096333	14097378	5.14e-05
chr10	131748229	131750034	5.19e-05
chr3	101757374	101758339	5.19e-05
chr3	117603513	117604745	5.19e-05
chr6	21823345	21824544	5.22e-05
chr6	20483682	20484857	5.22e-05
chr11	17950388	17951482	5.25e-05
chr8	56137899	56139359	5.28e-05
chr7	31383058	31384060	5.3e-05
chr10	69579031	69580029	5.3e-05
chr7	34086931	34087932	5.42e-05
chr16	65690690	65691768	5.44e-05
chr20	10331451	10332650	5.47e-05
chr10	118659371	118660579	5.51e-05
chr2	194440069	194441085	5.52e-05
chr13	25791247	25792280	5.56e-05
chr2	3622230	3623156	5.6e-05
chr1	163768438	163769386	5.6e-05
chr13	84400072	84401093	5.6e-05
chr13	37585376	37586703	5.61e-05
chr10	71800537	71801602	5.64e-05
chr1	201419737	201420783	5.64e-05
chr3	150450869	150451616	5.68e-05
chr9	80088864	80089853	5.72e-05
chr10	12589035	12590335	5.77e-05
chr18	48316946	48317999	5.87e-05
chr3	182403726	182404633	5.88e-05
chr1	38951920	38952950	5.93e-05
chr3	175325782	175326840	5.98e-05
chr13	102978629	102979687	6.14e-05
chr5	89389288	89390595	6.19e-05
chr15	57750261	57751416	6.28e-05
chr13	72349730	72350810	6.28e-05
chr5	142076354	142077621	6.33e-05
chr2	134051075	134052303	6.35e-05
chr7	130602005	130603194	6.37e-05
chr3	78328029	78328961	6.41e-05
chr10	23946280	23947251	6.45e-05
chrX	46763682	46764772	6.48e-05
chr13	94540600	94541767	6.51e-05
chr10	111144176	111145231	6.53e-05
chr2	166308400	166309419	6.57e-05
chr1	62458700	62459963	6.62e-05
chr14	69656571	69657528	6.67e-05
chr10	79291150	79292256	6.75e-05
chr17	27705999	27707064	6.81e-05
chr2	223907535	223908621	6.81e-05
chr13	44691337	44692214	6.82e-05
chr12	122897160	122898675	6.82e-05
chr6	166951104	166952043	6.83e-05
chr4	124048678	124049848	6.87e-05
chr2	9403175	9404264	6.89e-05
chr6	102369435	102370436	6.91e-05
chr15	63017939	63019383	6.94e-05
chr20	12591098	12592061	6.95e-05
chr1	219449146	219450272	7.03e-05
chr2	110063272	110064334	7.05e-05
chr5	126693639	126694737	7.06e-05
chr13	33751421	33752794	7.06e-05
chr12	89727020	89728056	7.08e-05
chr13	46252319	46253338	7.12e-05
chr3	193530285	193531315	7.26e-05
chr1	71283656	71284923	7.27e-05
chr1	102461172	102462412	7.29e-05
chr3	177552452	177553459	7.39e-05
chr8	121602139	121603077	7.43e-05
chr7	148470028	148471233	7.43e-05
chr12	71469146	71470118	7.48e-05
chr4	161388713	161389644	7.53e-05
chr2	227636899	227638004	7.54e-05
chr1	214577186	214578447	7.55e-05
chr5	90475276	90476222	7.56e-05
chr11	89168892	89169967	7.6e-05
chr19	31503813	31505189	7.67e-05
chr7	73445697	73446741	7.69e-05
chr2	29491819	29492975	7.78e-05
chr12	45483346	45484324	7.79e-05
chr16	25031074	25032059	7.84e-05
chr13	35651571	35652431	7.85e-05
chr1	204421917	204422969	7.86e-05
chr19	5096216	5097317	7.9e-05
chr3	97604445	97605573	7.96e-05
chr11	16370889	16371778	7.96e-05
chr1	184000302	184001398	8.05e-05
chr5	138760964	138762127	8.07e-05
chr10	78457371	78458351	8.07e-05
chr1	159023966	159025929	8.07e-05
chr10	69622562	69623502	8.08e-05
chr14	94040345	94041362	8.14e-05
chr1	38490517	38491758	8.16e-05
chr1	176921663	176922923	8.17e-05
chr4	96210563	96211394	8.19e-05
chr5	80875049	80876055	8.27e-05
chr3	184434797	184435771	8.34e-05
chr13	84149194	84149638	8.43e-05
chr16	52532335	52533234	8.45e-05
chr20	39087955	39089425	8.46e-05
chr7	103657094	103658187	8.46e-05
chr8	131468443	131469976	8.47e-05
chr10	6953178	6954970	8.56e-05
chr16	54488963	54490776	8.58e-05
chr9	91564004	91565014	8.59e-05
chr2	72615697	72616645	8.61e-05
chr1	199650981	199651845	8.63e-05
chr4	19994443	19995403	8.63e-05
chr6	134273743	134274729	8.65e-05
chr7	139894358	139895097	8.67e-05
chr8	112674464	112675690	8.8e-05
chr10	4099775	4100769	8.81e-05
chr8	24075817	24076837	8.84e-05
chr22	31342885	31344074	8.88e-05
chr10	34719379	34720241	8.99e-05
chrX	123639562	123640638	9.03e-05
chr17	7035798	7036586	9.05e-05
chr8	70787051	70788107	9.09e-05
chr22	28245865	28246976	9.14e-05
chr13	21973622	21974804	9.18e-05
chr4	70593970	70594891	9.2e-05
chr2	35127299	35128250	9.24e-05
chr12	44362217	44363190	9.24e-05
chr6	23531348	23532617	9.28e-05
chr22	42833473	42834414	9.31e-05
chr6	15432952	15434098	9.34e-05
chr6	131442874	131444237	9.36e-05
chr2	140768583	140769594	9.39e-05
chr3	192602274	192603737	9.48e-05
chr20	4207875	4209277	9.51e-05
chr2	226983020	226984580	9.53e-05
chr10	8413791	8414790	9.53e-05
chr6	49040125	49041123	9.58e-05
chr4	154162907	154164223	9.7e-05
chr3	115039825	115041010	9.71e-05
chr7	116161897	116165258	9.72e-05
chr18	32138893	32140239	9.74e-05
chr13	78956832	78958091	9.85e-05
chr12	31899403	31900389	9.93e-05
chr15	63634859	63635877	9.93e-05
chr1	38559429	38560470	9.98e-05
chr9	80120007	80121044	0.0001
chr12	109252261	109253607	0.000101
chr3	103212947	103214028	0.000101
chr17	28053641	28054666	0.000101
chr20	51184082	51185641	0.000102
chr6	90868629	90869966	0.000102
chr18	19682821	19683927	0.000102
chr14	92385265	92386269	0.000103
chr1	98917540	98918415	0.000103
chr2	122665060	122666188	0.000104
chr1	11047711	11048691	0.000104
chr6	11714697	11715787	0.000104
chr1	162258476	162259291	0.000104
chr13	81010344	81012050	0.000105
chr1	38885999	38887150	0.000105
chr5	77253329	77254644	0.000106
chr16	78688916	78689985	0.000106
chr16	12491564	12492617	0.000107
chr3	76699563	76700443	0.000108
chr15	34394000	34395031	0.000109
chr13	57688506	57689478	0.000109
chr1	116901519	116902692	0.000109
chr6	151365773	151366811	0.000109
chr9	123714315	123715312	0.00011
chr8	28047124	28048266	0.000111
chr10	76015334	76016553	0.000112
chr10	11936278	11937376	0.000112
chr10	51007856	51008919	0.000112
chr19	31997829	31998796	0.000113
chr16	49735396	49736445	0.000113
chr11	66844123	66845135	0.000114
chr7	105383580	105384792	0.000114
chr10	124300732	124301998	0.000114
chr15	48216247	48217322	0.000114
chr2	63230176	63231326	0.000115
chr12	98833081	98834339	0.000115
chr2	175342145	175343149	0.000115
chr8	127920490	127922630	0.000115
chrX	18600746	18601881	0.000116
chr16	52484269	52486031	0.000116
chr10	63752675	63754464	0.000116
chr4	8062950	8064044	0.000116
chr2	182643699	182645688	0.000117
chr8	31529026	31530069	0.000117
chr1	71185779	71186710	0.000117
chr8	26060357	26061861	0.000118
chr6	129526990	129527822	0.000119
chr9	139482166	139483457	0.000119
chr10	18424690	18426523	0.00012
chr10	29669199	29669929	0.00012
chr8	97175251	97176359	0.000121
chr4	126748764	126749734	0.000121
chr9	90016982	90017928	0.000122
chr8	112900774	112901898	0.000122
chr7	17313827	17315031	0.000123
chr1	157117858	157118976	0.000124
chr11	3043328	3044465	0.000124
chr1	70171915	70172911	0.000125
chr12	83323535	83324697	0.000125
chr2	150329733	150330949	0.000126
chr4	181481899	181482842	0.000126
chr1	88183741	88184638	0.000128
chr6	74469442	74470022	0.000128
chr7	122077725	122078765	0.000128
chr8	112670528	112672253	0.000129
chr5	62273047	62274181	0.000129
chr4	29194143	29195163	0.000129
chr14	106215467	106216001	0.00013
chr2	216636285	216637423	0.000131
chr9	126809073	126810101	0.000131
chr8	112446927	112447988	0.000131
chr12	90386357	90387540	0.000132
chr6	98714868	98715862	0.000132
chr14	86793765	86794829	0.000132
chr2	143011241	143012440	0.000133
chr13	80376311	80377464	0.000133
chr8	28153794	28154953	0.000133
chr10	65459250	65461266	0.000134
chr2	150590022	150591149	0.000134
chrX	46183926	46185057	0.000135
chr2	218181201	218182052	0.000135
chr11	90812447	90813730	0.000135
chr20	39472590	39473723	0.000135
chr12	79915775	79916833	0.000137
chr4	147497349	147498364	0.000138
chr7	96640437	96642086	0.000138
chr17	76254366	76255262	0.000138
chr7	16749841	16750885	0.000138
chr14	53454611	53455611	0.000139
chr7	18979529	18980928	0.000139
chr2	112381941	112382966	0.000139
chr6	140957367	140958429	0.000139
chr12	63073059	63074056	0.00014
chr10	118893833	118894967	0.000141
chr14	61649656	61650851	0.000142
chr20	58644067	58645458	0.000142
chr13	43874776	43875715	0.000142
chr1	158073341	158074419	0.000142
chr17	74025285	74026215	0.000143
chr4	71248189	71248859	0.000143
chr4	85841431	85842251	0.000143
chr22	35854161	35855182	0.000144
chr10	79897051	79897928	0.000144
chr2	187578947	187579986	0.000145
chr5	106911531	106912541	0.000145
chr7	13947995	13949008	0.000146
chr7	128003423	128004445	0.000147
chr1	199687953	199689048	0.000147
chr6	50988535	50989538	0.000148
chr13	46869501	46870954	0.000148
chrX	6421189	6422236	0.000148
chr4	26567450	26568642	0.000148
chr12	91774054	91775098	0.000149
chr11	129413017	129415106	0.000151
chr20	51765369	51767336	0.000152
chr9	29555407	29556188	0.000153
chr11	57771774	57772831	0.000153
chr4	124897039	124897971	0.000153
chr16	89202304	89203256	0.000154
chr15	57442587	57443561	0.000155
chr4	95556130	95556951	0.000156
chr3	115557552	115558618	0.000156
chr11	21913718	21915010	0.000157
chr2	234238001	234239503	0.000158
chr7	135499882	135500815	0.000158
chr4	122504006	122505086	0.000158
chr13	80850309	80851252	0.000159
chr19	17245834	17246839	0.00016
chr13	43218683	43219815	0.00016
chr9	2779381	2780467	0.00016
chr4	186302213	186303479	0.000161
chr17	27087556	27088818	0.000163
chr8	33922513	33923877	0.000164
chr6	64515901	64517665	0.000166
chr3	196414817	196415834	0.000167
chr20	3441615	3442670	0.000167
chr20	32808244	32809061	0.000168
chr10	21711981	21713032	0.000168
chr8	94892117	94893182	0.000169
chr2	183094804	183096538	0.00017
chr8	19694481	19695564	0.000171
chr16	23192558	23193575	0.000171
chr6	117062493	117063477	0.000171
chr9	81191815	81192839	0.000172
chr8	77859754	77860749	0.000174
chr6	167002243	167003253	0.000174
chr4	38668370	38669346	0.000175
chr13	19840821	19841796	0.000177
chr10	62073727	62074807	0.000177
chr4	15857376	15858484	0.000177
chr6	81676945	81677971	0.00018
chr9	123713072	123713929	0.000181
chr11	65926807	65928020	0.000181
chr11	132884903	132885979	0.000182
chr3	66811543	66812314	0.000182
chr6	125078345	125079508	0.000183
chr3	61546079	61546808	0.000183
chr14	33875741	33876774	0.000183
chr14	63795311	63796434	0.000183
chr8	31041657	31042798	0.000184
chr4	31615308	31616452	0.000184
chr1	184121373	184122275	0.000186
chr4	8604756	8605945	0.000186
chr3	125747794	125748909	0.000187
chr11	74178270	74180549	0.000187
chr8	131449343	131450709	0.000187
chr17	31479520	31480374	0.000187
chr6	110849279	110850374	0.000188
chr17	55888148	55889642	0.000188
chr3	193788396	193789517	0.00019
chr7	8188586	8189710	0.000191
chr2	113997176	113998068	0.000192
chr17	69866187	69867288	0.000192
chr10	134607045	134608115	0.000193
chr3	181626820	181627831	0.000194
chr15	58598882	58599930	0.000194
chr7	24497197	24497975	0.000194
chr7	83804929	83805895	0.000194
chr4	29807030	29808549	0.000195
chr6	44471880	44472700	0.000197
chr13	46962054	46963121	0.000197
chr2	133409815	133410889	0.000197
chrX	132631058	132632154	0.000198
chr12	64436435	64437462	0.000199
chr9	20065842	20066812	0.0002
chr10	76059527	76060545	0.0002
chr12	98446430	98447721	0.0002
chr13	78168948	78170216	0.000201
chr3	190239689	190240615	0.000202
chr13	101467540	101468628	0.000202
chr11	99950394	99952301	0.000202
chr1	107789272	107790326	0.000202
chr9	81379221	81380317	0.000203
chr7	24930534	24931647	0.000203
chr7	90976307	90977502	0.000203
chr2	120282694	120284228	0.000203
chr21	45001335	45002482	0.000204
chr2	192186044	192187320	0.000205
chr6	95187885	95189086	0.000207
chr9	94324105	94325503	0.000207
chr11	86650390	86651219	0.000208
chr14	56879054	56879956	0.00021
chr6	26138833	26139844	0.00021
chr12	54083094	54084090	0.000211
chr13	101272865	101273647	0.000211
chrX	97212712	97213827	0.000212
chr20	39677369	39678257	0.000212
chr10	115470610	115471725	0.000213
chr7	114528826	114529695	0.000213
chr6	50800318	50801266	0.000214
chr4	26827979	26829111	0.000214
chr8	128271890	128272918	0.000216
chr10	8221977	8222985	0.000216
chr4	48545599	48546626	0.000217
chr14	22883964	22885989	0.000218
chr8	50557458	50558338	0.000218
chr9	138048501	138050223	0.000218
chr12	122353317	122354393	0.000219
chr4	141284386	141285356	0.00022
chr3	89191414	89192245	0.00022
chr2	78048682	78050403	0.000221
chr3	119921634	119922388	0.000221
chr5	53026572	53027384	0.000221
chr12	89433553	89434746	0.000224
chr7	132560538	132562167	0.000224
chr2	224611205	224612176	0.000225
chr3	194925764	194926753	0.000226
chr10	123004022	123005101	0.000227
chr3	30696440	30697530	0.000228
chr12	23087473	23088624	0.000228
chr4	48162720	48163616	0.000229
chr10	28780947	28781963	0.000229
chr4	147302011	147303129	0.00023
chr7	125759878	125760778	0.00023
chr14	37361109	37361942	0.000231
chr18	59273808	59274704	0.000236
chr3	129345255	129346233	0.000238
chr13	95798495	95799491	0.000239
chr11	69064078	69065572	0.000241
chr3	101900118	101901198	0.000241
chr15	71926805	71927841	0.000242
chr18	10243430	10244444	0.000245
chr7	89837332	89838349	0.000245
chr8	13406145	13407249	0.000245
chr14	58345891	58347287	0.000246
chr1	64747738	64748987	0.000246
chr1	209832936	209834037	0.000248
chr3	65797326	65798129	0.000249
chr1	185626403	185627459	0.000249
chr7	129066977	129068067	0.00025
chr8	116580887	116581729	0.000251
chr18	29255147	29256167	0.000253
chr3	178684277	178685718	0.000254
chr10	118019959	118020819	0.000255
chr12	111560130	111561175	0.000255
chr8	96972622	96973770	0.000256
chr8	70438606	70439586	0.000256
chr6	18605705	18606787	0.000259
chr21	37110560	37111640	0.000259
chr2	123505806	123507047	0.000259
chrX	64962127	64963055	0.000265
chr12	89747328	89748517	0.000268
chr15	75834429	75835361	0.00027
chr2	213395262	213396367	0.000273
chr4	102244842	102245818	0.000274
chr10	94575480	94576559	0.000274
chr2	177844502	177845518	0.000276
chr3	34336227	34337094	0.000277
chr18	3683164	3684211	0.000278
chr18	63622621	63623602	0.000278
chr8	26479096	26479933	0.000278
chr13	100123632	100124623	0.000279
chr8	25855850	25856834	0.00028
chr6	40406844	40408489	0.000281
chr2	26334707	26335805	0.000281
chr18	13365991	13366839	0.000281
chr2	187749030	187749991	0.000282
chr6	23302039	23303428	0.000282
chr1	107883462	107884564	0.000285
chr22	43005807	43006795	0.000286
chr1	177530100	177531212	0.000286
chr14	22881096	22882287	0.000288
chr2	123243204	123244448	0.000289
chr8	20168102	20169245	0.000289
chr6	95134133	95135122	0.000289
chr8	4636543	4637646	0.00029
chr3	115577932	115579263	0.00029
chr13	19838652	19839381	0.000291
chr14	102989387	102990312	0.000291
chr4	3123752	3124933	0.000292
chr15	81588673	81589797	0.000294
chr7	2672692	2674140	0.000294
chr16	63399326	63400266	0.000295
chr4	87475405	87476323	0.000296
chr5	144942289	144943102	0.000298
chr12	79324718	79325703	0.000298
chr20	8125124	8126301	0.000302
chr15	91206243	91207237	0.000303
chr7	3047891	3048888	0.000303
chr5	87249633	87250915	0.000305
chr21	47469120	47470316	0.000305
chr15	40369199	40369975	0.000306
chr16	57180997	57182153	0.000306
chr4	181201276	181202682	0.000307
chr4	15411304	15413227	0.000307
chr21	40115641	40116593	0.000308
chr6	97584267	97585764	0.000311
chr3	1373664	1374749	0.000311
chr6	133113336	133113952	0.000311
chr9	136653767	136655091	0.000312
chr15	47400964	47401660	0.000312
chr21	38339182	38339996	0.000314
chr1	185647969	185649100	0.000314
chr1	209797738	209798782	0.000315
chr12	112975201	112976230	0.000315
chr8	26681820	26682808	0.000317
chr14	66443264	66444137	0.000318
chr3	115550211	115551389	0.000319
chr8	41520815	41521905	0.000322
chr4	3808263	3809233	0.000323
chr5	154429771	154430490	0.000323
chr1	15213155	15214228	0.000324
chr17	11287131	11288102	0.00033
chr20	20732930	20734064	0.00033
chr14	101326868	101328145	0.000331
chr5	88274750	88275931	0.000332
chr1	185614955	185615948	0.000332
chr1	182584974	182585985	0.000334
chr18	66225857	66226911	0.000336
chr12	66501715	66502747	0.000337
chr6	40792458	40793626	0.000337
chr9	6943727	6944892	0.000343
chr10	115991974	115993848	0.000344
chr6	102164375	102165442	0.000347
chr13	95789352	95790375	0.000347
chr18	49869845	49871132	0.000347
chr8	134402503	134403590	0.000348
chr9	89957156	89958517	0.000348
chr7	100805387	100806420	0.000349
chr3	33959181	33960120	0.00035
chrX	152603450	152604379	0.000351
chr6	131422695	131423723	0.000352
chr10	11840512	11841661	0.000352
chr1	21979557	21980490	0.000353
chr6	131445551	131446579	0.000354
chr2	194143903	194144685	0.000355
chr11	113576195	113577399	0.000357
chr2	25514955	25516027	0.000358
chr11	80782290	80784000	0.00036
chr10	11695791	11696774	0.00036
chr20	61958054	61958955	0.000364
chr3	113871157	113872150	0.000365
chr9	126074062	126075319	0.000365
chr3	36936976	36938027	0.000365
chr7	135959442	135960257	0.000365
chr2	172568279	172569207	0.000365
chr21	30489648	30490561	0.000367
chr1	196228172	196229105	0.000368
chr13	110660568	110661727	0.000368
chr3	131514940	131516083	0.00037
chr10	78740686	78741847	0.000371
chr2	97627855	97628795	0.000372
chr6	158892564	158894216	0.000372
chr20	42554165	42555368	0.000374
chr9	86280281	86281397	0.000374
chr3	17619129	17620238	0.000375
chr9	1768254	1769237	0.000375
chr2	193648038	193648973	0.000375
chr12	46694519	46695405	0.000376
chr1	183883766	183884959	0.000376
chr11	113947288	113948447	0.000381
chr3	61834391	61835275	0.000389
chr3	89626976	89628076	0.000389
chr20	38862748	38863829	0.00039
chr4	40187046	40187924	0.000391
chr8	65804129	65804877	0.000391
chrX	19015489	19016796	0.000391
chr13	24867741	24868808	0.000396
chr2	72803294	72804199	0.000397
chr3	131781322	131782495	0.000398
chr4	159923873	159925439	0.000402
chr11	33951170	33953697	0.000403
chr12	132976179	132977871	0.000407
chr6	67821665	67822709	0.000407
chr1	98068427	98069460	0.000409
chr6	145774206	145775798	0.000409
chr9	36985694	36986840	0.000411
chr10	35919370	35920298	0.000412
chr5	140381210	140382204	0.000412
chr8	125034090	125035311	0.000415
chr3	25986439	25987455	0.000418
chr21	43200673	43201710	0.000418
chr16	69571243	69572334	0.000418
chr4	144279814	144281674	0.000418
chr7	77523418	77524667	0.000418
chr11	73156638	73157827	0.000424
chr12	110606340	110607510	0.000425
chr2	183817548	183818545	0.000425
chr2	43643468	43645095	0.000426
chr11	123007820	123009128	0.000431
chr15	48098017	48098798	0.000432
chr5	108591874	108592957	0.000435
chr6	127109834	127110965	0.000436
chr15	66501613	66502611	0.000436
chr7	83598948	83600031	0.000436
chr6	13192359	13193348	0.000438
chr22	17747068	17748163	0.000439
chr5	124819735	124821565	0.00044
chr13	46723701	46724482	0.000441
chrX	46114114	46115217	0.000441
chr10	33603353	33604364	0.000443
chr10	111841370	111842412	0.000444
chr4	116976552	116977629	0.000444
chr18	63657094	63658156	0.000445
chr4	105982428	105983481	0.000447
chr15	94491769	94493175	0.000449
chr8	117505009	117506039	0.00045
chr7	2558488	2559530	0.00045
chr2	1617975	1618917	0.00045
chr5	43772538	43773951	0.000451
chr2	64836197	64837115	0.000451
chr14	86797446	86798373	0.000454
chr13	78323302	78324371	0.000455
chr5	36068588	36069681	0.000455
chr1	20091468	20092812	0.000456
chr3	153687916	153689049	0.000456
chr2	41695800	41696900	0.000456
chr13	39984345	39985460	0.000457
chr8	63389217	63390205	0.000458
chr17	48229293	48229950	0.000458
chr4	19974972	19975594	0.000458
chrX	29859575	29860632	0.000463
chr3	102786473	102787424	0.000465
chr4	30631716	30632731	0.000466
chr20	47445272	47446280	0.000468
chr13	40505240	40506142	0.000468
chr5	14439256	14440133	0.000469
chr3	113279344	113280436	0.000472
chr8	117560051	117561018	0.000474
chr16	19788560	19789473	0.000476
chr1	168802288	168803669	0.000477
chr20	50113968	50115209	0.000478
chr6	125203640	125204611	0.00048
chr12	17368172	17369251	0.000484
chr3	63329161	63330124	0.000485
chr3	169828737	169829596	0.000486
chr17	11390369	11391458	0.00049
chr18	13256601	13257560	0.00049
chr6	30710306	30711341	0.00049
chr4	103100988	103101948	0.000491
chr7	128694674	128695494	0.000492
chr22	49266475	49267732	0.000492
chr11	37297371	37301639	0.000493
chr3	63256103	63256800	0.000495
chr8	1914334	1915316	0.000496
chr16	55504189	55505308	0.000496
chr13	95848421	95849427	0.000497
chr2	29558849	29560229	0.000498
chr10	33452682	33453884	0.000499
chr17	11148111	11149320	0.000502
chr19	5090973	5091979	0.000503
chr4	31581375	31582280	0.000506
chr2	222366798	222367988	0.000506
chr3	72770727	72771605	0.000506
chr8	49700986	49701993	0.000506
chr8	98096240	98097332	0.000506
chr2	148208128	148209502	0.000508
chr1	58829052	58830039	0.000509
chr6	2028259	2029275	0.000514
chr18	55802842	55803898	0.000516
chr4	29928710	29929685	0.000517
chr13	80933580	80934727	0.000518
chr10	34504944	34506149	0.00052
chr1	60235045	60236096	0.000521
chr14	80321900	80322842	0.000522
chr11	126337617	126338838	0.000522
chr7	82569	83741	0.000527
chrX	53609165	53610082	0.000528
chr5	10407686	10408580	0.000532
chr7	81771233	81772437	0.000537
chr13	60593012	60594155	0.000537
chr15	47707539	47708570	0.000539
chr18	49950491	49951715	0.00054
chr1	79042879	79043871	0.000542
chr11	91234056	91236004	0.000544
chr4	157692079	157693341	0.000546
chr5	42970560	42971417	0.000551
chr7	91454889	91456652	0.000553
chr13	75038705	75039525	0.000553
chr2	72419879	72421007	0.000554
chr13	80576324	80577291	0.000555
chr4	188539767	188540745	0.000557
chr2	30445341	30446531	0.000558
chr2	68848449	68849393	0.000558
chr1	236817620	236818619	0.000559
chr3	5761854	5763017	0.000559
chr8	29962938	29964054	0.000561
chr8	131475716	131478558	0.000563
chr12	98763095	98764125	0.000564
chr9	91198661	91199719	0.000564
chr3	71447494	71448269	0.000565
chr2	141717564	141718592	0.000565
chr10	127824314	127825098	0.000568
chr3	27631808	27632860	0.000568
chr6	15185075	15185912	0.000569
chr13	74339413	74340855	0.000572
chr2	142231077	142232118	0.000574
chr11	113125389	113126600	0.000574
chr4	124339278	124340288	0.000578
chr8	82018872	82019934	0.000578
chr9	138312076	138312939	0.000578
chr6	96553618	96554609	0.000581
chr9	139000975	139002109	0.000582
chr1	39863933	39865027	0.000583
chr19	610298	611388	0.000585
chr8	36500765	36501535	0.000586
chr1	12707958	12708820	0.000586
chr6	105772144	105773204	0.000587
chr14	65115787	65116799	0.000588
chr4	179932938	179933958	0.000589
chr8	95036246	95037502	0.000589
chr3	147231898	147232939	0.000591
chr5	106570125	106571515	0.000592
chr11	88057744	88058854	0.000593
chr9	119518917	119520033	0.000594
chr10	29719008	29719857	0.000595
chr2	43751053	43752097	0.000596
chr7	101268590	101269503	0.000597
chr9	7368144	7369329	0.000597
chr9	115971571	115972670	0.0006
chrX	138898054	138899008	0.000604
chr13	78082863	78084152	0.000606
chr4	94238650	94239130	0.000609
chr1	117006134	117007085	0.000611
chr3	102332969	102334078	0.000612
chr1	64252600	64254245	0.000613
chr6	170251436	170252522	0.000617
chr12	32740333	32741298	0.000617
chr12	73005689	73006700	0.000618
chr6	133420364	133421544	0.000619
chr1	10317661	10318646	0.00062
chr5	131756426	131757330	0.00062
chr1	94534895	94535992	0.000622
chr2	123684357	123685421	0.000627
chr4	153036758	153037880	0.000627
chr7	133186301	133187333	0.000628
chr7	807244	808442	0.000628
chr11	112066392	112067458	0.000633
chr5	31469563	31470352	0.000636
chr3	108751736	108752576	0.000637
chr5	1038463	1039695	0.000639
chr1	18411740	18412826	0.00064
chr5	167128899	167129393	0.000642
chr7	91512990	91514028	0.000643
chr11	80733286	80734862	0.000646
chr12	77483533	77484535	0.000648
chr12	80992496	80993571	0.000648
chr11	90003955	90005002	0.00065
chr3	45003419	45004655	0.000651
chr1	8664177	8665282	0.000654
chr14	58479197	58480373	0.000655
chr6	51928038	51929294	0.00066
chr7	122410718	122411762	0.000662
chr17	58472185	58473509	0.000662
chrX	127892395	127893920	0.000663
chr1	116898449	116899440	0.000664
chr15	34912651	34913652	0.000665
chr6	52414111	52414846	0.000668
chr20	19569779	19570887	0.00067
chr3	127453220	127454500	0.00067
chr6	106861428	106862413	0.000671
chr1	116773943	116775199	0.000671
chr1	19381299	19382836	0.000672
chr1	162809796	162810528	0.000675
chr21	15725620	15726647	0.000676
chr14	56257323	56258235	0.000678
chr3	71277280	71278134	0.000679
chr14	84628702	84629716	0.00068
chr19	55662972	55663983	0.00068
chr3	187491615	187492560	0.00068
chr8	116463284	116465135	0.000681
chr3	34723568	34724404	0.000685
chr13	64498737	64500290	0.000686
chr12	79332244	79333144	0.000687
chr17	75317867	75319242	0.000692
chr1	220542831	220543813	0.000693
chr1	227922549	227923366	0.000694
chr11	59193310	59194748	0.000694
chr3	172593784	172594901	0.000697
chr14	76779265	76780861	0.000698
chr2	241948828	241950107	0.000698
chr18	60787139	60788413	0.0007
chr9	126601099	126602377	0.000702
chr6	53672772	53673785	0.000703
chr9	37199724	37200870	0.000705
chr1	30274676	30275732	0.000706
chr19	9977738	9978773	0.000706
chr11	3021362	3022295	0.00071
chr17	17686724	17687912	0.000711
chr8	114165042	114165980	0.000716
chr20	13333781	13334718	0.000718
chr4	124662878	124663702	0.000721
chr11	130350011	130351379	0.000724
chr21	23092045	23092966	0.000725
chr8	26965375	26966614	0.000727
chr8	125763759	125764762	0.000732
chr13	30938683	30940301	0.000732
chr11	16146931	16147830	0.000737
chr3	25421860	25422839	0.000737
chr12	64915654	64916700	0.000737
chr2	65889068	65890298	0.000742
chr7	2510798	2511599	0.000743
chr15	50646578	50647655	0.000745
chr7	84610327	84611241	0.00075
chr2	29620810	29621910	0.00075
chr8	37559919	37561504	0.000751
chr1	192480868	192483127	0.000752
chr6	164088338	164089349	0.000752
chr19	6801164	6802187	0.000755
chr6	14151259	14152087	0.000757
chrX	36452408	36453249	0.000764
chr12	30297983	30299549	0.000764
chr10	129822285	129823170	0.00077
chr2	171002039	171003145	0.00077
chr9	86261142	86262382	0.000771
chr17	52570691	52572661	0.000774
chr1	102563294	102564298	0.000775
chr1	172924016	172925162	0.000775
chr16	9292091	9292591	0.000784
chr12	53739262	53740228	0.000784
chr4	116440373	116441388	0.000787
chr10	131090756	131091868	0.000787
chr8	60758102	60758960	0.000791
chr3	171858109	171859325	0.000793
chr16	68918395	68919392	0.0008
chr7	21950776	21951795	0.000801
chr9	97817927	97818959	0.000801
chr8	58468118	58469596	0.000803
chr4	2413921	2415456	0.000804
chr12	85856327	85857355	0.000807
chr3	179462776	179463832	0.000808
chr18	57134272	57135330	0.00081
[truncated: 2,802 more rows]
