# Supplementary material for: KDM6 Demethylases Contribute to EWSR1::FLI1-Driven Oncogenic Reprogramming in Ewing Sarcoma
Source: Cancer Res. 2025 Oct 14;85(22):4485–503. doi: 10.1158/0008-5472.CAN-24-3452 (PMC12616242; doi:10.1158/0008-5472.CAN-24-3452)
Supplement: Supplementary Table S4 — Excel file showing associated genes for KDM6A, KDM6B and EWSR1::FLI1 ChIP-seq data. [file can-24-3452_supplementary_table_s4_suppst4.xlsx]

## Sheet: Table_description
Supplementary Table S4
Table file with the list of associated genes for KDM6A, KDM6B, EWSR1::FLI1-KDM6A and EWSR1::FLI1-KDM6B ChIP-seq peaks in A-673 cells.

## Sheet: KDM6A-associated genes 
Genes associated to KDM6A peaks in A-673
A1CF
AADAT
ABCA13
ABCA6
ABCA9
ABCC4
ABHD1
ABHD6
ABL2
ABLIM2
ACADL
ACBD5
ACBD6
ACO2
ACSF3
ACSM3
ACTA1
ADAM12
ADAMTS16
ADAMTSL3
ADCY8
ADD3
ADD3-AS1
ADGRD1
ADGRG2
ADGRG6
ADGRV1
ADH7
ADK
ADNP2
ADORA1
ADORA2A-AS1
ADRA1A
ADTRP
AFAP1L2
AFDN
AFTPH
AGAP1
AGBL4
AHCYL2
AHRR
AK5
AK7
AKAP13
AKAP6
ALDH1A2
ALDH5A1
ALDH9A1
ALG14
ALK
AMOTL1
AMOTL2
AMZ2P1
ANAPC10
ANGPT1
ANK2
ANK3
ANKRD6
ANKS1A
ANKS1B
ANO1
ANO10
ANO3
ANTXR2
ANXA11
APBB2
APCDD1
APLP2
APP
ARHGAP10
ARHGAP15
ARHGAP42
ARHGAP44
ARHGAP5
ARHGEF28
ARHGEF6
ARHGEF7
ARID5B
ARL15
ARMC3
ARRDC3-AS1
ARSJ
ASAP1
ASCC3
ASPH
ASPSCR1
ASTN1
ATF6
ATG4C
ATG7
ATG9B
ATOH8
ATP11A
ATP1A4
ATP6V0A4
ATP8A1
ATP8A2
ATP9B
ATRNL1
ATXN1
AUTS2
BACH2
BAZ2B
BBOX1
BBOX1-AS1
BBX
BCAS1
BCAT1
BCL10
BCO2
BDP1
BET1
BFSP1
BIN1
BIRC6
BIRC6-AS2
BMPER
BNC2
BNIP3
BORCS5
BPHL
BRE
BRIP1
BRMS1L
BTBD1
BTBD11
BTBD8
BTBD9
BTRC
BZW2
C10orf107
C10orf11
C11orf80
C12orf40
C12orf77
C14orf105
C14orf159
C14orf37
C18orf25
C1QTNF7
C1orf87
C20orf197
C2orf76
C3orf67
C4orf45
C5orf56
C6
C6orf201
C9orf3
CA12
CABLES1
CACHD1
CACNA1B
CACNA1C
CACNA1C-IT3
CACNA2D1
CACNA2D3
CACNB4
CADM1
CADPS2
CALCRL
CALD1
CAMK1D
CAMK4
CAMKK1
CAMKMT
CAMTA1
CAP2
CAPZB
CASC15
CASK
CASP7
CBX3
CBX5
CCBE1
CCDC102B
CCDC114
CCDC171
CCDC175
CCDC6
CCDC80
CCDC83
CCDC85B
CCDC88C
CCDC91
CCNJL
CCNY
CCT7
CD109
CD1D
CD36
CDC123
CDCA4
CDCA7L
CDH10
CDH11
CDH13
CDH19
CDH2
CDH6
CDH8
CDK12
CDK14
CDK15
CDK6
CDKAL1
CDKL5
CDON
CECR2
CELF5
CENPE
CEP120
CEP57
CEP85L
CER1
CFAP97
CFDP1
CGNL1
CHAMP1
CHAT
CHCHD3
CHD6
CHD7
CHD9
CHN2
CIT
CKMT2-AS1
CLDN14
CLIP1
CLPB
CLYBL
CMSS1
CMTM7
CMTR2
CNBD1
CNGB1
CNGB3
CNST
CNTN1
CNTN4
CNTN5
CNTN6
CNTNAP2
COBLL1
COG6
COL13A1
COL17A1
COL21A1
COL25A1
COL5A2
COL8A1
COL9A1
COLEC12
COPS6
CPA2
CPA6
CPED1
CPNE4
CPQ
CRACR2A
CREB5
CRTC3
CRTC3-AS1
CRYBG3
CSMD1
CSMD3
CSRNP3
CSTF3
CTNNA1
CTNNA3
CTNNBL1
CTPS2
CTSC
CUBN
CUL1
CUX1
CUX2
CWC27
CYP1B1-AS1
DAB1
DAB2IP
DACH1
DARS
DBH
DBH-AS1
DCAF6
DCC
DCDC2
DCLK1
DCLK2
DCP1B
DCTD
DDAH1
DDX10
DDX3X
DEC1
DENND1A
DENND5B
DGKB
DGKI
DGKK
DHRS3
DHX15
DIAPH2
DIAPH3
DIAPH3-AS1
DIEXF
DIP2C
DIRC3
DIRC3-AS1
DIXDC1
DKK2
DLC1
DLEU1
DLG2
DLGAP1
DLGAP1-AS2
DLX4
DLX6-AS1
DMD
DNAAF5
DNAH11
DNAH14
DNAJC18
DNAJC25
DNAJC25-GNG10
DNM3
DNMT3A
DNMT3B
DOCK1
DOCK2
DOCK8
DOCK9
DOK5
DPH6
DPH6-AS1
DPYD
DPYD-AS1
DRAM1
DRD3
DROSHA
DSE
DST
DTNA
DTNB
DTNBP1
DYM
DYNC1I1
DYNC1I2
EBF1
EBF2
EDNRB
EDNRB-AS1
EFCAB14
EFCAB14-AS1
EFCAB5
EFCAB6
EFCAB6-AS1
EFEMP1
EFHB
EFHC2
EFNA5
EFR3B
EHBP1
ELK4
ELMO1
ELOVL5
ELP3
EMC2
EML4
ENOX1
EPB41
EPB41L2
EPHA3
EPHA4
EPHA5
EPM2A
EPS8
ERBB4
ERC1
ERC2
ERI1
ERI2
ERLIN1
ESRP1
ESRRB
ETS1
ETV1
ETV5
EVPL
EXD2
EXOC1
EXOC4
EXOC5
EXOC6
EXOC6B
EXT1
EYS
F13A1
F2RL2
F9
FAF1
FAM107B
FAM120A
FAM133B
FAM133DP
FAM13C
FAM155A
FAM155A-IT1
FAM168A
FAM184A
FAM196B
FAM19A2
FAM20C
FAM222B
FAM3C
FAM71A
FARS2
FAT3
FBLN7
FBXL13
FBXL14
FBXO16
FER
FER1L6
FER1L6-AS1
FEZ2
FFAR3
FGD6
FGF1
FGF12
FGF14
FGF19
FIBP
FILIP1L
FJX1
FLRT2
FMN1
FMO3
FN1
FNDC3B
FNDC7
FOCAD
FOXK1
FOXO3
FOXP1
FOXP2
FREM1
FREM2
FRMD4A
FRMD6-AS2
FRRS1
FRYL
FSHR
FSTL1
FSTL5
FTO
FYN
GAB1
GAB2
GABRA2
GABRB1
GABRR3
GADL1
GALK2
GALNT10
GALNT14
GALNT2
GALNT7
GALNTL6
GAP43
GAREM1
GAS2L3
GATA3
GCH1
GCN1
GDNF
GFRA1
GJC1
GK
GLG1
GLIS1
GLIS3
GLP1R
GLTSCR1
GLUD1
GMDS
GMPR
GNA14
GNA14-AS1
GNAI1
GNAQ
GPC6
GPR155
GPR176
GRAMD3
GRID2
GRIK1
GRIK2
GRIK4
GRIP1
GRM8
GRP
GSE1
GSG1L
GSR
GTF3A
GUCY1A2
GULP1
H6PD
HABP2
HABP4
HAGLR
HCG21
HCN1
HDAC9
HECW2
HELB
HERC1
HES1
HHAT
HK1
HLCS
HMCN1
HMCN2
HMGA2
HNRNPA2B1
HNRNPK
HOXC4
HOXC5
HOXD1
HS3ST4
HSD52
HSF2BP
HSPA12A
HSPA4L
HTR3D
HTT
HUWE1
HYDIN
ICA1
IFI16
IGF2BP3
IGFBP7
IGFBP7-AS1
IL12A-AS1
IL17B
IL17RD
IL1RAP
IL1RAPL1
IL33
ILDR2
IMMP2L
INO80D
INPP4B
INPP5A
INPP5F
INSM1
INTS7
IQCJ-SCHIP1
IQCK
IQGAP2
IRS1
ITGA8
ITGA9
ITGB2
ITGB6
ITGBL1
ITIH5
ITPR2
ITSN1
IWS1
JAK1
JAKMIP1
JAKMIP2
JAKMIP2-AS1
JARID2
JAZF1
JHDM1D-AS1
KALRN
KANK4
KAT2B
KAT6B
KATNAL1
KATNAL2
KATNB1
KAZALD1
KAZN
KBTBD11
KCCAT333
KCNAB1
KCNB2
KCNIP4
KCNMA1
KCNQ3
KCNQ5
KCNQ5-IT1
KCNT2
KCTD10
KCTD3
KDM2B
KDM4B
KDM4C
KDM7A
KIAA0087
KIAA1217
KIAA1462
KIF11
KIF21B
KIF5B
KIF6
KIFAP3
KIT
KL
KLF12
KLHL12
KLHL32
KLHL42
KLHL5
KPNA5
KY
LAMA4
LAMC1
LANCL1
LANCL1-AS1
LAPTM4A
LATS2
LDB2
LDLRAD4
LEKR1
LEMD1
LEPROTL1
LGR5
LGR6
LHFP
LIMA1
LIMCH1
LIMS1
LIN52
LIN7A
LINC00271
LINC00299
LINC00333
LINC00351
LINC00367
LINC00371
LINC00390
LINC00403
LINC00443
LINC00491
LINC00504
LINC00513
LINC00563
LINC00597
LINC00607
LINC00639
LINC00649
LINC00704
LINC00705
LINC00824
LINC00886
LINC00908
LINC00994
LINC01010
LINC01038
LINC01060
LINC01087
LINC01091
LINC01117
LINC01122
LINC01125
LINC01170
LINC01179
LINC01249
LINC01254
LINC01280
LINC01331
LINC01358
LINC01363
LINC01364
LINC01378
LINC01393
LINC01395
LINC01411
LINC01456
LINC01467
LINC01483
LINC01491
LINC01495
LINC01500
LINC01541
LINC01580
LINC01581
LINC01601
LINC01605
LINC01608
LINC01622
LINC01725
LINC01788
LINC01798
LINC01924
LINC01931
LINC02026
LINC02027
LINC02028
LINC02044
LINC02085
LINC02133
LINC02192
LINC02201
LINC02217
LINC02254
LINGO2
LIPC
LIPC-AS1
LMCD1
LMCD1-AS1
LMO7
LMX1B
LOC100129940
LOC100130331
LOC100130476
LOC100130992
LOC100133669
LOC100271832
LOC100288798
LOC100505938
LOC100506127
LOC100506159
LOC100506207
LOC100506272
LOC100506368
LOC100506675
LOC100507065
LOC100507291
LOC100507557
LOC100507639
LOC101060091
LOC101926941
LOC101927066
LOC101927314
LOC101927549
LOC101927560
LOC101927592
LOC101927849
LOC101927964
LOC101927967
LOC101928008
LOC101928105
LOC101928135
LOC101928269
LOC101928386
LOC101928404
LOC101928418
LOC101928509
LOC101928583
LOC101928650
LOC101928820
LOC101929095
LOC101929154
LOC101929224
LOC101929231
LOC101929415
LOC101929633
LOC101929710
LOC102723766
LOC102723778
LOC102723828
LOC102723895
LOC102724484
LOC102724579
LOC105369509
LOC105369921
LOC105370306
LOC105370888
LOC105376351
LOC105376360
LOC105376468
LOC105377621
LOC105378853
LOC145783
LOC283038
LOC283575
LOC285484
LOC286178
LOC339862
LOC440700
LOC440982
LOC441204
LOC645177
LOC646626
LOC727993
LOC730100
LPAR1
LPIN1
LPIN2
LPP
LRBA
LRCH1
LRCH3
LRFN2
LRFN5
LRP1B
LRP2BP
LRP5
LRP8
LRRC1
LRRC10B
LRRC4C
LRRC7
LRRC75A
LRRC8A
LRRC8B
LRRC8C
LRRC8D
LRRFIP2
LSAMP
LSM14B
LSM6
LY6E
LY75
LY75-CD302
LYPD1
LYPD6
LYRM4
LYRM4-AS1
LYSMD3
MACF1
MACROD2
MAD1L1
MAGI1
MAGI1-IT1
MAGI2
MAGI3
MALRD1
MAML2
MAMLD1
MAP2
MAP3K20-AS1
MAP3K5
MAP3K7CL
MAP4K3
MAP4K4
MAPK1
MAPKAP1
MARCH1
MARCH6
MARVELD3
MB21D2
MBNL2
MCTP1
MCU
MCUR1
MDFIC
MDM4
ME1
MECOM
MED27
MEF2C-AS1
MEGF10
MEGF11
MEIS1
MEOX2
METAP1D
METTL11B
MFHAS1
MFSD6
MGAT4C
MGMT
MGST1
MICU1
MID1
MIR100HG
MIR101-2
MIR1268A
MIR137HG
MIR4488
MIR4799
MIR5095
MIR548G
MIR548H3
MIR615
MIR6818
MIR7704
MIR924HG
MIR99AHG
MKL1
MKLN1
MLIP
MLLT3
MMP16
MON2
MORC2
MOXD1
MRPL3
MRVI1
MRVI1-AS1
MS4A8
MSC-AS1
MSI2
MSRB3
MTHFD1L
MTMR3
MTNR1B
MTOR
MTUS2
MTUS2-AS1
MUC7
MYBPC1
MYL10
MYLK
MYLK4
MYO10
MYO16
MYO1B
MYO1D
MYO3B
MYOCD
MYRFL
MYRIP
MYT1L
NAALADL2
NACC2
NALCN
NALCN-AS1
NBAS
NBEA
NBPF20
NBPF9
NCALD
NCAM1
NCAM2
NCK2
NCKAP1
NCKAP5
NCOA1
NCOA2
NCOR2
NDNF
NDST3
NDST4
NDUFA4
NDUFS4
NDUFV2
NEBL
NEDD4L
NEDD9
NEGR1
NEK3
NELL2
NEUROD1
NEUROG1
NF2
NFAM1
NFATC2
NFIA
NFIB
NFKB1
NFYC
NGF
NHSL1
NKAIN2
NLGN1
NME7
NMNAT2
NMNAT3
NOL4
NOS1
NOS1AP
NPAS3
NPTXR
NR1D2
NR2F2-AS1
NRCAM
NRG1
NRIP1
NRP1
NRXN3
NSMCE2
NTM
NTN4
NTNG1
NTRK3
NUDCD1
NUDT9
NUP93
OCLN
OGFOD1
OLFM2
OLFM3
OLFML2B
OPCML
OPRM1
OR51E2
OSBPL10
OTOGL
OXCT1
P3H2
PACS1
PALLD
PARD3
PARPBP
PARVB
PATJ
PAWR
PAX5
PBK
PBX3
PCAT29
PCCA
PCDH7
PCDH9
PCDHA1
PCDHA10
PCDHA11
PCDHA12
PCDHA13
PCDHA2
PCDHA3
PCDHA4
PCDHA5
PCDHA6
PCDHA7
PCDHA8
PCDHA9
PCDHAC1
PCDHAC2
PCED1B
PCNX1
PCNX2
PDE1C
PDE4D
PDE8A
PDGFC
PDLIM5
PDZD2
PDZRN4
PEAK1
PFKFB3
PGAP1
PHACTR1
PHACTR3
PHF14
PHLDB2
PHTF2
PHYHIPL
PIGN
PIK3C2A
PIK3C2G
PIN4
PIP4K2A
PIP5K1B
PITPNB
PITPNC1
PKHD1
PLA2G4A
PLB1
PLCB1
PLCB4
PLD1
PLD5
PLD6
PLEKHF1
PLEKHG1
PLN
PLXDC2
PLXNA4
PLXNC1
PMAIP1
POLA1
POU6F2
PPARG
PPFIBP1
PPM1H
PPP1R12B
PPP1R1C
PPP1R42
PPP1R9A
PPP2R5E
PPP3CA
PPP3CC
PRADC1
PRDM2
PREP
PREX1
PRICKLE2
PRICKLE2-AS1
PRICKLE2-AS3
PRIM2
PRKAG2
PRKAG2-AS1
PRKAR2B
PRKCA
PRKCB
PRKCE
PRKG1
PRKN
PRR11
PRR5L
PRRX1
PRSS12
PRTG
PRUNE2
PSD3
PSKH2
PTER
PTGER3
PTK2
PTPRE
PTPRG
PTPRK
PTPRM
PTPRQ
PTPRS
PVT1
PYCR2
QSER1
RAB2A
RAB31
RAB8B
RAB9A
RABGAP1
RAD51B
RAD52
RAI1
RALGAPA1
RALGAPA1P1
RALGAPA2
RAN
RAPGEF1
RAPGEF5
RAPH1
RARB
RASA2
RASA3
RASGRF2
RASSF8
RBBP7
RBM12B
RBM20
RBM5
RBM5-AS1
RBMS3
RCL1
REEP1
REEP3
RELL1
RERE
RFC3
RFTN1
RGL1
RGS12
RGS21
RGS3
RGS5
RHOBTB3
RIPOR2
RIPOR3
RNF13
RNF139
RNF150
RNF169
RNF219-AS1
RNU5D-1
RNU5E-1
ROBO1
ROBO2
ROCK1
ROR1
ROR2
RORA
RP1
RPH3A
RPS6KA2
RPTOR
RSU1
RTN1
RWDD1
RYBP
SAMD11
SAMD12-AS1
SAP30BP
SATB2
SAV1
SBF2
SBSPON
SCAPER
SCARF1
SCARF2
SCEL
SCFD2
SCHIP1
SCHLAP1
SCN2A
SCN5A
SCOC
SCOC-AS1
SCTR
SCUBE1
SCUBE2
SDK1
SEC11C
SEC24D
SEC31A
SEC63
SECTM1
SEMA3A
SEMA3C
SEMA3D
SEMA5B
SEMA6D
SEPT9
SERGEF
SERINC5
SERPINE2
SESTD1
SGIP1
SGPP2
SH3BP4
SH3KBP1
SH3RF2
SH3RF3
SHC4
SHISA6
SHQ1
SHTN1
SIAH2
SIDT1
SIN3A
SKAP1
SLAMF1
SLC10A6
SLC10A7
SLC12A1
SLC13A1
SLC13A4
SLC16A10
SLC20A2
SLC25A21
SLC25A36
SLC25A48
SLC28A1
SLC2A13
SLC2A14
SLC35G2
SLC37A3
SLC38A2
SLC39A11
SLC39A8
SLC41A3
SLC4A10
SLC7A1
SLCO3A1
SLIT1
SLIT2
SLIT3
SMAP1
SMC2-AS1
SMIM2-AS1
SMR3B
SMYD3
SNED1
SNORA70F
SNTB1
SNTG1
SNW1
SNX13
SNX25
SNX29
SOCS4
SORCS1
SORCS2
SOX2-OT
SOX5
SOX6
SP3
SP7
SPAM1
SPATA13
SPATA17
SPATA17-AS1
SPATA5
SPATA6L
SPATA9
SPHKAP
SPIRE1
SPRED1
SPRED2
SPRY4
SPTLC2
SRBD1
SRGAP1
SSBP2
SSH2
ST6GAL1
ST6GALNAC3
ST7
ST7-OT3
ST8SIA4
STARD13
STARD3NL
STAU2
STEAP2
STK32A
STK32B
STK4
STMN2
STOX1
STX7
STXBP4
STXBP5-AS1
SULF1
SUN3
SUPT20H
SV2C
SVEP1
SVIL
SYBU
SYNDIG1
SYNE1
SYNPR
SYT1
SYT12
SYT14
SYTL2
SYTL5
TAB2
TACC1
TACR1
TANGO6
TAOK1
TARID
TASP1
TBC1D15
TBC1D32
TBC1D4
TBC1D5
TBL1XR1
TCEANC2
TCF12
TCF4
TCF7L1
TCF7L2
TCL6
TCP11L1
TDRD1
TEAD1
TENM1
TENM2
TES
TET2
TET2-AS1
TFAP2A
TFAP2B
TFPI
TG
TGFBI
TGFBR2
THADA
THAP12
THEMIS
THSD4
THSD7A
THSD7B
TJP1
TLE4
TLE6
TLN2
TM4SF20
TMC3
TMC3-AS1
TMCC1
TMCO4
TMEM108
TMEM108-AS1
TMEM135
TMEM156
TMEM171
TMEM181
TMEM220-AS1
TMEM247
TMEM44
TMEM45A
TMEM51-AS1
TMEM55A
TMEM67
TMEM72
TMEM72-AS1
TMEM75
TMPRSS5
TMTC1
TMTC2
TMTC4
TMX3
TNIK
TNK2
TNK2-AS1
TNKS
TNN
TOP1
TOX3
TP63
TPD52
TPH2
TPRA1
TPRG1
TRAF6
TRAK2
TRAM2
TRANK1
TRHDE
TRIM2
TRIM71
TRIO
TRIP11
TRIP4
TRPC4AP
TRPM1
TRPM2
TRPM4
TRPS1
TRRAP
TSHR
TSHZ1
TSHZ2
TSHZ3
TTC23L
TTC26
TTC28
TTC28-AS1
TTC29
TTC3
TTLL11
TULP4
TXK
TXNRD2
TYW1
UBASH3A
UBE2D1
UBE2QL1
UBE3C
UBP1
UBQLN1
UGCG
UHRF1BP1L
UIMC1
UNC5C
UNC5D
UNC79
UPF3A
UPP2
USH2A
USP15
USP25
USP32
USP6NL
USP9X
UST
UTRN
VAV1
VAV2
VAV3
VEPH1
VEZT
VGF
VGLL3
VIT
VMP1
VPS13A
VPS13B
VPS45
VPS54
VSNL1
VWA8
WDR63
WDR66
WDR7
WWC2
WWOX
WWTR1
XKR4
XPR1
XXYLT1
YAP1
ZAK
ZBTB10
ZBTB16
ZBTB20
ZBTB20-AS1
ZC3H3
ZC3HAV1
ZCCHC7
ZDHHC20
ZFHX4
ZFPM2-AS1
ZFYVE9
ZHX2
ZMIZ1
ZNF365
ZNF423
ZNF483
ZNF503
ZNF532
ZNF608
ZNF618
ZNF638
ZNF792
ZNF804A
ZNF831
ZNRF1
ZSWIM6

## Sheet: KDM6B-associated genes
Genes associated to KDM6B peaks in A-673
A4GALT
AADACL4
AARS1
ABCA4
ABCA9
ABCD3
ABHD6
ABLIM2
ACBD6
ACO2
ACOXL
ACP4
ACTA2
ADA2
ADGRA2
ADGRA3
ADGRD1
ADGRG2
ADGRG7
ADGRV1
ADK
ADM
ADORA1
ADORA2A-AS1
ADRA1A
ADRA1D
AFF1
AGAP1
AHCYL2
AJM1
AKAP6
ALDH5A1
ALG5
ALK
ANGPT1
ANK1
ANK2
ANK3
ANKMY1
ANKRD26P3
ANKS1A
ANKS1B
ANO1
ANTXR1
ANXA11
ANXA2R
AP4B1-AS1
APCDD1
ARHGAP10
ARHGAP15
ARHGAP26
ARHGAP42
ARHGAP44
ARHGEF1
ARHGEF7
ARID5B
ARMH4
ASAP2
ASCC3
ASIC2
ATL1
ATN1
ATOH8
ATP1A4
ATP8A2
ATP8B1
ATP9A
ATRNL1
ATXN1
ATXN1-AS1
ATXN7L1
AUTS2
B3GALT4
BACH2
BASP1-AS1
BCAS1
BCOR
BIN1
BLK
BMP7
BMPER
BORCS5
BRIP1
BTBD1
BTBD11
BTRC
C12orf77
C13orf42
C17orf58
C1QTNF7
C1QTNF7-AS1
C20orf197
C2orf92
C5orf17
C5orf64
C8orf44-SGK3
C8orf82
C9orf62
CA12
CABLES1
CACNA1C
CACNA1C-IT3
CACNA2D1
CACNA2D3
CACNG3
CADPS2
CALD1
CAMK1D
CAMK1G
CAND1.11
CAP2
CAPG
CAPRIN1
CAPZB
CARHSP1
CARS1
CASC15
CASC9
CASP2
CASP7
CAV1
CBX3
CCDC162P
CCDC171
CCDC198
CCDC26
CCDC80
CCDC88C
CCND1
CCNJL
CCNY
CD109
CD1D
CD68
CD79A
CDC42EP5
CDCA7L
CDCP1
CDH11
CDH12
CDH2
CDH23
CDH4
CDK13
CDK14
CDK17
CDK6
CDKAL1
CDKL5
CEACAM21
CEBPB-AS1
CECR3
CELF5
CEP57
CER1
CES1
CGNL1
CHAT
CHCHD3
CHCHD6
CHD6
CHGA
CHN2
CHN2-AS1
CHST10
CIRBP
CIT
CITED2
CLDN14
CLIP1
CLIP4
CLYBL
CNGB3
CNTN5
CNTN6
COA1
COL15A1
COL21A1
COL25A1
COL4A2
COL5A2
CORO2B
CPA2
CPEB2
CPEB2-DT
CPED1
CPNE4
CPQ
CPSF6
CREB3L2
CRTC3
CRYBG1
CRYBG3
CSMD1
CSMD3
CSRNP3
CTNNA2
CTNNBIP1
CUBN
CUL1
CUX1
CXXC1
CYP1B1-AS1
CYRIA
CYRIB
CYYR1
CYYR1-AS1
DAB1
DAB2IP
DACH1
DAPK2
DBP
DCC
DCDC2
DCLK1
DCTD
DDAH1
DDI2
DDR2
DDX10
DELEC1
DENND1A
DGKG
DGKI
DGLUCY
DHRS4
DHRS4-AS1
DIAPH2
DIAPH3
DIAPH3-AS1
DISC1
DISC1-IT1
DLC1
DLG2
DLGAP1
DLGAP1-AS2
DLGAP1-AS5
DLX6
DLX6-AS1
DM1-AS
DMD
DMPK
DNAH14
DNAH7
DNAI3
DNAJA3
DNAJC18
DNM3
DOCK1
DOK5
DPYD
DPYD-AS1
DPYSL2
DSE
DST
DTNA
DTNBP1
DUSP28
DUSP6
DYM
DYNC1I1
DYNC1I2
E2F3
EDNRB-AS1
EFCAB14
EFCAB14-AS1
EFCAB5
EFCAB6
EFCAB6-AS1
EFR3B
EIF2A
EIF4A1
ELK4
ELN
ELP3
ENOX1
EPB41L2
EPB41L5
EPHA4
EPHA5
ERBB4
ERC2
ERLIN1
ERLIN2
ETV1
EVPL
EWSAT1
EXOC5
EXOC6B
EXOSC6
EXOSC8
EXT1
EXT2
EYS
EZH2
F11-AS1
F2R
F2RL2
FAIM
FAM133B
FAM171B
FAM174C
FAM207A
FAM222B
FAM53A
FAM71A
FARS2
FAT1
FBLN5
FBLN7
FBXL13
FBXO16
FBXO42
FCGRT
FCRL2
FER1L6
FER1L6-AS1
FEZF1
FEZF1-AS1
FGD6
FGF1
FGF14
FGF14-IT1
FGF19
FILIP1
FKBP15
FKBP9P1
FLJ37453
FLOT1
FLRT2
FMN1
FMNL2
FNBP1
FNDC3A
FNDC3B
FOCAD
FOXK1
FOXP1
FREM1
FRMD4A
FRMD6
FRMD6-AS2
FRYL
FTO
FYTTD1
GAB2
GABPB2
GABRA2
GABRA4
GABRB1
GADL1
GALNT2
GALNTL6
GAS1
GAS1RR
GET4
GFRA1
GLG1
GLI3
GNA14
GNG12
GNG12-AS1
GNG2
GNG4
GORAB-AS1
GPC6
GRAMD4
GRIK2
GRIN2D
GRIP1
GRK5
GRM1
GRM7
GRP
GSG1L
GTDC1
GUCY1A2
GVQW3
H1-1
H1-10
H1-10-AS1
H1-2
H1-3
H1-4
H2AC20
H2AC21
H2AC8
H2BC21
H2BC5
H2BC8
H3C1
H4C1
H6PD
HABP2
HCG21
HCN1
HDAC9
HECW1
HECW1-IT1
HECW2
HERC1
HES1
HMCN1
HMCN2
HMGA2
HMGA2-AS1
HNRNPA2B1
HOOK1
HOXD8
HS3ST4
HSD52
HSPA4L
HTRA3
ID2
ID2-AS1
IER3
IER3-AS1
IFT81
IGSF21
IL12A-AS1
IL17B
IL17RD
IL1RAP
IL33
INO80
INPP5A
INTS10
IPO11
IPPK
IQCM
IQGAP2
IRAG1
IRAG1-AS1
IRS2
ITGB2
ITGB2-AS1
ITGBL1
ITPR2
ITSN1
JAK1
JAKMIP2
JARID2
JAZF1
JCAD
JMJD6
KALRN
KANK4
KAT6B
KATNAL1
KATNB1
KAZALD1
KAZN
KBTBD11
KCNA2
KCNE3
KCNIP1
KCNIP1-OT1
KCNMA1
KCNN1
KCTD3
KDM4C
KIAA0232
KIAA1217
KIAA1549
KIF6
KIT
KLF12
KLF3
KLF3-AS1
KLHL12
KLHL21
KMO
KPNA5
LAMB3
LAMC1
LARS2
LCP1
LDB3
LDLRAD4
LEMD1
LEMD2
LENG9
LEPROTL1
LGR5
LHFPL6
LINC00271
LINC00331
LINC00390
LINC00504
LINC00513
LINC00563
LINC00597
LINC00607
LINC00824
LINC00907
LINC00922
LINC01038
LINC01091
LINC01117
LINC01132
LINC01152
LINC01170
LINC01179
LINC01186
LINC01192
LINC01249
LINC01250
LINC01254
LINC01310
LINC01317
LINC01331
LINC01456
LINC01465
LINC01512
LINC01541
LINC01547
LINC01550
LINC01581
LINC01601
LINC01605
LINC01622
LINC01727
LINC01730
LINC01749
LINC01788
LINC01798
LINC01924
LINC01931
LINC02006
LINC02015
LINC02028
LINC02044
LINC02217
LINC02233
LINC02242
LINC02285
LINC02325
LINC02351
LINC02355
LINC02359
LINC02362
LINC02363
LINC02376
LINC02405
LINC02450
LINC02492
LINC02506
LINC02542
LINC02627
LINC02732
LINC02762
LINC02763
LINC02774
LINC02789
LINC-PINT
LINGO1
LINGO2
LIPC
LIPC-AS1
LIPH
LIPI
LMCD1-AS1
LNPEP
LOC100130370
LOC100499489
LOC100506207
LOC100506302
LOC100507065
LOC100507291
LOC100507477
LOC101926944
LOC101927066
LOC101927314
LOC101927967
LOC101928002
LOC101928131
LOC101928135
LOC101928617
LOC101928651
LOC101929154
LOC101929457
LOC101929710
LOC102467080
LOC102723701
LOC102724152
LOC105369921
LOC105370401
LOC105372990
LOC105376360
LOC105378305
LOC107986163
LOC112267983
LOC145783
LOC153684
LOC286178
LOC441204
LOC642648
LOC643339
LOC645177
LOC646588
LOC648987
LOC729652
LOC730100
LOH12CR2
LONRF1
LOXHD1
LPAR1
LPP
LRBA
LRCH1
LRCH3
LRFN2
LRFN5
LRP1B
LRP2BP
LRP5
LRP5L
LRP6
LRRC1
LRRC10B
LRRC14
LRRC20
LRRC24
LRRC7
LRRC75A
LRRC8A
LRRC8C
LRRC8C-DT
LRRC8D
LSAMP
LYN
LYPD1
LYPD6
LYRM4
LYRM4-AS1
LYSMD3
LYVE1
MACF1
MACO1
MAFB
MAGI1
MAGI1-IT1
MAGI2
MALRD1
MAML2
MAP2
MAP2K5
MAP3K20
MAP3K20-AS1
MAP3K5
MAP3K7CL
MAP4K4
MAP4K5
MAPK1
MAPK1IP1L
MARCHF1
MB21D2
ME1
MEAF6
MED27
MEF2C-AS1
MEG3
MEGF10
MEGF11
MEIS1
MEOX2
MESP1
METTL11B
METTL24
MFFP2
MFHAS1
MFN2
MGAT4C
MGLL
MIR100HG
MIR10396A
MIR10396B
MIR1-1HG-AS1
MIR12115
MIR1244-1
MIR1244-2
MIR1244-3
MIR1244-4
MIR1268A
MIR181A1HG
MIR3648-1
MIR3648-2
MIR3659HG
MIR4260
MIR4671
MIR491
MIR548A1HG
MIR937
MIRLET7I
MKNK2
MLH3
MLIP
MMADHC-DT
MMP16
MORC1
MORC2
MPP5
MSC-AS1
MSI2
MUC7
MYEOV
MYH15
MYLK4
MYO10
MYO16
MYO18B
MYO1B
MYO3B
MYO9B
MYOM2
MYPN
MYT1L
NAALADL2
NAB2
NALCN
NCAM1
NCAM2
NCKAP1
NCKAP5
NCKAP5-AS2
NCOR2
NDNF
NDST4
NDUFA4
NDUFA4L2
NDUFS4
NDUFV2
NEBL
NECAB3
NEGR1
NEK11
NEK3
NELL2
NF2
NFIA
NFIB
NFILZ
NFYC
NHSL1
NKAIN2
NKAIN3
NLGN1
NMNAT3
NOL4
NOS1AP
NOX4
NPHP4
NPTXR
NRCAM
NRDC
NRG1
NRG1-IT1
NRIP1
NRP1
NRXN3
NTM
NTN4
NTNG1
NWD1
NYAP2
OBI1-AS1
OCLN
OLFM3
OLFML3
OPCML
OTX2-AS1
P3H2
PACS2
PARD3
PARG
PARPBP
PATJ
PAX5
PAX9
PBLD
PCCA
PCDH11X
PCDH7
PCDHA1
PCDHA10
PCDHA11
PCDHA12
PCDHA13
PCDHA2
PCDHA3
PCDHA4
PCDHA5
PCDHA6
PCDHA7
PCDHA8
PCDHA9
PCDHAC1
PCDHAC2
PCIF1
PCNX2
PCSK2
PCTP
PDE1A
PDE4D
PDE6A
PDE8B
PDE9A
PDGFC
PDLIM5
PDXK
PDYN-AS1
PDZD2
PEAK1
PFKFB3
PGLYRP2
PHC3
PHLDB2
PHOSPHO1
PHTF2
PIEZO2
PIK3C2A
PIK3R1
PIP4K2A
PIP5K1B
PITPNC1
PKHD1
PLCB1
PLCB4
PLCXD3
PLD5
PLEKHA7
PLXDC2
POLDIP3
PPARGC1B
PPFIA2
PPFIA2-AS1
PPFIBP2
PPM1F
PPM1F-AS1
PPP1R35
PPP3CA
PPP3CC
PREP
PREX1
PRKCB
PRKD1
PROS1
PRRX1
PSMB5
PSPC1
PTGER3
PTK2
PTMA
PTPN14
PTPN22
PTPRE
PTPRG
PTPRQ
PUF60
PVT1
PWWP3A
PXK
RAB3B
RAB3IP
RABL6
RAD51B
RAI1
RANBP9
RAP1GAP
RAPGEF1
RAPGEF5
RARB
RBFOX2
RBM11
RBM12B
RBM33
RBMS3
RCC1
RCN2
RCOR1
REEP1
RERE
REX1BD
RGL1
RGL3
RGS10
RGS12
RGS3
RHOH
RHOJ
RIPK1
RNF175
RNF217
RNF217-AS1
RNU1-1
RNU1-2
RNU1-3
RNU1-4
RNU2-1
RNU5B-1
RNU5E-1
RNVU1-18
ROBO1
ROBO2
ROR1
ROR2
RORA
RP1
RPH3A
RPL13
RPS6KA2
RTKN2
RUBCN
RUBCNL
SAG
SALL2
SAMD11
SAMD12
SAMD12-AS1
SATB2
SBSPON
SCAT8
SCEL
SCFD2
SCNN1G
SCOC
SCOC-AS1
SCRIB
SCTR
SCUBE1
SDHA
SEC24D
SEMA3A
SEMA3C
SEMA5B
SEMA6D
SENP3-EIF4A1
SEPTIN9
SERGEF
SERINC5
SERP1
SERPINB13
SERPINE1
SETD1B
SEZ6
SGIP1
SGK3
SGPP2
SGSH
SH2B3
SH3GL3
SH3PXD2A
SH3RF2
SHISA6
SHQ1
SHROOM4
SHTN1
SIAH3
SIDT1
SIRPB2
SIX5
SKAP1
SKI
SKP2
SLAIN1
SLAMF1
SLC10A7
SLC13A4
SLC16A1
SLC16A12
SLC16A1-AS1
SLC18B1
SLC1A4
SLC24A3
SLC25A21
SLC25A48
SLC28A1
SLC2A14
SLC35F1
SLC35F3
SLC35F4
SLC39A12
SLC39A12-AS1
SLC41A3
SLC7A1
SLCO5A1
SLIT1
SLIT2
SLX4IP
SMAD7
SMARCC1
SMARCD2
SMIM2-AS1
SMR3B
SMYD4
SNHG25
SNORA50C
SNORD104
SNORD146
SNORD3B-1
SNORD3B-2
SNORD68
SNTB1
SNX13
SNX29
SOCS4
SORD
SOX11
SOX1-OT
SOX2-OT
SOX5
SOX6
SPATA13
SPATA5
SPATA6L
SPHK2
SPHKAP
SPRED2
SPRY4
SPRY4-AS1
SPSB4
SRGAP1
SSBP2
SSBP4
SSH1
SSH2
SSX7
ST3GAL2
ST6GAL1
ST6GALNAC3
ST7
ST7-OT3
ST8SIA5
STARD13
STAU2
STEAP2-AS1
STK17A
STMN2
STX7
STX8
STXBP4
STXBP5-AS1
SULF1
SULT1B1
SUN1
SUN3
SUPT20H
SV2C
SVIL
SVIL-AS1
SYBU
SYNDIG1
SYNE1
SYNPR
SYT1
SYT12
SYT14
SYTL2
TAFA2
TAFA5
TARID
TARP
TASP1
TBC1D15
TBC1D2
TBC1D5
TBL1XR1
TCEANC2
TCF12
TCF4
TCF7L1
TCF7L2
TCL6
TCP11L1
TDRD1
TDRD3
TEAD1
TEC
TENM1
TENM2
TET2
TET2-AS1
TEX2
TEX22
TEX36
TEX41
TFAP2A
TFAP2B
TGFBI
TGFBR2
TGIF1
THSD4
THSD7A
TLE4
TLN2
TM4SF20
TMBIM4
TMCO4
TMEM117
TMEM135
TMEM171
TMEM200A
TMEM220-AS1
TMEM233
TMEM37
TMEM72
TMEM72-AS1
TMOD3
TNFSF13B
TNKS
TNRC6B
TOP1
TOX2
TOX3
TP63
TPCN1
TPK1
TPRG1
TRAF3IP2-AS1
TRANK1
TRAPPC9
TRDN
TRERF1
TRHR
TRIM2
TRIO
TRPM4
TRPS1
TSHZ2
TSHZ3
TSNAX-DISC1
TSPAN9
TSPY26P
TTC28-AS1
TTL
TULP4
TYW1
TYW1B
UBASH3A
UBE2QL1
UBQLN1
UCHL1
UCHL1-AS1
UCK2
UGCG
UGGT1
UGT3A2
UHRF1BP1L
ULK4
UNC5C
UNC5D
UPP2
USH2A
USP13
USP6NL
UTP11
UTP25
UTS2
VAV2
VEPH1
VEZT
VGLL3
VIM
VIM-AS1
VIT
VMP1
VPS13B
VPS54
VPS9D1
VSNL1
WASL
WDR70
WDR74
WRNIP1
WWC2
WWOX
XKR4
XRCC1
XXYLT1
ZBTB10
ZBTB16
ZBTB20
ZBTB20-AS1
ZCCHC7
ZDHHC20
ZDHHC3
ZFX
ZFX-AS1
ZFYVE9
ZMYND11
ZNF276
ZNF277
ZNF365
ZNF423
ZNF48
ZNF503
ZNF615
ZNF638
ZNF664-RFLNA
ZNF703
ZNF704
ZNF783
ZNF799
ZNF804A
ZNF831
ZNRF3
ZZZ3

## Sheet: EWSR1FLI-KDM6A genes
Genes associated to EWSR1::FLI1-KDM6A peaks in A-673
AADAT
ABCA13
ABCA9
ABCC4
ABHD1
ABHD6
ABL2
ABLIM2
ACBD6
ACO2
ACSF3
ADAM12
ADAMTS16
ADAMTSL3
ADD3
ADD3-AS1
ADGRD1
ADGRG2
ADGRV1
ADK
ADORA1
ADORA2A-AS1
ADRA1A
ADTRP
AFDN
AFTPH
AGAP1
AGBL4
AHCYL2
AK7
AKAP6
ALDH5A1
ALDH9A1
ALK
AMOTL2
AMZ2P1
ANGPT1
ANK2
ANK3
ANKS1A
ANKS1B
ANO1
ANO3
ANTXR2
ANXA11
APBB2
APCDD1
ARHGAP10
ARHGAP15
ARHGAP42
ARHGAP44
ARHGEF28
ARHGEF6
ARHGEF7
ARID5B
ARL15
ARRDC3-AS1
ARSJ
ASAP1
ASCC3
ASTN1
ATF6
ATG7
ATP1A4
ATP6V0A4
ATP8A2
ATP9B
ATRNL1
ATXN1
AUTS2
BACH2
BBX
BCAS1
BCO2
BIN1
BMPER
BNC2
BORCS5
BPHL
BRIP1
BTBD1
BTBD11
C18orf25
C1QTNF7
C1orf87
C20orf197
C2orf76
C4orf45
C6
CA12
CABLES1
CACHD1
CACNA1C
CACNA1C-IT3
CACNA2D1
CACNA2D3
CADPS2
CALCRL
CALD1
CAMK1D
CAMKMT
CAPZB
CASC15
CASP7
CCBE1
CCDC171
CCDC80
CCDC88C
CCNJL
CCNY
CD109
CD1D
CD36
CDC123
CDCA7L
CDH10
CDH11
CDH13
CDH2
CDK12
CDK14
CDK15
CDK6
CDKAL1
CDKL5
CDON
CEP85L
CER1
CFDP1
CGNL1
CHAMP1
CHCHD3
CHD6
CHD9
CHN2
CIT
CKMT2-AS1
CLDN14
CLIP1
CLYBL
CMTM7
CNGB3
CNST
CNTN1
CNTN4
CNTN5
CNTN6
CNTNAP2
COBLL1
COG6
COL13A1
COL21A1
COL25A1
COL8A1
COLEC12
COPS6
CPA2
CPA6
CPED1
CPNE4
CPQ
CRACR2A
CRTC3
CRTC3-AS1
CRYBG3
CSMD1
CSMD3
CSRNP3
CSTF3
CTNNA1
CTNNBL1
CTSC
CUBN
CUL1
CUX1
CUX2
CWC27
DAB1
DAB2IP
DACH1
DCC
DCDC2
DCLK1
DCP1B
DCTD
DDAH1
DDX10
DDX3X
DENND1A
DGKI
DIAPH2
DIAPH3
DIAPH3-AS1
DIRC3
DIRC3-AS1
DIXDC1
DLC1
DLEU1
DLG2
DLGAP1
DLGAP1-AS2
DLX6-AS1
DMD
DNAAF5
DNAH14
DNAJC18
DNM3
DNMT3A
DNMT3B
DOCK1
DOCK2
DPYD
DPYD-AS1
DRAM1
DRD3
DROSHA
DSE
DST
DTNA
DTNB
DTNBP1
DYM
DYNC1I1
DYNC1I2
EBF2
EDNRB
EDNRB-AS1
EFCAB5
EFCAB6
EFNA5
EFR3B
EHBP1
ELK4
ELMO1
ELOVL5
ELP3
EML4
ENOX1
EPB41L2
EPHA3
EPHA4
EPM2A
ERBB4
ERC2
ERI1
ESRP1
ETV1
EVPL
EXD2
EXOC1
EXOC4
EXOC5
EXOC6B
EXT1
EYS
F13A1
F2RL2
F9
FAM133B
FAM13C
FAM168A
FAM222B
FAM3C
FAM71A
FAT3
FBLN7
FBXL13
FER1L6
FER1L6-AS1
FGF1
FGF12
FGF14
FMN1
FNDC3B
FOCAD
FOXK1
FOXP1
FREM1
FREM2
FRMD4A
FRMD6-AS2
FRRS1
FRYL
FSHR
FTO
GAB1
GAB2
GABRA2
GABRB1
GADL1
GALK2
GALNT10
GALNT14
GALNT2
GALNTL6
GAREM1
GFRA1
GLG1
GLIS3
GMDS
GNA14
GNA14-AS1
GPC6
GPR155
GRID2
GRIK2
GRIK4
GRIP1
GRP
GSG1L
GUCY1A2
H6PD
HABP2
HABP4
HCG21
HCN1
HDAC9
HECW2
HELB
HERC1
HES1
HHAT
HLCS
HMCN1
HMCN2
HMGA2
HNRNPK
HS3ST4
HSD52
HSF2BP
HSPA4L
HTT
HUWE1
HYDIN
ICA1
IFI16
IL12A-AS1
IL17B
IL17RD
IL1RAP
IL1RAPL1
IL33
INO80D
INPP5A
IQCK
IQGAP2
IRS1
ITGA8
ITGB2
ITGBL1
ITIH5
ITPR2
ITSN1
JAK1
JAKMIP2
JARID2
JAZF1
KALRN
KANK4
KAT6B
KATNAL1
KATNB1
KAZN
KCNAB1
KCNMA1
KCNQ5
KCNQ5-IT1
KCNT2
KCTD10
KDM2B
KDM4B
KDM4C
KDM7A
KIAA1217
KIF5B
KIF6
KIT
KL
KLF12
KLHL12
KLHL32
KPNA5
LAMC1
LANCL1
LANCL1-AS1
LATS2
LDLRAD4
LEMD1
LEPROTL1
LGR5
LGR6
LIMCH1
LIMS1
LINC00271
LINC00299
LINC00333
LINC00390
LINC00504
LINC00513
LINC00563
LINC00597
LINC00607
LINC00705
LINC00824
LINC00908
LINC00994
LINC01038
LINC01060
LINC01087
LINC01091
LINC01117
LINC01122
LINC01170
LINC01179
LINC01249
LINC01254
LINC01331
LINC01393
LINC01411
LINC01456
LINC01467
LINC01491
LINC01500
LINC01541
LINC01580
LINC01581
LINC01605
LINC01622
LINC01725
LINC01788
LINC01798
LINC01924
LINC01931
LINC02026
LINC02028
LINC02044
LINC02085
LINC02133
LINC02192
LINC02217
LINC02254
LINGO2
LIPC
LIPC-AS1
LMCD1-AS1
LMO7
LOC100288798
LOC100505938
LOC100506207
LOC100507065
LOC100507291
LOC101927066
LOC101927314
LOC101927560
LOC101927964
LOC101927967
LOC101928008
LOC101928135
LOC101928269
LOC101929154
LOC101929415
LOC101929710
LOC105369921
LOC105376360
LOC105377621
LOC145783
LOC283038
LOC286178
LOC440700
LOC730100
LPAR1
LPP
LRBA
LRCH1
LRCH3
LRFN2
LRFN5
LRP1B
LRP2BP
LRP5
LRRC1
LRRC7
LRRC75A
LRRC8A
LRRC8C
LRRC8D
LRRFIP2
LSAMP
LY75
LY75-CD302
LYPD1
LYPD6
LYRM4
LYRM4-AS1
LYSMD3
MACF1
MAGI1
MAGI1-IT1
MAGI2
MALRD1
MAML2
MAMLD1
MAP2
MAP3K5
MAP3K7CL
MAP4K3
MAP4K4
MAPK1
MB21D2
MBNL2
MCTP1
MDFIC
ME1
MEF2C-AS1
MEGF10
MEGF11
MEIS1
MEOX2
METTL11B
MFHAS1
MGAT4C
MGMT
MGST1
MICU1
MIR101-2
MIR1268A
MIR137HG
MIR4799
MIR6818
MIR924HG
MKLN1
MLIP
MORC2
MRPL3
MSC-AS1
MSI2
MTHFD1L
MTMR3
MTNR1B
MUC7
MYL10
MYLK
MYLK4
MYO10
MYO16
MYO1B
MYO3B
MYRFL
MYT1L
NAALADL2
NACC2
NALCN-AS1
NBEA
NBPF20
NBPF9
NCAM1
NCKAP1
NCKAP5
NCOA1
NCOR2
NDNF
NDST4
NDUFA4
NDUFS4
NDUFV2
NEBL
NEDD4L
NEDD9
NEGR1
NELL2
NF2
NFAM1
NFATC2
NFIA
NFIB
NFYC
NHSL1
NKAIN2
NLGN1
NMNAT3
NOL4
NOS1
NOS1AP
NPAS3
NPTXR
NR2F2-AS1
NRCAM
NRG1
NRIP1
NRP1
NRXN3
NSMCE2
NTM
NTN4
NTNG1
NTRK3
OLFM2
OLFM3
OPCML
OPRM1
OR51E2
OTOGL
PACS1
PALLD
PARD3
PARPBP
PATJ
PAX5
PCAT29
PCCA
PCDH7
PCDH9
PCDHA1
PCDHA10
PCDHA11
PCDHA12
PCDHA13
PCDHA2
PCDHA3
PCDHA4
PCDHA5
PCDHA6
PCDHA7
PCDHA8
PCDHA9
PCDHAC1
PCDHAC2
PCED1B
PCNX2
PDE1C
PDE4D
PDGFC
PDLIM5
PDZD2
PDZRN4
PEAK1
PFKFB3
PHACTR1
PHACTR3
PHLDB2
PHTF2
PHYHIPL
PIK3C2A
PIN4
PIP4K2A
PIP5K1B
PITPNC1
PKHD1
PLA2G4A
PLCB1
PLCB4
PLD5
PLN
PLXDC2
POLA1
POU6F2
PPARG
PPM1H
PPP1R42
PPP3CA
PREP
PREX1
PRICKLE2
PRICKLE2-AS1
PRICKLE2-AS3
PRKAG2
PRKAG2-AS1
PRKAR2B
PRKCB
PRKN
PRR5L
PRRX1
PRSS12
PSD3
PTER
PTGER3
PTPRE
PTPRG
PTPRK
PTPRQ
PVT1
PYCR2
RAB31
RAB9A
RAD51B
RAI1
RAPGEF5
RARB
RASA3
RASGRF2
RBM12B
RBM20
RBMS3
RCL1
REEP1
REEP3
RERE
RFTN1
RGL1
RGS12
RGS3
RGS5
RIPOR3
RNF139
RNF150
ROBO1
ROBO2
ROR1
ROR2
RORA
RP1
RPH3A
RPS6KA2
RSU1
RYBP
SAMD11
SAMD12-AS1
SATB2
SAV1
SBF2
SBSPON
SCEL
SCFD2
SCOC
SCOC-AS1
SCTR
SCUBE1
SDK1
SEC11C
SEC31A
SEC63
SEMA3A
SEMA3C
SEMA3D
SEMA6D
SERGEF
SERPINE2
SGIP1
SGPP2
SH3KBP1
SH3RF2
SH3RF3
SHC4
SHISA6
SHQ1
SHTN1
SIDT1
SKAP1
SLAMF1
SLC10A7
SLC13A4
SLC25A21
SLC25A48
SLC28A1
SLC2A14
SLC37A3
SLC39A8
SLC41A3
SLCO3A1
SLIT2
SMAP1
SMIM2-AS1
SMR3B
SMYD3
SNED1
SNORA70F
SNTB1
SNTG1
SNX13
SNX29
SOCS4
SORCS2
SOX5
SOX6
SP7
SPAM1
SPATA13
SPATA5
SPATA6L
SPHKAP
SPRED1
SPRED2
SPRY4
SRBD1
SRGAP1
SSBP2
SSH2
ST6GAL1
ST6GALNAC3
ST7
ST7-OT3
ST8SIA4
STARD13
STK32B
STMN2
STX7
STXBP4
STXBP5-AS1
SULF1
SUPT20H
SV2C
SVIL
SYNDIG1
SYNE1
SYNPR
SYT1
SYT14
SYTL2
TACC1
TANGO6
TARID
TASP1
TBC1D15
TBC1D32
TBC1D4
TBC1D5
TBL1XR1
TCEANC2
TCF12
TCF4
TCF7L2
TCL6
TDRD1
TEAD1
TENM1
TENM2
TES
TET2
TET2-AS1
TFAP2A
TFAP2B
TG
TGFBI
TGFBR2
THADA
THSD4
THSD7A
TJP1
TLE4
TLE6
TLN2
TM4SF20
TMC3
TMC3-AS1
TMCO4
TMEM108
TMEM135
TMEM171
TMEM220-AS1
TMEM45A
TMEM72
TMEM72-AS1
TMPRSS5
TMTC1
TMTC2
TMTC4
TMX3
TOP1
TOX3
TP63
TPH2
TPRG1
TRAM2
TRANK1
TRHDE
TRIM2
TRIM71
TRIO
TRPM1
TRPM4
TRPS1
TSHZ2
TSHZ3
TTC28
TTC28-AS1
TTC29
TULP4
TXNRD2
TYW1
UBASH3A
UBE2QL1
UBE3C
UBQLN1
UGCG
UHRF1BP1L
UNC5C
UNC5D
UNC79
UPP2
USH2A
USP6NL
VAV1
VAV2
VGF
VIT
VPS13A
VPS13B
VPS54
VSNL1
WWC2
WWOX
XKR4
XXYLT1
ZBTB10
ZBTB16
ZBTB20
ZBTB20-AS1
ZC3H3
ZC3HAV1
ZCCHC7
ZDHHC20
ZFPM2-AS1
ZFYVE9
ZHX2
ZNF365
ZNF423
ZNF503
ZNF638
ZNF792
ZNF831
ZNRF1

## Sheet: EWSR1-FLI1-KDM6B genes
Genes associated to EWSR1::FLI1-KDM6B peaks in A-673
A4GALT
AADACL4
ABCA4
ABCA9
ABHD6
ABLIM2
ACBD6
ACO2
ACTA2
ADGRD1
ADGRG2
ADGRV1
ADK
ADORA1
ADORA2A-AS1
ADRA1A
ADRA1D
AFF1
AGAP1
AHCYL2
AKAP6
ALDH5A1
ALK
ANGPT1
ANK1
ANK2
ANK3
ANKRD26P3
ANKS1A
ANKS1B
ANO1
ANTXR1
ANXA11
AP4B1-AS1
APCDD1
ARHGAP10
ARHGAP15
ARHGAP26
ARHGAP42
ARHGAP44
ARHGEF1
ARHGEF7
ARID5B
ARMH4
ASAP2
ASCC3
ASIC2
ATP1A4
ATP8A2
ATP8B1
ATP9A
ATRNL1
ATXN1
ATXN7L1
AUTS2
BACH2
BASP1-AS1
BCAS1
BIN1
BMPER
BORCS5
BRIP1
BTBD1
BTBD11
C13orf42
C1QTNF7
C1QTNF7-AS1
C20orf197
C2orf92
C5orf17
C5orf64
C9orf62
CA12
CABLES1
CACNA1C
CACNA1C-IT3
CACNA2D1
CACNA2D3
CACNG3
CADPS2
CALD1
CAMK1D
CAPG
CAPZB
CARS1
CASC15
CASC9
CASP2
CASP7
CAV1
CCDC171
CCDC26
CCDC80
CCDC88C
CCNJL
CCNY
CD109
CD1D
CD79A
CDCA7L
CDH11
CDH12
CDH2
CDH23
CDK14
CDK6
CDKAL1
CDKL5
CEACAM21
CECR3
CER1
CES1
CGNL1
CHCHD3
CHCHD6
CHD6
CHGA
CHN2
CHN2-AS1
CIT
CLDN14
CLIP1
CLYBL
CNGB3
CNTN5
CNTN6
COA1
COL21A1
COL25A1
CPA2
CPED1
CPNE4
CPQ
CREB3L2
CRTC3
CRYBG1
CRYBG3
CSMD1
CSMD3
CSRNP3
CTNNA2
CTNNBIP1
CUBN
CUL1
CUX1
CYRIA
CYYR1
CYYR1-AS1
DAB1
DAB2IP
DACH1
DAPK2
DCC
DCDC2
DCLK1
DCTD
DDAH1
DDX10
DELEC1
DENND1A
DGKG
DGKI
DGLUCY
DIAPH2
DIAPH3
DIAPH3-AS1
DISC1
DISC1-IT1
DLC1
DLG2
DLGAP1
DLGAP1-AS2
DLGAP1-AS5
DLX6-AS1
DMD
DNAH14
DNAH7
DNAI3
DNAJC18
DNM3
DOCK1
DPYD
DPYD-AS1
DPYSL2
DSE
DST
DTNA
DTNBP1
DUSP6
DYM
DYNC1I1
DYNC1I2
E2F3
EDNRB-AS1
EFCAB5
EFCAB6
EFR3B
ELK4
ELN
ELP3
ENOX1
EPB41L2
EPHA4
ERBB4
ERC2
ERLIN2
ETV1
EVPL
EWSAT1
EXOC5
EXOC6B
EXT1
EXT2
EYS
EZH2
F2R
F2RL2
FAM133B
FAM171B
FAM207A
FAM222B
FAM71A
FAT1
FBLN5
FBLN7
FBXL13
FCGRT
FER1L6
FER1L6-AS1
FEZF1
FEZF1-AS1
FGF1
FGF14
FGF14-IT1
FKBP15
FLOT1
FMN1
FMNL2
FNBP1
FNDC3A
FNDC3B
FOCAD
FOXK1
FOXP1
FREM1
FRMD4A
FRMD6
FRMD6-AS2
FRYL
FTO
GAB2
GABRA2
GABRB1
GADL1
GALNT2
GALNTL6
GFRA1
GLG1
GLI3
GNA14
GORAB-AS1
GPC6
GRAMD4
GRIK2
GRIP1
GRK5
GRM7
GRP
GSG1L
GTDC1
GUCY1A2
H6PD
HABP2
HCG21
HCN1
HDAC9
HECW1
HECW1-IT1
HECW2
HERC1
HES1
HMCN1
HMCN2
HMGA2
HMGA2-AS1
HOOK1
HS3ST4
HSD52
HSPA4L
IER3
IER3-AS1
IFT81
IGSF21
IL12A-AS1
IL17B
IL17RD
IL1RAP
IL33
INPP5A
INTS10
IQCM
IQGAP2
IRAG1
IRAG1-AS1
ITGB2
ITGB2-AS1
ITGBL1
ITPR2
ITSN1
JAK1
JAKMIP2
JARID2
JAZF1
JCAD
KALRN
KANK4
KAT6B
KATNAL1
KATNB1
KAZN
KCNA2
KCNE3
KCNIP1
KCNIP1-OT1
KCNMA1
KCNN1
KDM4C
KIAA1217
KIF6
KIT
KLF12
KLF3
KLF3-AS1
KLHL12
KMO
KPNA5
LAMB3
LAMC1
LCP1
LDLRAD4
LEMD1
LEMD2
LEPROTL1
LGR5
LHFPL6
LINC-PINT
LINC00271
LINC00331
LINC00390
LINC00504
LINC00513
LINC00563
LINC00597
LINC00607
LINC00824
LINC00907
LINC00922
LINC01038
LINC01091
LINC01117
LINC01132
LINC01152
LINC01170
LINC01179
LINC01192
LINC01249
LINC01250
LINC01254
LINC01310
LINC01331
LINC01456
LINC01465
LINC01541
LINC01547
LINC01550
LINC01581
LINC01605
LINC01622
LINC01727
LINC01749
LINC01788
LINC01798
LINC01924
LINC01931
LINC02006
LINC02015
LINC02028
LINC02044
LINC02217
LINC02233
LINC02242
LINC02325
LINC02351
LINC02355
LINC02359
LINC02362
LINC02363
LINC02376
LINC02405
LINC02450
LINC02492
LINC02506
LINC02542
LINC02627
LINC02732
LINC02762
LINC02763
LINC02789
LINGO1
LINGO2
LIPC
LIPC-AS1
LIPH
LIPI
LMCD1-AS1
LOC100506207
LOC100507065
LOC100507291
LOC100507477
LOC101926944
LOC101927066
LOC101927314
LOC101927967
LOC101928131
LOC101928135
LOC101928617
LOC101928651
LOC101929154
LOC101929710
LOC102467080
LOC102723701
LOC102724152
LOC105369921
LOC105370401
LOC105372990
LOC105376360
LOC105378305
LOC107986163
LOC145783
LOC286178
LOC643339
LOC646588
LOC730100
LOXHD1
LPAR1
LPP
LRBA
LRCH1
LRCH3
LRFN2
LRFN5
LRP1B
LRP2BP
LRP5
LRP6
LRRC1
LRRC20
LRRC7
LRRC75A
LRRC8A
LRRC8C
LRRC8D
LSAMP
LYPD1
LYPD6
LYRM4
LYRM4-AS1
LYSMD3
LYVE1
MACF1
MAGI1
MAGI1-IT1
MAGI2
MALRD1
MAML2
MAP2
MAP3K5
MAP3K7CL
MAP4K4
MAPK1
MAPK1IP1L
MARCHF1
MB21D2
ME1
MEF2C-AS1
MEG3
MEGF10
MEGF11
MEIS1
MEOX2
METTL11B
METTL24
MFFP2
MFHAS1
MFN2
MGAT4C
MGLL
MIR1-1HG-AS1
MIR1268A
MIR181A1HG
MIR3659HG
MIR4260
MIR4671
MIR491
MIR548A1HG
MIRLET7I
MLH3
MLIP
MMADHC-DT
MORC1
MORC2
MPP5
MSC-AS1
MSI2
MUC7
MYEOV
MYLK4
MYO10
MYO16
MYO18B
MYO1B
MYO3B
MYO9B
MYOM2
MYPN
MYT1L
NAALADL2
NCAM1
NCKAP1
NCKAP5
NCOR2
NDNF
NDST4
NDUFA4
NDUFS4
NDUFV2
NEBL
NECAB3
NEGR1
NEK11
NELL2
NF2
NFIA
NFIB
NFILZ
NFYC
NHSL1
NKAIN2
NKAIN3
NLGN1
NMNAT3
NOL4
NOS1AP
NOX4
NPHP4
NPTXR
NRCAM
NRDC
NRG1
NRIP1
NRP1
NRXN3
NTM
NTN4
NTNG1
NWD1
NYAP2
OBI1-AS1
OLFM3
OPCML
OTX2-AS1
PARD3
PARG
PARPBP
PATJ
PAX5
PAX9
PCCA
PCDH11X
PCDH7
PCDHA1
PCDHA10
PCDHA11
PCDHA12
PCDHA13
PCDHA2
PCDHA3
PCDHA4
PCDHA5
PCDHA6
PCDHA7
PCDHA8
PCDHA9
PCDHAC1
PCDHAC2
PCNX2
PCSK2
PCTP
PDE1A
PDE4D
PDE6A
PDE8B
PDGFC
PDLIM5
PDXK
PDYN-AS1
PDZD2
PEAK1
PFKFB3
PGLYRP2
PHC3
PHLDB2
PHOSPHO1
PHTF2
PIEZO2
PIK3C2A
PIK3R1
PIP4K2A
PIP5K1B
PITPNC1
PKHD1
PLCB1
PLCB4
PLCXD3
PLD5
PLEKHA7
PLXDC2
POLDIP3
PPFIA2
PPFIA2-AS1
PPM1F
PPM1F-AS1
PPP3CA
PREP
PREX1
PRKCB
PRKD1
PRRX1
PSMB5
PTGER3
PTPN14
PTPN22
PTPRE
PTPRG
PTPRQ
PVT1
RAB3B
RAD51B
RAI1
RAP1GAP
RAPGEF5
RARB
RBFOX2
RBM11
RBM12B
RBM33
RBMS3
REEP1
RERE
RGL1
RGL3
RGS10
RGS12
RGS3
RHOH
RHOJ
RNF175
ROBO1
ROBO2
ROR1
ROR2
RORA
RP1
RPH3A
RPS6KA2
RTKN2
RUBCNL
SAG
SALL2
SAMD11
SAMD12
SAMD12-AS1
SATB2
SBSPON
SCAT8
SCEL
SCFD2
SCNN1G
SCOC
SCOC-AS1
SCTR
SCUBE1
SEMA3A
SEMA3C
SEMA6D
SEPTIN9
SERGEF
SERPINB13
SEZ6
SGIP1
SGPP2
SGSH
SH2B3
SH3PXD2A
SH3RF2
SHISA6
SHQ1
SHROOM4
SHTN1
SIAH3
SIDT1
SIRPB2
SKAP1
SKI
SKP2
SLAIN1
SLAMF1
SLC10A7
SLC13A4
SLC16A12
SLC18B1
SLC24A3
SLC25A21
SLC25A48
SLC28A1
SLC2A14
SLC35F1
SLC35F3
SLC35F4
SLC39A12
SLC39A12-AS1
SLC41A3
SLIT2
SLX4IP
SMARCC1
SMARCD2
SMIM2-AS1
SMR3B
SNORD146
SNTB1
SNX13
SNX29
SOCS4
SORD
SOX1-OT
SOX5
SOX6
SPATA13
SPATA5
SPATA6L
SPHK2
SPHKAP
SPRED2
SPRY4
SPRY4-AS1
SPSB4
SRGAP1
SSBP2
SSBP4
SSH1
SSH2
SSX7
ST6GAL1
ST6GALNAC3
ST7
ST7-OT3
ST8SIA5
STARD13
STEAP2-AS1
STK17A
STMN2
STX7
STXBP4
STXBP5-AS1
SULF1
SULT1B1
SUN1
SUPT20H
SV2C
SVIL
SVIL-AS1
SYNDIG1
SYNE1
SYNPR
SYT1
SYT14
SYTL2
TAFA2
TAFA5
TARID
TASP1
TBC1D15
TBC1D2
TBC1D5
TBL1XR1
TCEANC2
TCF12
TCF4
TCF7L2
TCL6
TDRD1
TEAD1
TEC
TENM1
TENM2
TET2
TET2-AS1
TEX36
TEX41
TFAP2A
TFAP2B
TGFBI
TGFBR2
THSD4
THSD7A
TLE4
TLN2
TM4SF20
TMCO4
TMEM117
TMEM135
TMEM171
TMEM200A
TMEM220-AS1
TMEM233
TMEM37
TMEM72
TMEM72-AS1
TMOD3
TOP1
TOX2
TOX3
TP63
TPCN1
TPRG1
TRAF3IP2-AS1
TRANK1
TRAPPC9
TRDN
TRIM2
TRIO
TRPM4
TRPS1
TSHZ2
TSHZ3
TSNAX-DISC1
TTC28-AS1
TTL
TULP4
TYW1
UBASH3A
UBE2QL1
UBQLN1
UGCG
UGT3A2
UHRF1BP1L
UNC5C
UNC5D
UPP2
USH2A
USP13
USP6NL
UTP25
UTS2
VAV2
VIT
VPS13B
VPS54
VSNL1
WASL
WDR70
WWC2
WWOX
XKR4
XRCC1
XXYLT1
ZBTB10
ZBTB16
ZBTB20
ZBTB20-AS1
ZCCHC7
ZDHHC20
ZDHHC3
ZFYVE9
ZNF365
ZNF423
ZNF48
ZNF503
ZNF638
ZNF664-RFLNA
ZNF704
ZNF831
ZZZ3
