# Supplementary material for: KDM6 Demethylases Contribute to EWSR1::FLI1-Driven Oncogenic Reprogramming in Ewing Sarcoma
Source: Cancer Res. 2025 Oct 14;85(22):4485–503. doi: 10.1158/0008-5472.CAN-24-3452 (PMC12616242; doi:10.1158/0008-5472.CAN-24-3452)
Supplement: Supplementary Table S5 — Excel file showing DEG and downregulated direct targets upon KDM6A or KDM6B knockdown. [file can-24-3452_supplementary_table_s5_suppst5.xlsx]

## Sheet: Table_description
Supplementary Table S5
Excel file showing the total number of differentially expressed genes (DEG) upon KDM6A or KDM6B knockdown with shRNA sequences #1 and #2 in A-673 and TC-71 cells.
Core enriched EMT gene sets and downregulated EWSR1::FLI1-KDM6A/KDM6B direct targets in A-673 cell.

## Sheet: DEG
Total number of differential expressed genes by knockdown of each demethylase with shRNA#1 or #2 in EwS cell lines
Cell line	DEG fraction	shKDM6A#1	shKDM6A#2	shKDM6B#1	shKDM6B#2
A-673	Upregulated	141	161	300	441
A-673	Downregulated	352	342	790	928
TC-71	Upregulated	223	297	1843	54
TC-71	Downregulated	360	434	1132	69

## Sheet: A673 shKDM6A#1
Set of differential expressed genes with shKDM6A#1 in A-673
symbol	entrez	FPKM shCTRL	FPKM shKDM6A#1	padj
ABCB6	10058	37.9329	24.0366	3.96468e-08
ABHD3	171586	42.6785	23.6713	9.10622e-10
ABHD4	63874	25.764	15.7891	3.34594e-06
ACBD5	91452	16.9438	7.14234	1.22017e-24
ACOT13	55856	30.1387	40.6963	5.077e-12
ADAM9	8754	119.722	70.899	6.86131e-22
AFTPH	54812	17.8593	11.2058	4.41113e-06
AGGF1	55109	15.7606	10.3833	3.13332e-09
AK7	122481	82.4397	36.7031	2.29008e-08
AKAP12	9590	14.4552	19.5751	0.00561408
AKT1	207	73.3969	40.4998	5.51008e-22
ALDH1B1	219	17.0879	9.02064	7.38121e-12
ALDOC	230	26.9352	18.0112	0.000988564
ALG2	85365	30.2064	45.2197	9.53304e-09
ALKBH5	54890	18.361	24.9923	3.78736e-13
AMN1	196394	37.0193	19.2882	4.42038e-15
ANAPC13	25847	75.2252	39.8272	6.77703e-18
ANKRD13C	81573	29.7459	19.0312	8.75782e-07
ANKRD46	157567	22.3436	12.867	8.57679e-07
AP1AR	55435	16.6079	8.54706	4.6165e-13
AP1S3	130340	15.736	9.2694	0.000955357
AP3B2	8120	11.5223	3.4728	8.85733e-18
APBB3	10307	12.9093	22.784	0.00123677
APLP1	333	18.1403	11.5118	3.03799e-05
APPL1	26060	10.9064	7.36975	2.14052e-08
ARC	23237	13.5296	6.0303	0.00027763
ARFGAP3	26286	38.4088	23.6644	1.7445e-07
ARFGEF1	10565	15.1094	6.08648	1.47189e-32
ARHGDIA	396	174.199	251.365	2.54461e-10
ARHGEF40	55701	20.236	10.1476	4.53402e-09
ARL4A	10124	19.8031	12.1351	0.00700518
ARL5A	26225	31.5516	12.6601	1.29147e-33
ARL6IP6	151188	50.8931	67.6149	8.05429e-09
ARMT1	79624	41.5553	25.5025	3.17893e-07
ARPC5	10092	135.479	74.7584	8.35068e-12
ARRDC3	57561	21.8657	13.0737	1.26176e-08
ARV1	64801	27.5616	42.5463	1.72823e-15
ATL1	51062	15.6919	7.91524	2.12538e-08
ATP13A3	79572	94.1737	57.2464	3.57155e-06
ATP5ME	521	161.367	251.711	3.85517e-22
ATP6V0A1	535	24.1906	16.7149	1.10617e-08
ATP6V0D1	9114	34.9464	21.7631	4.17725e-05
ATP6V1C1	528	39.3501	18.8622	5.51537e-18
B3GNT5	84002	20.7238	13.1188	0.00724746
B4GALT1	2683	14.3477	22.4321	4.80025e-06
BAZ2A	11176	28.885	47.155	2.91818e-07
BCAP29	55973	42.2114	25.7154	5.01856e-08
BCAP31	10134	18.3796	11.4825	0.00198106
BCS1L	617	36.019	48.9806	7.4582e-06
BEX1	55859	86.3178	48.574	2.41529e-06
BIRC5	332	44.0297	66.252	3.40556e-05
BNIP3L	665	67.5471	36.3134	2.10065e-21
BRWD1	54014	14.3557	9.49102	8.07979e-09
BTBD1	53339	57.0939	35.7455	4.36222e-12
BTF3L4	91408	86.7802	58.1822	9.02013e-06
BTG3	10950	43.04	56.6615	0.00020897
BZW1	9689	197.939	123.735	0.000148036
C11orf24	53838	31.1891	45.5409	2.29026e-08
C11orf74	119710	18.3343	29.2721	1.37637e-07
C12orf57	113246	50.8179	30.8372	9.44425e-05
C1orf198	84886	16.6384	6.97138	3.8296e-12
C20orf27	54976	22.559	34.9597	1.61255e-06
C21orf91	54149	10.253	4.17581	9.13511e-17
C3orf14	57415	19.9279	10.7832	2.12458e-05
CA8	767	17.4166	10.3697	2.70329e-05
CALCB	797	21.5631	38.6236	6.14117e-09
CAMK1G	57172	36.6095	27.0688	0.000531998
CAMTA1	23261	46.0207	64.4671	6.48493e-10
CARD16	114769	20.7866	12.7048	0.000478791
CARM1	10498	37.1169	51.0323	6.33615e-06
CARMIL2	146206	13.0134	6.51273	5.63504e-07
CASP3	836	54.4176	23.1522	1.06301e-28
CASP7	840	48.6163	25.8874	1.99975e-15
CBFB	865	106.968	39.2674	2.79983e-23
CCDC115	84317	13.921	7.33809	1.14968e-07
CCDC124	115098	33.3415	48.235	2.81145e-07
CCDC137	339230	18.2656	27.4508	9.72216e-06
CCDC28B	79140	10.031	14.5375	0.0001834
CCDC34	91057	67.7814	37.2182	4.1385e-08
CCNA2	890	56.2567	22.3205	1.40026e-10
CCNE2	9134	10.2609	2.96068	5.0445e-07
CDC25B	994	42.9273	58.6367	1.44019e-08
CDC40	51362	36.6321	25.0539	6.601e-07
CDK19	23097	10.9873	6.6276	4.29536e-10
CDK2AP2	10263	30.3971	40.8848	0.000157671
CEBPG	1054	40.0484	28.8908	0.00874292
CENPB	1059	25.8736	15.4996	4.4271e-07
CENPV	201161	27.4521	37.4141	0.000102929
CEP120	153241	14.7556	9.89774	1.2577e-06
CEP295	85459	10.8553	14.1686	0.00141648
CERT1	10087	20.8566	11.1526	3.7544e-06
CGREF1	10669	16.5689	31.1925	1.29824e-10
CHID1	66005	79.3595	38.6909	3.22521e-09
CHMP5	51510	73.5869	26.5743	4.34232e-28
CHN2	1124	47.7166	34.2588	0.00112292
CHORDC1	26973	77.9388	80.077	4.1385e-08
CIPC	85457	10.6365	6.76842	6.24441e-13
CKAP4	10970	66.9697	93.136	7.18912e-08
CKLF	51192	26.831	41.9678	8.95562e-06
CLSTN2	64084	11.395	16.5043	4.63373e-09
CLUL1	27098	23.9255	46.7325	2.04403e-05
CMTM3	123920	18.1285	28.2043	2.66149e-07
CMTM4	146223	14.8895	10.0523	0.000416
COL5A2	1290	128.884	88.3699	1.1061e-11
COL5A3	50509	29.6766	20.3261	0.00247826
CPB2-AS1	100509894	11.7439	6.96797	9.41608e-06
CRELD2	79174	27.4379	41.6839	4.64631e-09
CRLF1	9244	272.7	420.335	0.00115686
CRMP1	1400	40.3454	21.9131	3.30582e-13
CRYL1	51084	11.725	8.61882	0.000650234
CTSK	1513	11.6495	9.72921	0.000363976
CUL4A	8451	38.4587	67.4018	1.99189e-18
CUL5	8065	43.4458	26.7056	8.48197e-14
CYTL1	54360	29.1686	15.3674	2.64132e-06
DAP	1611	70.3877	40.1213	4.8713e-17
DAZAP2	9802	139.815	91.8067	2.46743e-09
DBT	1629	12.2672	7.06127	5.61915e-11
DCAF12	25853	14.2444	18.4476	1.17642e-07
DCAF6	55827	29.1369	18.0528	5.0773e-09
DCDC2	51473	31.107	15.1443	6.72674e-17
DCTN4	51164	34.9256	20.8731	5.65689e-14
DDAH1	23576	17.4751	29.2533	1.17592e-06
DENND2B	6764	11.3648	15.2678	0.00749718
DENND6A	201627	15.6996	6.9103	6.09482e-14
DEPDC5	9681	13.2977	6.19775	6.94376e-09
DERL2	51009	78.9192	32.6795	4.34064e-32
DGKD	8527	58.6672	89.8226	0.000147036
DHRS7	51635	29.8968	19.5632	1.48877e-05
DNAJB4	11080	24.3345	13.0959	2.23394e-06
DNAJC11	55735	18.6803	25.4621	0.000168233
DNMT1	1786	82.3649	103.321	0.00354634
DOCK6	57572	15.8855	11.3495	1.9393e-08
DPH3	285381	15.019	18.7918	0.00198106
DPYSL2	1808	108.007	61.8912	2.66424e-20
DSE	29940	12.5676	7.64652	0.000226
DTD1	92675	18.6027	33.3648	2.11484e-18
DUS1L	64118	61.8214	90.0087	2.54461e-10
DYNC1LI2	1783	71.688	42.3553	1.81881e-10
E2F1	1869	17.949	30.0185	0.00792936
EAF1	85403	13.3358	6.56098	3.08014e-15
EDEM1	9695	19.8362	14.6495	1.32666e-05
EEF1AKNMT	51603	16.3678	22.3553	0.00397653
EEF1B2	1933	452.122	602.268	9.37031e-08
EGR2	1959	21.8999	11.3812	7.53493e-05
EMC10	284361	41.8435	62.2898	1.31911e-07
EML2	24139	18.2014	13.4572	3.20113e-05
EML4	27436	39.5709	27.8544	2.75795e-07
EMP1	2012	53.9017	29.3768	9.19644e-17
ENPEP	2028	34.6686	53.3084	0.000114766
ENTPD6	955	24.3689	44.0489	1.3163e-09
ERG28	11161	37.2773	22.7636	0.00119676
ETFRF1	144363	12.2857	17.6404	0.000672549
ETV1	2115	38.6774	19.0645	4.31693e-09
EVL	51466	29.1156	39.9223	0.000926392
EXOC2	55770	16.4274	9.27293	1.12407e-17
F2RL2	2151	15.7858	7.47939	1.44057e-10
F3	2152	12.2532	5.39125	6.9703e-12
FAM126A	84668	21.799	12.9911	0.000283604
FAM168A	23201	28.8106	13.6763	3.87563e-17
FAM3C	10447	39.0052	16.7576	1.76302e-22
FAM8A1	51439	17.8138	12.7611	9.82049e-11
FAM98B	283742	41.2816	26.5397	0.00228301
FAR1	84188	61.0645	41.7789	4.62712e-08
FAS	355	41.6755	68.101	1.19738e-05
FBXO45	200933	19.4349	8.07378	6.86353e-37
FGD5-AS1	100505641	39.9454	21.6678	5.05676e-10
FKBP11	51303	38.9298	61.6952	0.00013494
FNDC3A	22862	37.165	20.5676	1.87872e-10
FRS2	10818	11.4065	5.95633	9.04447e-17
FSTL1	11167	107.965	148.59	0.00148563
FUCA1	2517	18.8601	12.4353	0.00151707
FUNDC1	139341	74.0355	37.599	2.06446e-13
FYTTD1	84248	33.1706	7.81893	1.01888e-25
G3BP1	10146	70.4848	36.7872	3.5233e-14
GALNT2	2590	53.5746	9.60391	1.08396e-151
GDAP1	54332	25.5117	14.097	0.000619881
GDF11	10220	16.4924	24.8887	0.000422261
GLB1	2720	34.0489	66.7916	4.22693e-10
GLCE	26035	52.9826	32.7688	3.97816e-11
GLE1	2733	30.0073	18.3617	1.26838e-16
GLO1	2739	162.315	92.4536	3.59194e-09
GLUD1	2746	90.2086	57.9348	2.86068e-05
GMFB	2764	54.8786	15.6979	8.45183e-78
GNB4	59345	44.6313	18.4468	3.96729e-14
GNB5	10681	17.3019	11.0105	1.35343e-06
GNE	10020	15.277	8.48424	5.94738e-06
GOLT1B	51026	33.3925	21.5036	2.46857e-05
GPR174	84636	32.7307	20.3522	6.31037e-10
GPR89A	653519	10.721	5.37125	9.1444e-13
GTF2A1	2957	20.7937	12.0977	2.2996e-09
HABP4	22927	11.4468	7.33522	1.65752e-07
HBA2	3040	13.734	1.00335	8.74748e-17
HCN2	610	15.1757	8.29194	8.75782e-07
HDAC7	51564	11.8156	16.7982	0.00685622
HIPK3	10114	40.5798	28.3016	3.29702e-06
HMGA1	3159	55.6604	72.6552	0.00208428
HMGCR	3156	113.082	71.5589	3.40556e-05
HMGCS1	3157	161.422	59.0644	6.9651e-08
HNRNPA3	220988	415.012	165.573	2.78868e-16
HNRNPH2	3188	27.8426	17.4019	1.39293e-15
HNRNPH3	3189	199.662	114.776	3.99697e-14
HOMER3	9454	16.1741	24.3	0.00448949
HSBP1	3281	126.108	67.6701	1.29386e-09
HSD17B12	51144	318.669	114.485	1.81557e-29
HSD17B7	51478	37.4213	23.5103	0.000922913
HSPA5	3309	353.373	493.91	0.000209215
IKZF2	22807	11.943	9.41213	0.000724713
IL1RAP	3556	149.625	91.5368	1.82277e-10
IL4R	3566	13.3185	9.24792	0.000876147
IMPAD1	54928	41.4693	19.2669	1.60021e-11
INTS9	55756	10.4151	6.0414	1.19037e-05
IPPK	64768	13.2041	8.49141	0.00814974
IQGAP2	10788	22.9524	15.6788	9.19534e-09
ITGB2	3689	20.0169	15.2516	9.12364e-07
JKAMP	51528	60.1377	37.5814	9.05888e-13
KCNE3	10008	63.3896	30.8539	2.38859e-14
KDELR3	11015	14.1853	23.7943	0.00708794
KDM6A	7403	28.2664	20.9978	5.76645e-07
KIAA0408	9729	15.5611	7.21083	1.03282e-11
KIF3C	3797	17.2905	10.2103	4.91143e-05
KIF5B	3799	147.188	91.0516	5.90994e-11
KLHL42	57542	15.0223	9.88239	1.16979e-05
KLHL7	55975	17.8424	25.4027	0.000140229
KPNA5	3841	15.4584	8.57618	1.24321e-15
KRBOX1	100506243	23.4469	35.4042	1.64176e-07
LARP7	51574	48.3894	31.076	4.01265e-14
LBH	81606	75.4492	102.086	0.00946218
LGALS3	3958	43.0826	23.0349	7.97064e-10
LINC01547	84536	122.181	95.5801	1.97087e-07
LMO7	4008	11.3847	18.7998	0.000998699
LOC105370027	105370027	23.9358	15.8309	0.00564335
LONRF1	91694	162.082	108.627	1.36474e-06
LRP11	84918	45.9052	18.8208	4.04796e-20
LRRC10B	390205	11.864	5.95918	1.15237e-06
LRRC58	116064	18.0822	10.7209	4.2941e-08
LY96	23643	37.9191	24.8002	0.00578334
MANEA	79694	15.5705	8.57114	4.03293e-11
MANF	7873	57.4228	67.0566	0.000106403
MAPK1	5594	66.2309	31.4037	1.17108e-42
MAPK11	5600	13.6183	7.58793	4.23567e-24
MAPK6	5597	51.9691	28.0173	1.41094e-07
MAPK8IP1	9479	17.8498	10.5497	4.87831e-06
MAPRE1	22919	93.9476	122.646	3.25625e-14
MAT2B	27430	16.4552	24.3721	1.94695e-15
MAX	4149	17.05	25.3082	7.90621e-06
MBTPS2	51360	19.9601	8.05984	1.03783e-44
MCU	90550	12.0419	22.9242	1.49544e-31
MCUB	55013	23.4742	15.7435	2.10909e-06
MDK	4192	211.278	159.839	0.000697723
MEG3	55384	18.2888	40.9883	7.26087e-05
METTL7B	196410	17.5836	10.0524	3.38474e-06
MEX3A	92312	16.7037	22.672	0.00462556
MFAP1	4236	30.4383	11.7501	2.04644e-44
MFSD14A	64645	45.3866	29.9322	7.99277e-25
MGARP	84709	13.2386	8.34483	4.2716e-07
MGST2	4258	13.9375	8.62998	0.0076893
MIB1	57534	28.8258	15.8473	1.65752e-07
MKRN1	23608	24.5469	36.1404	1.8288e-05
MRPL20	55052	84.963	128.944	1.29937e-07
MRPL30	51263	20.8658	27.8742	4.56774e-05
MRPS30	10884	31.1067	44.7229	2.20608e-05
MRS2	57380	35.3864	22.509	3.57517e-18
MSC-AS1	100132891	30.7704	10.7068	4.96344e-29
MTAP	4507	19.3699	12.545	4.75182e-08
MTCH2	23788	261.051	154.776	2.93649e-05
MTDH	92140	121.069	64.0516	1.02181e-34
MTFR1L	56181	26.6214	14.9683	2.05632e-26
MTUS1	57509	17.4967	10.5213	0.00066064
MVD	4597	58.2267	33.3876	0.00482106
NCKAP1	10787	182.035	102.67	2.77483e-16
NDUFA5	4698	93.5487	62.5575	1.07119e-08
NEFM	4741	28.2171	11.5083	3.16017e-20
NEK6	10783	10.4216	17.5185	2.52504e-06
NEK7	140609	12.2321	5.6483	2.10287e-09
NES	10763	11.1794	5.61287	0.00771427
NGLY1	55768	13.4978	17.7891	0.00175079
NIPA1	123606	10.4918	4.66087	6.95526e-33
NIPSNAP3A	25934	20.5474	12.844	3.54225e-09
NMT2	9397	11.9567	18.1568	8.877e-06
NOL3	8996	17.131	12.5976	2.37275e-05
NOS1	4842	19.4165	11.6813	1.75836e-06
NPY5R	4889	15.9654	24.065	0.00272614
NQO1	1728	37.6125	19.135	0.00020386
NR1D2	9975	13.3531	9.7132	0.000159972
NRAS	4893	50.9668	32.8746	2.01674e-08
NRN1	51299	51.0473	32.3132	0.000399146
NTSR1	4923	14.829	9.2561	2.19215e-06
NUDCD2	134492	39.5691	24.6939	1.62281e-08
NUP35	129401	45.5426	26.7137	1.27324e-06
NUS1	116150	25.8177	34.9583	5.47904e-09
OCIAD1	54940	190.299	125.311	3.53079e-10
OLFM1	10439	304.639	186.174	1.18593e-06
PANX1	24145	30.2396	19.8463	0.00148563
PARVG	64098	22.5581	15.6903	6.93944e-08
PBDC1	51260	15.2854	10.0317	1.75095e-05
PCCB	5096	71.9154	104.184	2.03975e-05
PCDH11X	27328	10.1136	7.28748	0.00022275
PCDHGA6	56109	15.4874	10.3717	2.71133e-08
PCLAF	9768	114.649	57.749	0.000443257
PCNP	57092	152.567	97.1455	1.44328e-09
PDIA4	9601	178.88	249.25	2.60324e-13
PDIA5	10954	24.9475	35.6433	0.000203065
PDXP	57026	15.3826	22.3518	0.000670416
PDZD8	118987	15.4257	10.2008	4.26325e-05
PECR	55825	28.5327	17.0127	3.1278e-06
PEG3	5178	49.4364	36.7268	0.00202627
PENK	5179	59.446	19.9413	1.96801e-16
PET117	100303755	12.4876	17.1714	0.000439788
PEX19	5824	17.4838	12.9887	3.34594e-06
PGF	5228	30.2135	16.8372	2.46002e-08
PHLDA2	7262	19.1315	8.19079	1.2577e-06
PHTF2	57157	31.4044	18.641	3.75008e-07
PINLYP	390940	11.3906	19.9641	0.000277923
PITHD1	57095	35.4224	53.2937	2.72224e-11
PLA2G3	50487	13.238	7.88607	0.000783395
PLEKHA3	65977	14.1357	22.0933	1.41582e-13
PLIN3	10226	26.0219	16.8078	7.97491e-06
PLK1	5347	107.53	66.2662	0.00129022
PLOD3	8985	67.7951	93.5576	2.71587e-08
PLS3	5358	52.6354	33.9379	4.41113e-06
PM20D2	135293	30.4339	16.9059	6.64804e-10
PMAIP1	5366	62.2104	24.5139	6.28987e-06
PNO1	56902	28.9447	39.7631	0.000412428
POGLUT2	79070	10.9762	15.2537	1.01298e-07
POLR2M	81488	38.7382	25.0577	3.75008e-07
POLR3K	51728	21.0149	28.1932	8.76243e-05
POU3F1	5453	35.0553	22.041	1.95196e-12
PPP1R12A	4659	50.4582	34.0711	8.71631e-12
PPP2R5A	5525	19.239	11.3318	1.15602e-06
PPT1	5538	91.635	50.6739	1.69317e-13
PRKACB	5567	24.9735	8.42615	1.74195e-36
PRKAR1A	5573	100.737	67.6476	1.6953e-09
PRMT6	55170	27.3169	16.3819	3.62869e-09
PROSER2-AS1	219731	10.8428	6.82447	0.00439126
PRPF18	8559	16.5243	9.80659	6.64854e-09
PRR5L	79899	34.6563	20.9989	1.02193e-05
PSAP	5660	261.827	420.797	4.70274e-16
PSMB2	5690	92.7221	53.0952	7.90457e-08
PSMC1	5700	220.358	139.028	7.50356e-08
PSMD10	5716	39.2088	24.452	2.56874e-09
PTBP3	9991	19.8266	10.5623	2.90322e-12
RAB11FIP2	22841	16.0229	10.4246	4.70446e-05
RAB39A	54734	11.6095	1.76085	6.12598e-22
RAB3B	5865	14.9811	6.32241	1.72268e-20
RAB8B	51762	15.3345	10.627	0.000170108
RAC2	5880	16.0977	7.16091	0.000297485
RALB	5899	32.4222	10.1298	1.63803e-16
RAMAC	83640	16.4777	5.15115	1.02442e-46
RAPGEF1	2889	12.2959	22.031	1.80886e-14
RASSF3	283349	20.5782	11.6329	1.33116e-13
RBBP4	5928	131.451	171.197	3.57559e-10
RBFOX2	23543	59.6782	33.5411	4.82236e-25
RBM28	55131	42.0289	58.0521	1.66549e-09
RCCD1	91433	12.2492	18.2991	0.000203241
RDX	5962	272.272	365.463	2.2885e-06
RFXAP	5994	12.8274	20.8321	0.000763177
RIT1	6016	25.8209	15.9559	2.33108e-05
RNF11	26994	66.823	36.8719	2.55219e-15
RNF185	91445	19.5656	13.8962	0.000179067
RNF216P1	441191	14.7448	21.1987	0.00313741
RNF4	6047	70.3692	40.3661	1.65649e-12
ROBO2	6092	15.0847	10.6095	0.000567241
RRBP1	6238	39.7032	59.7978	1.30375e-09
RRM2B	50484	13.1739	6.83544	1.76859e-07
RSAD1	55316	21.9167	30.6775	2.60131e-05
RTN2	6253	15.6464	9.09028	2.62396e-08
SAMD8	142891	12.5526	5.24741	3.62324e-38
SAT1	6303	37.1202	26.413	0.000683266
SBDS	51119	66.4793	41.7792	0.00107057
SCAMP1	9522	11.2528	6.67987	4.83217e-05
SCG2	7857	40.9048	19.9955	8.7647e-07
SCP2	6342	75.5233	39.3939	1.96195e-10
SDHAF3	57001	18.7404	24.4428	0.000359387
SEC23A	10484	49.92	23.9551	9.13567e-15
SELENOI	85465	21.6001	9.84511	5.69617e-30
SERBP1	26135	319.649	201.036	3.23525e-05
SERPINH1	871	234.816	338.099	2.31539e-08
SGPP1	81537	13.4276	9.04129	0.000208427
SGSH	6448	19.4587	16.0138	1.55027e-06
SH2B3	10019	75.9331	51.5329	0.000331762
SHISA5	51246	29.401	42.1051	0.00709846
SLAIN2	57606	41.9025	18.9677	5.79138e-19
SLC11A2	4891	17.5164	25.4448	2.31794e-05
SLC16A1	6566	42.3294	61.4111	5.53531e-05
SLC26A11	284129	10.7969	7.7786	0.000330007
SLC26A2	1836	88.2406	51.9338	1.38133e-07
SLC27A5	10998	11.6528	17.8865	0.00244015
SLC29A1	2030	26.9026	43.498	1.00764e-07
SLC30A3	7781	14.4664	8.62426	2.5059e-05
SLC35B2	347734	28.1923	19.259	0.0013238
SLC35F3	148641	19.2344	4.97714	2.43381e-64
SLC35G2	80723	45.6631	22.2533	9.05888e-13
SLC39A10	57181	17.8418	10.7216	1.18517e-05
SMAP2	64744	51.3829	29.106	6.71349e-11
SMIM13	221710	10.98	6.57406	5.26013e-08
SMIM15	643155	49.7714	32.7912	1.96003e-05
SNHG19	100507303	24.5221	41.9975	3.12788e-05
SNHG3	8420	64.1675	90.3805	0.00106825
SNHG5	387066	98.0302	225.089	3.23793e-24
SNX11	29916	11.5174	16.7858	0.00199618
SNX17	9784	33.6052	13.7221	6.71349e-11
SPARC	6678	526.062	313.307	0.000371103
SPIRE2	84501	10.6143	8.19721	0.000782263
SPOPL	339745	11.5713	6.82351	7.01103e-08
SPPL2A	84888	66.3138	37.1516	8.74458e-11
SPPL3	121665	42.1859	27.0944	5.27983e-11
SPRED1	161742	10.0643	5.05651	6.26894e-09
SPTLC1	10558	33.6641	48.7614	5.88956e-11
SRPRB	58477	41.6929	59.4773	1.36226e-06
SSBP3	23648	14.1739	20.7738	0.000338104
SSU72	29101	84.114	114.655	9.51143e-11
SSX2IP	117178	40.3097	20.1527	5.04267e-23
ST3GAL2	6483	14.9681	9.91899	8.20684e-07
ST3GAL5	8869	36.8469	21.1786	3.81005e-08
ST8SIA5	29906	11.5472	25.2216	1.05401e-06
STARD4	134429	39.6222	15.5031	2.50225e-30
STK4	6789	18.7554	13.0862	8.83652e-11
STMN3	50861	70.8987	46.071	0.000364011
STX2	2054	30.3796	18.2379	2.44857e-10
SYNCRIP	10492	175.161	103.643	1.49678e-10
SYNJ2BP	55333	11.6435	7.15466	0.00024656
SYNPR	132204	41.3546	17.5297	1.8986e-20
SYP	6855	10.323	3.10877	5.25515e-47
TAF13	6884	44.3952	21.8213	3.80253e-10
TAF15	8148	26.295	15.6784	1.17689e-09
TAOK1	57551	20.2989	12.1335	7.37326e-13
TCF4	6925	34.8769	22.1095	9.79086e-14
TCP11L1	55346	19.2655	27.2191	2.12909e-05
TFDP1	7027	96.0056	46.6634	3.82118e-13
TGFBI	7045	142.166	68.2534	1.65752e-07
TGIF1	7050	60.0273	44.4051	4.37435e-05
TM7SF2	7108	42.3143	27.6769	0.00834011
TM9SF1	10548	22.8989	35.3014	7.69754e-09
TMC6	11322	10.0412	5.47975	3.66469e-10
TMED10	10972	98.8251	240.765	1.30471e-45
TMED2	10959	152.587	85.1908	1.52519e-15
TMED5	50999	56.309	34.0768	9.98756e-10
TMED8	283578	12.8053	7.13809	7.99341e-11
TMEM168	64418	18.5277	12.6798	2.67241e-10
TMEM263	90488	26.8512	15.9396	4.9016e-12
TMEM30A	55754	72.734	50.9029	2.46779e-07
TMEM39A	55254	22.8279	34.7638	0.000764077
TMOD3	29766	35.155	19.5756	1.03947e-17
TMPO	7112	173.137	108.034	1.02563e-09
TMTC3	160418	12.3101	4.8601	1.23658e-15
TMX1	81542	46.0345	29.3062	2.73651e-10
TPM1	7168	22.3208	35.9206	8.7647e-07
TPM2	7169	74.5265	51.0344	0.000645002
TRIM2	23321	25.2062	14.9578	3.09332e-08
TRPA1	8989	10.634	2.47438	4.22299e-20
TSPAN13	27075	168.269	67.0075	8.03318e-17
TSPAN4	7106	15.0467	22.7353	9.3946e-07
TSPYL4	23270	10.7485	19.4957	7.69969e-05
TTC33	23548	13.2271	8.03121	0.000187832
TTLL12	23170	34.5471	47.2866	8.20684e-07
TUBB2A	7280	46.324	20.3204	1.01882e-06
TVP23B	51030	39.3778	11.4635	1.20649e-56
TVP23C	201158	10.4598	6.80967	0.00930811
TWSG1	57045	39.4755	24.4466	3.19594e-12
TXNDC5	81567	94.3863	139.198	6.44404e-05
UAP1	6675	158.979	55.6592	1.01528e-20
UBB	7314	942.857	588.3	8.31043e-06
UBE2D2	7322	65.2499	88.134	3.20323e-07
UBE2H	7328	18.8453	27.0506	7.13369e-09
UBE2Q1	55585	93.6289	53.3563	3.12251e-10
UBE2W	55284	20.6529	8.32556	1.2183e-26
UBQLN1	29979	114.065	66.1551	1.16312e-13
UBR3	130507	20.3687	13.2667	0.000214792
UGGT2	55757	15.1625	24.8493	9.63061e-06
UHMK1	127933	40.6068	25.8222	2.31118e-05
UQCC1	55245	29.9497	45.5135	4.1385e-08
UQCRQ	27089	246.638	103.88	2.71845e-23
USP39	10713	71.295	29.6409	9.56168e-41
VAV1	7409	33.1787	22.8253	0.0010315
VGF	7425	10.715	3.60493	0.000590591
VPS54	51542	25.1185	15.7737	1.20082e-15
VPS9D1-AS1	100128881	13.1306	20.0154	0.0020521
WDYHV1	55093	44.1847	15.7823	5.23468e-15
XIST	7503	112.549	188.956	0.000290638
YAF2	10138	15.591	9.56664	1.95334e-05
YES1	7525	86.9905	23.9276	5.44413e-63
ZCCHC10	54819	19.9129	11.5655	3.57644e-07
ZDHHC13	54503	12.791	8.10886	9.96891e-07
ZDHHC17	23390	13.9829	9.70591	0.00453869
ZDHHC5	25921	26.7967	53.0985	1.04562e-37
ZDHHC7	55625	24.9476	37.005	1.28277e-07
ZDHHC9	51114	15.4088	8.57134	1.09359e-17
ZIC2	7546	52.9161	39.8267	3.67884e-05
ZNF219	51222	10.3043	15.8152	0.000151262
ZNF367	195828	13.7709	7.51267	0.000205823
ZPR1	8882	93.1678	120.443	3.03799e-05
ZZZ3	26009	29.9263	13.1369	2.02394e-39

## Sheet: A673 shKDM6A#2
Set of differential expressed genes with shKDM6A#2 in A-673
symbol	entrez	FPKM shCTRL	FPKM shKDM6A#2	padj
ABI1	10006	38.5802	24.4569	7.2253e-31
ACP2	53	88.961	61.8092	1.21159e-11
ACPP	55	28.2971	13.6415	2.5612e-17
ACVR1	90	14.7131	7.15154	3.81355e-27
ADAM9	8754	119.722	77.2915	2.16879e-28
ADK	132	75.9666	49.0062	6.92301e-33
ADPGK	83440	32.7441	21.0892	1.99302e-14
AJUBA	84962	21.3002	14.2527	0.00340344
AK3	50808	99.7433	58.1024	8.05579e-27
AKAP10	11216	18.4256	13.0522	2.81398e-07
AMN1	196394	37.0193	24.3699	1.88028e-10
AMOTL2	51421	23.9419	14.0224	9.37153e-11
ANK3	288	12.1114	8.46444	0.00156538
ANTXR1	84168	105.104	53.4138	1.82471e-54
AP3B2	8120	11.5223	2.51931	4.2144e-47
AP3M1	26985	51.0436	35.8046	3.81355e-27
APELA	100506013	12.7746	8.48709	0.00431092
APLP2	334	85.0805	124.007	1.07609e-16
ARG2	384	25.0761	17.556	2.54244e-06
ARHGAP19	84986	23.2972	37.9069	1.53255e-09
ARHGDIA	396	174.199	250.534	7.85916e-09
ARHGEF39	84904	11.464	20.1317	7.51164e-06
ARID4A	5926	13.3986	18.8343	2.11828e-08
ARL6IP6	151188	50.8931	92.8722	8.40876e-38
ARRB1	408	25.43	16.0014	8.56334e-13
ARRDC3	57561	21.8657	15.2	6.69035e-07
ARTN	9048	26.816	17.129	8.49032e-07
ASAH1	427	20.141	12.0282	6.83976e-06
ASPH	444	87.0249	36.2538	3.66303e-61
ATF5	22809	149.305	74.2919	0.00236361
ATG16L1	55054	22.7092	13.9483	5.72485e-19
ATG4C	84938	12.1886	19.2053	8.30614e-09
ATG4D	84971	16.7869	8.7231	9.27728e-06
ATG9A	79065	33.6842	23.8692	5.22252e-08
ATP2A2	488	194.576	123.283	2.9e-37
ATP6V0A1	535	24.1906	14.6361	3.88164e-22
AURKB	9212	60.9455	87.7856	1.33876e-05
B4GALNT1	2583	10.3635	15.3398	0.00155747
B4GALT1	2683	14.3477	22.6805	2.02863e-09
B4GALT3	8703	35.5205	21.0868	8.5405e-20
BAZ2A	11176	28.885	42.9306	1.99017e-08
BBIP1	92482	34.0006	23.1872	3.28503e-05
BBS7	55212	22.3765	31.9209	1.61165e-13
BCAP31	10134	18.3796	11.7965	1.54767e-05
BCL2L2	599	17.5661	8.55714	5.84502e-36
BDH2	56898	21.2146	31.8155	1.71548e-09
BET1L	51272	16.5573	24.6877	1.5292e-15
BEX1	55859	86.3178	41.5128	1.969e-18
BEX2	84707	39.0148	15.2866	8.23991e-06
BFAR	51283	43.5886	25.6661	2.32626e-24
BGN	633	22.5692	15.3135	0.00040331
BIRC5	332	44.0297	88.4897	4.69121e-13
BLVRA	644	31.1701	46.0615	1.09123e-17
BPNT1	10380	15.0297	24.6139	1.99302e-14
BSCL2	26580	62.8015	42.1267	6.18321e-06
C12orf75	387882	71.4772	30.5429	9.83103e-57
C16orf70	80262	10.7741	15.5054	1.5308e-06
C17orf49	124944	54.5243	78.559	1.54203e-11
C1D	10438	22.4985	15.6303	1.37814e-10
C20orf27	54976	22.559	37.0783	2.70797e-10
C3orf14	57415	19.9279	8.25226	3.53678e-20
C6orf120	387263	21.336	10.9454	1.67402e-25
CALCB	797	21.5631	12.1495	4.37527e-14
CALD1	800	71.5711	20.7143	2.13533e-82
CALM2	805	563.313	236.212	1.22521e-52
CALM3	808	227.89	335.322	0.000178271
CANX	821	221.242	157.972	6.33856e-06
CARMIL2	146206	13.0134	8.28496	1.84574e-05
CASD1	64921	10.7326	15.0614	5.3832e-06
CASP8	841	33.6428	22.4658	3.60207e-10
CBY1	25776	17.0135	4.82981	1.47288e-73
CCDC57	284001	16.0866	11.4232	0.000602908
CCDC90B	60492	84.5479	126.26	8.09219e-19
CCN1	3491	25.2096	7.52322	0.00112571
CCN2	1490	16.0672	5.7963	0.00070332
CCNA2	890	56.2567	77.9107	0.000439558
CCNB2	9133	76.8761	108.092	0.000602908
CCNF	899	10.4279	15.522	0.000974568
CD248	57124	40.2672	23.048	8.44761e-06
CD40	958	30.7405	19.3863	5.38218e-13
CD83	9308	24.6029	12.9405	4.15051e-05
CDC20	991	106.671	153.808	0.000899712
CDC25C	995	13.4109	20.2353	1.5407e-07
CDC73	79577	24.6852	17.2547	4.15205e-14
CDCA4	55038	21.1405	35.8417	2.75432e-12
CDCA8	55143	32.359	44.9949	0.000265998
CDH11	1009	109.867	77.2723	8.95542e-11
CDKN2C	1031	25.2617	40.0635	3.75392e-05
CENPA	1058	28.1831	40.0359	6.06375e-06
CENPV	201161	27.4521	55.1021	3.13209e-23
CEP55	55165	60.7816	85.511	1.91428e-05
CEP57	9702	40.9657	62.4439	3.32348e-16
CEP57L1	285753	26.6985	38.4812	6.75138e-07
CES1	1066	209.184	117.443	2.75911e-15
CETN3	1070	43.7732	84.5509	3.02147e-47
CFL2	1073	126.64	57.5404	2.86401e-66
CHCHD10	400916	69.3106	47.615	3.36995e-07
CHMP3	51652	85.6264	44.5809	3.60966e-41
CHN1	1123	11.6947	17.7721	1.74522e-05
CKLF	51192	26.831	39.1334	7.93977e-06
CLEC2B	9976	11.1708	17.3022	1.19762e-08
CLUH	23277	33.8293	24.059	6.06246e-05
CMTM3	123920	18.1285	36.3443	1.07375e-20
CNN2	1265	60.4071	31.9952	7.73344e-14
CNN3	1266	92.2069	65.441	3.40227e-08
CNRIP1	25927	13.0446	19.941	1.21534e-08
COL16A1	1307	30.0443	16.5624	2.47031e-16
COL1A2	1278	138.333	88.3132	0.000361194
COL21A1	81578	59.6156	32.13	3.01399e-20
COL5A1	1289	23.3889	14.2955	6.88822e-11
COL5A2	1290	128.884	90.0555	1.56331e-13
COL5A3	50509	29.6766	7.45823	3.8692e-52
COL9A3	1299	15.4225	10.4288	4.48238e-06
COMMD8	54951	18.6633	28.9536	7.14191e-17
COQ2	27235	11.8619	7.91048	6.23484e-05
COX14	84987	18.8697	11.8529	4.45316e-11
CPEB2	132864	26.3471	15.9508	1.04586e-14
CREG1	8804	12.282	8.42007	2.24359e-05
CRKL	1399	20.251	31.2794	1.28094e-26
CRMP1	1400	40.3454	24.168	1.09517e-15
CSRP1	1465	311.731	181.204	1.03258e-18
CTNNAL1	8727	108.478	73.6497	1.08504e-24
CTSK	1513	11.6495	5.58655	9.50253e-22
CUL5	8065	43.4458	26.4216	9.34137e-21
CXCL10	3627	12.5105	0.275116	0.0013091
CYB5R3	1727	116.416	34.1943	3.30242e-102
CYP4F22	126410	71.4341	47.1737	3.12847e-10
DAPK2	23604	16.1754	9.88133	3.47803e-10
DCBLD2	131566	23.9546	16.4364	1.6796e-06
DCP2	167227	10.549	17.4741	1.94136e-07
DEGS1	8560	101.789	60.8289	2.44443e-34
DEPDC1B	55789	19.695	32.9927	4.23963e-14
DGUOK	1716	48.9178	85.2335	6.50779e-24
DHCR7	1717	156.741	107.966	6.51571e-05
DLC1	10395	25.5951	13.9676	1.81838e-09
DLGAP5	9787	74.6413	101.001	0.00237155
DNAJC13	23317	25.3903	17.2493	8.18904e-15
DNAJC18	202052	19.9578	34.0269	3.50631e-11
DNAJC3	5611	15.8132	10.4612	3.07928e-09
DNASE2	1777	48.2659	34.0251	1.03188e-09
DOCK7	85440	23.4617	13.6082	3.87708e-28
DOLK	22845	13.4958	8.34648	6.11742e-12
DOLPP1	57171	18.4731	7.95354	1.06051e-62
DPCD	25911	24.3815	16.1185	7.78264e-07
DRAM1	55332	15.0259	9.18698	0.000634183
DTD1	92675	18.6027	28.4906	1.27838e-16
DUSP23	54935	12.5627	18.2088	0.00104608
E2F1	1869	17.949	27.0592	0.00837211
EAF1	85403	13.3358	7.8727	1.43116e-15
ECE1	1889	36.3641	21.7031	2.44871e-19
ECHDC2	55268	16.5626	10.7921	1.97819e-05
EMC10	284361	41.8435	62.499	5.68072e-14
EMILIN1	11117	23.4449	13.778	2.51593e-05
ENAH	55740	85.1871	44.7539	5.55473e-48
ESRRA	2101	21.463	6.31177	6.90179e-73
F2RL2	2151	15.7858	8.77934	5.11027e-11
F3	2152	12.2532	7.82192	1.12773e-05
FABP5	2171	41.6277	65.6948	2.21128e-11
FADS1	3992	437.233	296.948	1.01983e-06
FAM122B	159090	20.1417	31.5718	4.35975e-08
FAM20C	56975	13.7723	22.9224	2.07446e-06
FAM234A	83986	50.8716	28.6936	2.44772e-19
FAM72C	554282	17.8622	26.9787	2.45066e-05
FAM8A1	51439	17.8138	11.8601	7.77749e-19
FBXO11	80204	40.6648	27.0326	3.20593e-16
FBXO28	23219	27.0176	17.3467	5.67585e-10
FBXO38	81545	23.0632	16.0663	4.82699e-05
FHL1	2273	20.2363	31.1601	2.20605e-21
FLVCR1	28982	13.6378	20.0854	3.30006e-06
FNBP1	23048	87.1093	124.341	4.7775e-13
FNBP1L	54874	12.7233	18.5734	5.94019e-17
FNDC3A	22862	37.165	21.144	6.14996e-16
FSTL1	11167	107.965	32.2156	8.78565e-32
FUBP3	8939	40.3325	21.8867	1.64314e-40
FURIN	5045	34.5645	20.057	5.026e-15
FYN	2534	18.5455	28.9715	0.000173617
G3BP1	10146	70.4848	101.365	1.36473e-12
G3BP2	9908	80.0258	50.8075	5.41793e-26
GARS1	2617	284.899	175.681	3.987e-05
GDAP1	54332	25.5117	10.7756	1.06565e-15
GGT7	2686	15.5669	22.3938	9.11478e-09
GID8	54994	26.1822	37.4623	9.28853e-24
GINS1	9837	23.5331	14.8286	0.000581293
GLCE	26035	52.9826	31.7832	6.02541e-16
GLRX	2745	27.7913	18.0549	8.44477e-07
GNS	2799	65.7697	44.0631	5.24883e-17
GOLGA4	2803	38.9928	27.1856	3.47803e-10
GOLPH3	64083	45.2251	31.6805	2.14351e-05
GOLT1B	51026	33.3925	21.6923	6.54696e-09
GOPC	57120	16.2315	10.0918	6.14018e-23
GPC4	2239	16.1377	11.1209	0.00131745
GPX8	493869	72.7344	51.5183	7.74478e-10
GTF2IRD1	9569	10.6564	7.39877	6.09123e-05
GTSE1	51512	21.0544	30.7114	0.000575277
GXYLT1	283464	14.0249	20.4994	6.6596e-08
H2AZ2	94239	121.712	179.56	5.47435e-14
H3-3A	3020	208.064	145.66	0.000322057
HBA2	3040	13.734	2.85401	9.96465e-13
HBEGF	1839	23.2833	16.441	0.0077772
HBP1	26959	12.4086	7.76141	4.6523e-10
HCLS1	3059	70.5014	44.3307	1.94199e-18
HCN2	610	15.1757	7.51758	7.07235e-13
HEG1	57493	17.5777	29.6726	9.70998e-11
HIF1AN	55662	19.5707	11.3083	2.36986e-16
HMGA1	3159	55.6604	80.4831	0.00102573
HMGB2	3148	253.295	409.886	2.69888e-10
HPRT1	3251	97.3442	67.9828	3.7863e-16
HSPA5	3309	353.373	220.31	8.25997e-08
HSPD1	3329	640.764	430.643	2.17399e-23
HTRA2	27429	15.6453	24.8196	1.68743e-09
ICAM1	3383	19.6639	2.0483	0.000397742
ID3	3399	108.031	74.1167	2.91885e-06
IDH1	3417	134.807	54.3494	5.40455e-39
IL13RA1	3597	19.1084	13.1115	0.000272525
IL1B	3553	10.3011	0.622834	4.19474e-05
IL2RG	3561	21.951	4.00792	0.000309742
IMPAD1	54928	41.4693	26.6522	4.73335e-06
INO80C	125476	23.6584	34.4011	1.33869e-05
INSIG1	3638	46.5757	71.7481	0.00102713
IRS2	8660	28.9007	19.5325	4.19473e-10
ITGA5	3678	107.56	70.4718	6.74656e-43
ITGB2-AS1	100505746	20.3409	11.4708	2.80594e-18
ITPRID2	6744	58.1324	35.7885	2.01782e-09
KATNAL1	84056	17.8611	31.8016	4.00478e-10
KCNAB3	9196	14.9189	22.5779	4.73189e-06
KDELR2	11014	164.999	87.1059	1.79553e-35
KDM4A	9682	22.8627	9.35029	3.97319e-31
KDM6A	7403	28.2664	8.86233	1.00062e-119
KIAA0408	9729	15.5611	9.19275	3.9988e-12
KIF20A	10112	60.6822	93.4488	4.8749e-06
KIRREL1	55243	81.6311	36.6513	1.13126e-141
KLHL12	59349	16.4858	9.73804	6.82808e-08
KLHL13	90293	20.2821	29.2834	2.98052e-10
KLHL2	11275	16.5919	25.2788	1.93999e-10
KLHL21	9903	10.4875	7.00302	6.749e-08
KMO	8564	17.6373	11.1984	4.94589e-19
KPNA6	23633	18.6056	8.12737	3.87704e-102
KRT8	3856	34.2149	18.5711	4.68306e-29
LACTB2	51110	26.8226	16.0087	2.44189e-27
LARP6	55323	46.8731	31.1263	0.0061637
LGALS3	3958	43.0826	27.1971	2.01414e-08
LIMA1	51474	77.873	51.4173	1.55227e-12
LIN7A	8825	13.1088	19.8021	5.94099e-09
LMAN2L	81562	19.2361	13.0682	1.55227e-12
LMNB1	4001	104.226	146.99	2.35968e-05
LMO7	4008	11.3847	17.7749	0.00230777
LOC105369760	105369760	210.905	362.022	1.82556e-05
LOXL1	4016	100.669	67.0515	1.18425e-05
LPAR1	1902	19.7894	13.3011	2.21656e-06
LRP4	4038	11.0611	6.73221	1.9426e-06
LRRC10B	390205	11.864	7.38396	0.000395554
LRRC17	10234	14.749	7.00026	0.00030711
LRRC57	255252	12.1018	18.5759	1.1426e-14
LRRCC1	85444	12.8095	18.0068	2.15459e-07
MAP4K3	8491	16.2036	11.251	0.000307038
MAPK11	5600	13.6183	9.04322	3.79952e-14
MAPK8IP1	9479	17.8498	12.3104	4.30425e-05
MAPRE1	22919	93.9476	140.427	3.64673e-23
MAT2B	27430	16.4552	32.0438	1.00881e-49
MBOAT2	129642	43.9166	69.8363	1.01154e-19
MCCC2	64087	18.6099	11.2896	8.39438e-23
MCU	90550	12.0419	21.5069	3.72204e-30
MED21	9412	26.5753	18.5425	3.66993e-13
MEG3	55384	18.2888	30.8862	3.56352e-05
METTL7B	196410	17.5836	12.7395	5.93157e-06
MFAP4	4239	44.0751	20.9643	1.29715e-05
MICALL1	85377	21.0648	11.8783	1.78534e-07
MIER1	57708	15.5401	9.82095	6.80974e-26
MIGA1	374986	17.0303	7.28029	3.65049e-31
MKI67	4288	38.2351	57.1165	0.000212377
MKNK1	8569	13.8649	19.6716	1.65147e-06
MOSMO	730094	12.9481	8.93594	1.27184e-05
MPDU1	9526	105.726	69.6721	1.10097e-13
MRPL17	63875	83.9503	58.3498	5.30231e-15
MSC-AS1	100132891	30.7704	20.9137	1.74655e-06
MT1F	4494	12.8441	23.0161	1.02933e-06
MTMR6	9107	21.0574	14.4202	2.42234e-08
MVB12A	93343	24.0448	33.6665	4.82848e-07
MYOM2	9172	36.7863	22.0042	9.49316e-06
NAA50	80218	108.499	78.9202	7.90392e-10
NABP2	79035	30.6602	18.5612	6.17769e-25
NBPF20	100288142	14.0093	20.144	0.00383008
NDNF	79625	16.9773	11.5961	0.000381226
NDUFA4	4697	413.573	276.258	1.54597e-17
NDUFA6	4700	42.2013	28.7196	7.31667e-14
NEFH	4744	18.3796	12.5141	6.10799e-18
NEK6	10783	10.4216	15.5303	2.26958e-05
NEK7	140609	12.2321	7.39161	3.48585e-07
NETO2	81831	19.2004	26.8966	0.000345724
NFE2L3	9603	26.2342	6.25516	1.95082e-08
NFKBIA	4792	87.4577	34.715	0.00864795
NID2	22795	21.731	14.4137	0.0013431
NR1D2	9975	13.3531	8.64444	9.8153e-08
NRP1	8829	16.5017	8.39675	1.29329e-25
NXPE3	91775	23.3562	15.5047	0.000123701
OAZ2	4947	50.2492	74.8245	1.68928e-07
OLFM1	10439	304.639	196.622	3.81149e-07
OLFM2	93145	131.159	87.7633	1.74115e-08
OLFML3	56944	394.821	264.345	2.321e-06
OSMR	9180	42.5138	27.7174	1.93019e-07
OXCT1	5019	26.5902	39.4121	2.64257e-07
OXR1	55074	21.0791	32.2314	1.29137e-07
P2RY11	5032	15.8024	10.0372	5.87356e-08
P4HTM	54681	12.9957	8.86512	8.52239e-11
PAIP1	10605	101.748	49.366	7.84191e-44
PAK1	5058	25.9346	41.0485	2.85324e-11
PAM	5066	239.443	153.217	3.53334e-22
PBK	55872	88.8878	123.669	0.000533167
PCBD1	5092	41.9043	23.3106	2.91421e-13
PCBP3	54039	17.0321	9.49476	3.48585e-07
PCDH10	57575	12.063	17.4461	1.13808e-05
PCGF5	84333	13.4271	19.7145	4.13305e-19
PCSK2	5126	183.097	110.57	1.7576e-27
PCSK9	255738	53.9317	25.5195	1.52383e-10
PCYOX1	51449	29.85	21.0548	4.92753e-05
PDCD4	27250	54.4191	72.9164	0.00236033
PDCD7	10081	11.2873	16.5684	8.27875e-10
PDE8A	5151	53.5015	33.6966	2.51567e-14
PENK	5179	59.446	18.7707	1.13247e-28
PHACTR4	65979	17.4629	10.4278	4.34318e-48
PHB2	11331	86.9781	56.8878	3.24652e-21
PHC1	1911	13.7709	20.2297	1.91876e-13
PHLDA2	7262	19.1315	30.2196	0.0032754
PIKFYVE	200576	14.9438	10.5886	2.25177e-10
PIM3	415116	12.7765	23.5149	2.75451e-06
PIMREG	54478	42.4157	69.0479	1.55741e-06
PKN2	5586	36.1072	14.6706	1.3116e-42
PLA2G4A	5321	32.4118	21.7608	0.000107041
PLAU	5328	12.4373	6.02007	7.71193e-05
PLAUR	5329	14.2714	23.0451	0.000661777
PLEKHA3	65977	14.1357	24.9456	6.29295e-22
PLOD1	5351	94.196	58.7652	7.6669e-15
PLPP6	403313	30.9044	21.8247	2.14986e-05
PLSCR3	57048	10.1567	15.3401	5.18957e-06
PLXNB2	23654	64.3383	44.3857	2.23613e-21
POFUT1	23509	47.8238	18.984	1.74186e-59
POGK	57645	12.3105	7.73213	4.25765e-26
POLR3G	10622	12.1257	18.026	4.95309e-08
POT1	25913	21.0429	31.7852	1.24433e-08
POU1F1	5449	19.6496	34.7092	6.23258e-07
POU3F1	5453	35.0553	51.3834	6.37476e-13
PPP3CA	5530	51.3506	26.4661	8.78565e-32
PROS1	5627	16.9869	24.0596	1.64075e-08
PROSER1	80209	20.8421	29.6029	1.49629e-09
PROSER2-AS1	219731	10.8428	6.20929	0.000399109
PRSS23	11098	10.8202	6.57211	0.00417762
PSMD2	5708	306.751	206.711	4.3619e-09
PSRC1	84722	24.7935	37.426	1.7441e-06
PTGES3	10728	416.412	187.112	2.26598e-102
PTK7	5754	56.9952	19.7137	1.50163e-135
PTTG1	9232	94.0105	139.719	0.000454448
PTX3	5806	27.267	1.46871	0.00244308
PXK	54899	16.3559	8.61128	6.44148e-08
PYGL	5836	15.3038	24.1723	1.23412e-12
QPRT	23475	18.7735	9.90155	2.58657e-07
QSER1	79832	35.0122	23.6243	2.63905e-05
QSOX1	5768	60.2319	38.4387	9.62248e-08
QSOX2	169714	17.3789	10.26	8.52661e-42
RAB11FIP2	22841	16.0229	10.8242	2.10431e-06
RAB12	201475	30.6608	21.7575	4.90223e-06
RAB1A	5861	88.6236	31.7043	5.83319e-94
RAB39A	54734	11.6095	3.00531	2.56825e-26
RAC3	5881	16.0621	33.8257	9.94822e-10
RAMP1	10267	28.767	15.7103	3.31276e-11
RAP1GAP	5909	40.3267	27.8524	0.000638752
RAP2C	57826	16.4967	23.156	3.89455e-06
RBMS1	5937	38.8443	67.5063	1.68438e-31
RDX	5962	272.272	388.401	2.1709e-10
RGS4	5999	25.8744	37.8123	0.00155908
RHBDD2	57414	36.5021	23.6942	0.000190298
RHOB	388	17.8862	34.724	6.54665e-07
RIC8A	60626	45.5624	72.6723	4.61816e-10
RIT1	6016	25.8209	16.218	9.00261e-13
RNF139	11236	30.8791	19.8676	1.06094e-09
RNF182	221687	11.6045	17.1782	2.79161e-11
RPIA	22934	25.149	38.7084	1.31505e-19
RPL26	6154	1210.35	802.782	2.45283e-20
RRBP1	6238	39.7032	20.922	4.41751e-47
RTL8A	26071	31.6448	18.8328	8.43255e-14
RTN2	6253	15.6464	7.69518	9.74782e-12
RUFY2	55680	12.7706	8.87724	1.0789e-09
RWDD4	201965	33.064	47.2553	8.29277e-14
S100A13	6284	33.1436	21.8169	4.70631e-08
S100A4	6275	28.3978	17.5506	1.2206e-09
SAMD4B	55095	60.2298	19.994	9.77403e-38
SCG2	7857	40.9048	16.2975	2.22994e-14
SCML1	6322	17.8862	5.12983	4.44701e-25
SCNN1G	6340	42.0136	12.9431	1.04136e-07
SDCBP	6386	166.382	116.914	2.15705e-07
SEC23B	10483	50.1955	33.6786	3.6214e-09
SEL1L	6400	35.8932	19.8416	3.02141e-08
SEMA3C	10512	13.0693	5.19043	1.45292e-40
SEPTIN8	23176	12.8975	23.3942	2.92516e-22
SERPINF1	5176	157.084	52.5649	4.15301e-24
SERPINH1	871	234.816	118.131	3.63228e-41
SH3RF2	153769	10.5955	6.91616	2.32583e-08
SHISA5	51246	29.401	45.4569	0.000864221
SIGIRR	59307	10.7638	17.5424	2.45879e-07
SIRPA	140885	77.5873	49.4735	5.01443e-18
SLC12A7	10723	19.9999	13.4528	0.000180669
SLC15A2	6565	12.1461	8.28181	0.000607169
SLC25A24	29957	15.8501	31.459	6.91406e-31
SLC25A3	5250	616.069	399.857	2.56796e-20
SLC25A40	55972	26.371	38.4855	1.34355e-09
SLC2A1	6513	13.1963	7.07032	9.2689e-09
SLC35F3	148641	19.2344	11.1263	5.37172e-16
SLC38A2	54407	184.281	128.015	2.35961e-05
SLC39A1	27173	66.8588	25.088	4.24322e-34
SLC5A6	8884	194.56	132.427	8.02231e-09
SLC66A3	130814	17.2003	26.3434	3.42436e-06
SLC6A9	6536	16.6082	7.30864	0.000605892
SLC7A11	23657	28.1864	16.0121	0.00968311
SMPD1	6609	206.771	130.136	4.04243e-09
SNHG5	387066	98.0302	160.028	5.93635e-14
SPARC	6678	526.062	277.502	7.86541e-12
SPIRE2	84501	10.6143	6.69185	5.90225e-08
SPOPL	339745	11.5713	16.6405	1.48365e-08
SPTLC1	10558	33.6641	50.6116	2.10376e-17
SRI	6717	74.0933	107.263	9.36324e-18
SSBP2	23635	26.556	38.1542	0.00066765
SSBP4	170463	141.636	90.3627	1.99302e-14
SSX2IP	117178	40.3097	26.4886	4.59265e-16
STARD4	134429	39.6222	27.5737	4.3068e-09
STAU1	6780	50.3838	25.4062	1.21132e-77
STEAP2	261729	43.891	28.0395	4.50278e-18
STK38	11329	11.2012	15.7241	1.50886e-13
STMN3	50861	70.8987	43.1206	1.02368e-08
STN1	79991	16.6632	23.7674	4.84151e-09
STX12	23673	22.3189	15.5545	8.71745e-15
SULT1A1	6817	10.7563	7.53266	0.000252617
SYP	6855	10.323	3.37403	8.64365e-63
SYT1	6857	80.0086	54.1414	0.000375693
TACC1	6867	16.1739	22.672	2.46648e-07
TAGLN	6876	20.7461	10.7127	4.36324e-05
TATDN1	83940	102.444	56.8474	3.2633e-26
TCF19	6941	16.0625	23.8443	0.00150898
TFPI	7035	96.3429	57.3316	5.84156e-42
TFRC	7037	107.653	72.2436	2.36061e-06
TGFBI	7045	142.166	78.2109	6.75787e-09
THY1	7070	199.585	136.436	3.17219e-05
TM9SF2	9375	86.6735	43.6771	4.95071e-47
TMED10	10972	98.8251	162.097	8.84493e-22
TMEM104	54868	12.9119	8.60429	0.000119477
TMEM135	65084	84.0285	53.7564	1.33699e-08
TMEM165	55858	25.9811	17.8319	1.74123e-10
TMEM181	57583	28.3869	19.1138	2.21614e-19
TMEM205	374882	83.2856	58.2362	1.58838e-09
TMEM233	387890	14.1665	9.51742	0.00969943
TMEM245	23731	53.2653	30.4685	7.91413e-21
TMEM37	140738	16.3137	9.84213	0.000322628
TMEM38A	79041	11.058	5.05223	5.99518e-14
TMEM59	9528	69.2155	38.7609	7.67116e-19
TNFRSF10B	8795	113.141	69.4627	6.03362e-06
TNFRSF12A	51330	66.7922	35.2948	0.00255753
TRIB1	10221	15.6037	9.96508	0.00975711
TRIM16	10626	32.3957	22.4887	0.000758468
TRIM16L	147166	20.2666	9.86748	5.50246e-07
TRIM2	23321	25.2062	17.2562	4.54638e-08
TRIM37	4591	23.9422	15.1596	6.75367e-13
TRIP11	9321	16.7267	9.9265	7.24141e-31
TRPA1	8989	10.634	7.43298	0.00654253
TSG101	7251	75.4231	50.8658	3.61043e-10
TSKU	25987	11.2515	5.52927	4.29553e-34
TSPAN11	441631	11.1722	4.03588	4.34318e-48
TSPAN13	27075	168.269	75.7547	9.99902e-23
TTC8	123016	27.3898	10.1206	4.17647e-47
TUBA1A	7846	231.665	350.303	0.0007837
TUBB2A	7280	46.324	75.3711	9.74753e-06
TUBB4B	10383	236.792	346.625	0.00168737
TWIST1	7291	10.834	7.48934	2.35717e-08
TXNDC5	81567	94.3863	28.251	2.70429e-58
UBE2B	7320	52.6901	75.8391	2.03654e-08
UBE2W	55284	20.6529	9.50894	8.07421e-39
UGT3A2	167127	344.798	244.372	3.1231e-07
USP12	219333	11.2379	7.69048	5.63449e-09
USP22	23326	68.8975	43.8567	2.14795e-31
USP47	55031	22.7917	15.8429	3.46177e-08
USP8	9101	32.8611	22.8597	3.99756e-08
UTP20	27340	13.3744	8.00321	8.77281e-28
VGF	7425	10.715	3.99446	0.000444995
VGLL4	9686	13.5108	22.2816	3.44339e-33
VRK1	7443	87.9898	125.731	1.81838e-09
WASL	8976	20.5928	7.19439	1.88477e-114
WDR47	22911	10.1017	15.9453	4.59559e-17
WDR54	84058	20.7706	29.7022	0.000124519
WSB2	55884	47.2031	26.9155	2.28401e-26
WWTR1	25937	61.8078	40.552	1.92522e-11
XAGE1A	653220	22.4789	14.316	0.000237299
XAGE1B	653067	103.276	145.205	0.000662216
YAE1	57002	21.7947	9.55067	7.9221e-18
YIPF3	25844	64.1895	37.1167	2.97121e-25
YPEL5	51646	185.016	102.12	8.9205e-09
YRDC	79693	23.3646	8.24758	3.38029e-36
YWHAH	7533	92.1902	134.011	2.45601e-16
ZCCHC10	54819	19.9129	30.4707	1.96641e-11
ZDHHC5	25921	26.7967	46.7305	3.91395e-34
ZDHHC9	51114	15.4088	8.99416	1.61205e-23
ZFP36L1	677	17.0729	25.613	1.50415e-20
ZFYVE9	9372	14.5295	6.25403	2.39818e-26
ZNF267	10308	11.9242	8.07223	3.72601e-08
ZNF511	118472	40.4205	27.6091	2.06303e-17
ZNF664	144348	79.076	54.5739	2.74933e-20

## Sheet: A673 shKDM6B#1
Set of differential expressed genes with shKDM6B#1 in A-673
symbol	entrez	FPKM shCTRL	FPKM shKDM6B#1	padj
AACS	65985	12.4621	17.8659	8.05451e-06
AAK1	22848	11.7544	7.18592	0.00523311
ABAT	18	14.124	9.93201	0.00600589
ABCF2	10061	51.2396	33.6573	1.21088e-05
ABI3BP	25890	17.8789	6.8678	4.40769e-10
ABR	29	57.795	34.4456	1.56235e-08
ABRACL	58527	41.6132	22.9284	4.45995e-05
ACP2	53	65.7856	41.369	1.6022e-10
ACPP	55	11.8903	25.9377	3.59174e-14
ACTA2	59	77.8887	47.2058	1.00594e-09
ADAM9	8754	96.6619	66.1576	4.81376e-08
ADAMTS4	9507	19.4192	4.10959	2.54982e-54
ADAP1	11033	28.3462	15.5989	1.86421e-05
ADCY7	113	10.2781	6.56468	1.05264e-09
ADD3	120	36.2129	55.2134	1.14213e-12
ADGRA2	25960	31.1007	48.9931	1.07915e-09
ADGRE5	976	78.5552	35.6615	1.46621e-14
ADRA1D	146	47.1215	32.2953	0.000289766
ADSS2	159	29.5923	17.9341	5.4354e-08
AEBP1	165	44.6767	24.9587	4.09614e-24
AEN	64782	20.2549	11.8905	5.92106e-06
AGO1	26523	12.8411	8.33219	2.8972e-06
AHNAK	79026	21.9332	34.8412	0.000230603
AK2	204	189.145	133.722	0.00305598
AKIRIN1	79647	69.1034	43.4616	5.32132e-07
AKR1B1	231	111.299	66.3633	1.226e-09
ALDH4A1	8659	12.4011	29.5966	1.63455e-36
ALDH6A1	4329	10.3831	21.9837	3.05147e-11
ALDH7A1	501	82.57	116.948	0.00254209
ALDOC	230	18.0938	44.3935	8.17173e-15
ALG13	79868	21.3153	15.0296	0.00990782
ALG2	85365	38.8724	23.5544	8.35072e-05
ALX4	60529	43.4859	74.0371	1.226e-09
AMER2	219287	41.1214	61.6405	3.59033e-05
ANAPC15	25906	18.1917	29.8017	1.47614e-05
ANGPTL2	23452	10.5532	4.22584	3.55704e-13
ANKH	56172	15.5634	5.06059	6.45973e-18
ANKRD27	84079	10.5152	16.0565	8.57614e-07
ANKRD6	22881	10.9239	19.7962	1.56532e-12
ANXA1	301	299.655	427.433	0.00307771
ANXA4	307	21.3683	13.589	0.00262152
AP3B2	8120	10.5089	2.68099	3.11117e-21
AP3D1	8943	72.3863	50.6707	0.00195961
APOE	348	22.7974	12.6309	3.17488e-12
APOL1	8542	11.8576	5.87999	4.75518e-11
APOL2	23780	34.0239	23.1983	3.75502e-05
APP	351	431.65	280.742	2.59281e-06
ARAP3	64411	16.3122	6.69726	6.75219e-14
AREL1	9870	31.9565	21.571	2.82923e-08
ARHGAP17	55114	47.7573	69.0761	8.9996e-08
ARHGAP19	84986	14.2431	28.9689	2.68768e-16
ARHGAP31	57514	18.0064	5.63155	2.75348e-13
ARHGEF25	115557	18.5674	26.2965	0.00443243
ARL5B	221079	19.4462	11.9305	0.00109699
ARL6IP6	151188	28.6025	42.7225	2.41377e-06
ARL8A	127829	25.3895	17.1076	4.61132e-06
ARNTL2	56938	12.5442	4.32403	1.19343e-31
ARPC1B	10095	82.3196	50.4468	1.96115e-09
ARPC2	10109	227.321	155.749	2.5693e-10
ARPC5L	81873	50.7421	34.4337	6.71735e-07
ASAP2	8853	30.4466	19.6115	0.000518339
ASPHD1	253982	12.9992	3.14424	3.3659e-29
ATAD2B	54454	11.3059	7.50923	2.29504e-05
ATAD3B	83858	18.9168	12.95	0.00634628
ATF7IP	55729	12.8253	20.5734	2.19643e-08
ATG101	60673	37.7119	19.9378	2.56134e-06
ATP13A3	79572	118.315	77.5078	5.21764e-05
ATP1A1	476	1398.84	791.448	6.06696e-11
ATP2B4	493	10.7017	16.6556	0.000308211
ATP6V0A2	23545	26.3772	14.5664	2.40263e-05
ATP6V0E2	155066	11.7441	20.2496	0.000137094
ATPAF1	64756	30.1306	44.0439	0.000258288
B2M	567	5010.38	3148.95	7.63748e-11
B3GNT5	84002	32.7077	17.8334	7.94251e-19
B4GALT1	2683	23.8944	35.3518	4.51819e-06
B4GALT4	8702	11.1079	7.67494	0.00015089
B4GAT1	11041	18.6331	30.8654	0.00395933
BAIAP2	10458	33.5214	23.3477	0.00102634
BAK1	578	18.444	12.0641	1.00031e-10
BAMBI	25805	21.8024	30.958	0.00286501
BARHL2	343472	69.2728	40.6186	0.00270088
BARX1	56033	12.8112	18.8066	0.000360474
BARX2	8538	21.527	37.2638	0.000280563
BATF3	55509	13.6557	4.00001	1.74643e-07
BAZ1A	11177	34.7453	24.051	2.89845e-05
BBS2	583	25.3736	37.0897	0.000264632
BCL2L2-PABPN1	100529063	16.5979	10.9725	0.00269372
BCL9L	283149	16.2142	32.301	2.68271e-13
BET1	10282	23.2158	14.624	0.00596883
BEX1	55859	116.889	31.111	9.61042e-30
BEX2	84707	71.7859	34.5988	0.00240124
BGN	633	83.3225	34.8442	1.26262e-26
BHLHE40	8553	40.0372	18.9349	0.00184191
BHLHE41	79365	10.9083	4.70143	1.05355e-10
BIN3	55909	29.4108	17.9313	1.59552e-07
BIRC3	330	27.4327	12.0933	0.00118099
BIRC5	332	27.0514	63.0707	2.04397e-06
BMF	90427	11.1551	18.5199	2.39114e-05
BMP1	649	14.4259	7.95221	2.10954e-13
BOK	666	11.7691	4.65999	3.24965e-23
BPTF	2186	13.366	18.9647	7.30986e-05
BST2	684	216.622	139.364	0.000187336
BTG2	7832	99.269	28.5244	1.86191e-08
BTN2A2	10385	21.3637	12.4998	1.56123e-08
BZW1	9689	130.057	75.0895	4.83955e-07
C15orf39	56905	11.5096	7.98468	3.46745e-05
C1QTNF1	114897	20.7587	5.84468	3.60451e-20
C1R	715	71.1152	23.3912	4.64224e-47
C1RL	51279	13.4207	5.34581	1.51348e-11
C1S	716	46.0053	14.4037	5.49745e-29
C3	718	101.031	13.6418	5.09667e-120
C3AR1	719	10.385	3.5394	9.50812e-12
C6orf141	135398	20.7582	38.6738	3.69894e-06
C6orf62	81688	89.219	59.4795	5.8388e-06
C9orf16	79095	46.8982	31.5869	0.00827745
CACNA1A	773	12.3719	1.71278	1.69282e-31
CACNA1H	8912	22.6271	13.9763	0.000683916
CALM3	808	99.7063	153.633	0.00302614
CALR	811	931.556	580.689	0.00175278
CAMTA2	23125	22.9569	11.9734	1.11525e-06
CANT1	124583	25.2072	17.4813	0.00238179
CANX	821	179.046	118.77	0.00011136
CAPN15	6650	19.5044	11.9979	3.0968e-05
CARMIL2	146206	14.0681	9.16445	0.00161477
CAT	847	23.6726	37.538	0.00407279
CAVIN1	284119	19.3677	11.8066	4.67807e-05
CBARP	255057	12.6559	5.99731	1.26708e-05
CCDC34	91057	28.643	40.7666	0.00394302
CCL2	6347	44.3355	16.3135	0.000110442
CCL5	6352	33.1906	12.8757	2.02922e-09
CCNB2	9133	37.5424	70.8854	2.15586e-07
CCND3	896	20.7852	13.5904	1.66955e-05
CCNJ	54619	10.981	6.75823	1.35482e-05
CD151	977	174.248	112.132	1.16234e-05
CD248	57124	29.5373	45.3111	0.000300401
CD3EAP	10849	13.5759	9.4394	0.0093459
CD44	960	24.0226	4.54637	3.37686e-21
CD47	961	63.9553	37.2691	2.3097e-13
CD58	965	20.6354	12.9006	0.000671759
CD68	968	81.2508	28.7103	7.11652e-22
CD70	970	32.339	8.78672	1.62037e-24
CD82	3732	170.975	33.3306	1.94296e-72
CDC20	991	58.0795	94.6839	0.0018744
CDC37	11140	198.714	135.415	2.76882e-08
CDC37L1	55664	31.6138	21.4774	0.000145662
CDC42EP3	10602	22.486	7.71523	1.04739e-05
CDC42EP4	23580	32.8169	19.926	2.43144e-08
CDC42SE1	56882	45.5231	30.9161	2.67069e-11
CDCA7L	55536	10.1234	19.6121	5.45264e-12
CDCA8	55143	18.2499	28.8427	0.00957889
CDH2	1000	25.548	17.9298	5.47895e-06
CDK17	5128	28.1607	18.8986	8.25416e-05
CDKN1A	1026	81.9979	18.9536	1.00855e-38
CDKN3	1033	40.2344	66.8856	0.00290323
CDR2	1039	37.8886	23.9782	0.00194286
CENPA	1058	14.5214	24.931	0.000117965
CENPE	1062	11.5657	20.7275	3.76879e-05
CENPF	1063	25.5074	53.5153	4.72797e-05
CEP44	80817	12.6044	18.8886	1.66323e-09
CEP57	9702	32.4547	54.5689	8.06336e-09
CEP70	80321	16.3166	23.2437	1.88286e-05
CER1	9350	22.5531	34.5503	0.000272051
CERS5	91012	48.341	29.6277	4.93996e-13
CETN3	1070	25.1393	44.6287	1.74276e-12
CFB	629	15.7024	7.23892	0.00341319
CFI	3426	18.2065	3.33702	2.13892e-21
CHD3	1107	41.7092	61.2194	2.79337e-10
CHI3L1	1116	25.7661	2.75791	5.68016e-36
CHN1	1123	12.9565	8.05442	1.48977e-05
CHPF	79586	18.9453	10.316	1.15075e-05
CHPF2	54480	24.5313	6.36104	6.00042e-17
CIDECP1	152302	11.2884	7.65802	0.00122428
CKAP2	26586	25.592	42.609	0.000214822
CKAP4	10970	91.2245	61.6156	0.000105889
CLCN6	1185	10.1968	14.4962	0.000225531
CLDN1	9076	389.973	150.231	1.1382e-16
CLGN	1047	10.2917	4.61491	2.61299e-10
CLN6	54982	31.3444	21.7058	0.00126802
CLSTN3	9746	13.119	6.86239	1.07485e-06
CLTB	1212	19.2173	13.1403	0.000166275
CLU	1191	106.698	151.151	0.0032931
CMIP	80790	19.2082	11.4949	5.36725e-08
CNDP2	55748	82.3338	52.076	0.000492357
CNNM3	26505	10.4697	15.78	0.00159822
CNRIP1	25927	12.443	18.8955	0.000172261
CNTRL	11064	12.3842	18.1292	3.74777e-09
COA7	65260	25.6659	17.8206	0.000808072
COL16A1	1307	43.9796	26.8719	0.00100375
COL1A1	1277	44.2189	20.8757	7.94025e-06
COL27A1	85301	18.3023	6.36198	3.36659e-32
COL4A1	1282	59.8742	31.6105	7.73871e-11
COL4A2	1284	139.268	81.2545	2.23348e-06
COL5A1	1289	54.3316	20.9007	2.25134e-24
COL5A2	1290	94.8801	56.3014	1.91151e-06
COL5A3	50509	58.5132	12.0098	4.29931e-26
COL6A1	1291	43.6736	26.2858	7.64396e-08
COL6A2	1292	88.3292	25.9377	7.34342e-40
COL7A1	1294	23.8889	10.2621	8.82014e-23
COQ10B	80219	20.0599	12.4158	1.63729e-05
COTL1	23406	44.3424	17.3711	1.9666e-11
CPEB2	132864	35.9605	20.8788	3.37687e-05
CPT1A	1374	14.112	20.4208	0.00331033
CPXM1	56265	10.5289	4.14142	3.47304e-29
CRAT	1384	10.7363	16.0698	0.0022767
CREB5	9586	13.3405	5.87446	0.000893144
CREG1	8804	17.9363	10.6648	4.41255e-05
CRELD2	79174	62.0438	29.8686	0.00247479
CRIP1	1396	21.4166	34.8163	4.87551e-05
CRMP1	1400	33.7911	19.4086	3.84187e-10
CSF1	1435	13.873	7.62083	1.91379e-13
CSGALNACT2	55454	19.6624	13.8123	0.00247619
CSNK1E	1454	119.703	84.2643	6.70725e-09
CSPG5	10675	33.0255	49.6623	2.18873e-07
CSRNP2	81566	20.7512	12.7221	0.00424812
CTBS	1486	28.1296	18.931	0.000236713
CTSH	1512	13.6421	6.70086	1.62847e-05
CTSL	1514	43.8117	29.1006	0.00373428
CTSS	1520	62.9875	17.9674	1.70708e-33
CXCL11	6373	28.21	12.8066	0.000187593
CXCL8	3576	260.618	78.1036	1.14626e-06
CXXC5	51523	22.0365	13.9331	5.2608e-05
CYBA	1535	73.1248	45.3224	6.0407e-05
CYBRD1	79901	12.2549	8.09594	1.464e-05
CYP4F22	126410	61.08	87.9973	5.59538e-06
CYP51A1	1595	49.8055	76.8918	2.7954e-05
CYYR1	116159	89.6883	44.0024	1.53573e-12
DAPK2	23604	11.4804	19.8868	0.000994016
DARS2	55157	11.4668	16.2195	0.00681
DCBLD2	131566	19.5408	13.4189	2.68577e-07
DCHS1	8642	10.4722	6.68462	2.16158e-11
DCLRE1B	64858	10.0422	15.2794	0.000166959
DCTPP1	79077	48.5219	33.0765	0.00504768
DCXR	51181	50.3546	81.6528	4.41809e-13
DDB2	1643	33.5895	57.9567	0.000194777
DDX21	9188	150.585	87.9649	7.61288e-05
DDX31	64794	14.8873	8.36122	2.50586e-11
DEPDC1	55635	22.9109	33.9783	0.00231806
DERL2	51009	73.9265	50.4217	0.00714282
DESI1	27351	54.3833	33.6933	2.90257e-08
DGCR8	54487	36.5876	17.4592	4.45995e-05
DHCR7	1717	67.9479	139.25	9.95216e-15
DHRS7B	25979	19.867	12.0663	4.35353e-09
DHX34	9704	11.466	7.89864	0.000911937
DHX37	57647	19.4458	12.393	0.000584088
DIP2B	57609	15.0872	22.638	8.1835e-07
DLEU2	8847	22.2745	6.36727	1.32871e-09
DLG4	1742	59.7751	37.1359	0.00102056
DLX1	1745	10.2973	18.0386	1.40222e-10
DMWD	1762	27.5639	17.0231	4.28315e-05
DMXL2	23312	10.6454	16.1978	2.93737e-05
DNAJA1	3301	106.971	67.0932	0.00314673
DNAJB11	51726	123.053	58.9088	4.51285e-05
DNAJB2	3300	13.0162	19.9234	0.0015298
DNAJB5	25822	28.7427	8.08325	2.23398e-28
DNAJC10	54431	91.64	50.1691	0.000408405
DNAJC18	202052	18.065	12.0906	0.00169744
DNAJC3	5611	25.1963	9.73185	0.000168453
DNAL4	10126	32.4762	51.8892	1.29152e-10
DNM1	1759	20.162	8.65903	5.00458e-17
DPH2	1802	27.9426	18.8781	0.00163136
DPH3	285381	13.6123	8.89088	1.27158e-05
DPH6	89978	12.378	18.3764	0.000231247
DTNBP1	84062	10.0406	17.5401	3.31877e-07
DUSP2	1844	13.1754	1.66789	2.43267e-05
DYNC2LI1	51626	24.3725	16.8448	1.23663e-05
E2F4	1874	49.1164	34.5741	0.00108011
E2F6	1876	31.1411	21.9341	8.907e-06
EBI3	10148	40.9695	6.29773	6.37707e-61
EBNA1BP2	10969	120.236	73.523	1.20917e-11
EBP	10682	26.3765	50.1751	4.54458e-07
ECE1	1889	60.5899	27.3128	3.65975e-23
ECM1	1893	88.6889	57.1659	0.00394807
EDEM2	55741	18.222	12.2729	0.0038277
EEF1A2	1917	13.782	5.42054	5.03306e-05
EFHD2	79180	30.0073	20.1769	0.00012338
EFTUD2	9343	53.1907	33.6113	1.22488e-12
EGF	1950	13.5315	26.7282	1.1736e-14
EGFL7	51162	63.6758	41.4574	2.75711e-07
EGR2	1959	107.348	49.1125	1.26876e-05
EHD2	30846	22.5861	8.22824	3.20605e-18
EHD4	30844	41.6052	23.0477	9.12226e-10
EIF2AK3	9451	13.1366	7.83203	0.00462678
EIF3J	8669	144.559	101.745	0.00527313
EIF4EBP2	1979	27.9049	18.0554	0.00078901
ELL2	22936	12.2172	3.95773	2.57035e-08
ELOVL2	54898	11.2101	5.67735	2.07303e-10
ELOVL6	79071	17.7944	32.2387	2.49108e-15
EMILIN1	11117	52.1114	31.7615	2.64159e-05
EMILIN2	84034	21.6795	10.4593	5.46335e-13
EML4	27436	34.872	52.8695	7.09036e-11
EMP1	2012	53.0221	25.0501	3.29704e-10
ENO3	2027	19.0064	35.1759	2.98572e-09
EPB41	2035	103.914	159.058	0.000185011
EPHA2	1969	51.068	34.1243	0.000198208
EPSTI1	94240	29.45	11.1291	0.00861358
ERAP1	51752	86.0221	50.2549	0.00100272
ERCC1	2067	130.816	89.3646	1.30655e-05
ERG28	11161	15.6695	32.1132	1.68839e-19
ERLEC1	27248	47.0399	29.6522	0.000556492
ERLIN1	10613	40.6752	59.1303	1.13394e-07
ERVK3-1	105372481	61.1156	38.5502	1.88677e-06
ETV4	2118	14.7538	5.1422	2.37343e-12
ETV5	2119	39.0685	19.7711	0.000109571
F2RL2	2151	20.2294	10.8147	9.85309e-09
F3	2152	15.9964	9.81544	2.10135e-06
FADS1	3992	269.786	399.736	5.8646e-05
FADS2	9415	692.233	985.095	1.012e-06
FAM114A1	92689	15.459	9.218	0.0075378
FAM234B	57613	11.0769	7.46246	3.88293e-05
FAM83G	644815	14.9593	9.2086	0.00167956
FASN	2194	89.1277	158.493	0.00158066
FBLIM1	54751	20.4073	9.8868	2.77425e-10
FBLN1	2192	112.976	75.887	1.70443e-08
FBXL5	26234	27.469	39.5095	4.41255e-05
FBXO28	23219	19.0432	11.6156	6.47189e-09
FDFT1	2222	102.32	211.429	1.55968e-20
FDPS	2224	147.443	292.289	2.8589e-09
FDX2	112812	21.0514	12.8351	0.000246831
FECH	2235	17.784	30.3456	2.28996e-19
FERMT3	83706	134.014	75.211	1.26033e-05
FEZ2	9637	64.698	40.8369	1.59397e-07
FGFR1	2260	75.2667	43.9095	2.67318e-13
FGFRL1	53834	23.1361	15.6021	7.09978e-08
FHL3	2275	67.9256	47.8874	0.00229359
FICD	11153	10.5283	3.06537	0.00218531
FKBP11	51303	74.5862	39.9104	3.23e-05
FKBP14	55033	33.7631	23.0466	0.00758381
FLT1	2321	17.1077	7.93059	2.36229e-06
FLYWCH2	114984	10.8763	20.7391	2.02767e-11
FMC1-LUC7L2	100996928	15.4507	22.7175	0.00182156
FMNL1	752	11.6319	3.5492	8.07e-10
FMNL3	91010	22.7465	12.3186	3.2012e-10
FN1	2335	2717.98	1259.92	5.67151e-08
FNBP1	23048	77.4328	114.14	3.56676e-05
FNDC3A	22862	34.5125	22.1028	0.000238752
FNDC3B	64778	35.577	18.9709	0.00145347
FOSL1	8061	42.6957	14.003	2.47717e-13
FOXM1	2305	48.5291	73.2214	0.00140603
FRMD8	83786	18.8633	13.0785	0.000260303
FSD1	79187	17.0757	7.51868	2.68609e-26
FSTL3	10272	10.0267	6.21239	0.000324019
FURIN	5045	51.2958	32.7233	1.2882e-05
FUZ	80199	17.5208	26.3758	2.16871e-05
FXYD5	53827	106.893	38.5014	1.21206e-32
FYN	2534	56.1111	18.3437	0.00204415
FZD1	8321	29.9148	43.1877	0.00369564
FZD4	8322	36.4986	64.4895	1.2701e-05
FZD8	8325	11.5944	7.51119	0.000909089
G6PD	2539	119.351	76.4729	9.14127e-10
GAB2	9846	12.9213	24.1478	0.00457825
GALNT9	50614	10.2644	1.75898	4.47658e-29
GAMT	2593	16.5549	24.9033	6.09893e-07
GAS2L3	283431	15.0084	25.6096	1.39734e-12
GBP3	2635	13.893	6.91756	3.33378e-18
GCAT	23464	14.0813	20.8061	0.000180916
GDAP1	54332	13.4648	6.24633	9.96592e-13
GDF11	10220	11.1632	17.297	2.27867e-06
GET1	7485	17.2992	24.976	0.00777746
GFRA2	2675	29.3472	13.171	7.82362e-11
GLG1	2734	547.358	378.556	3.16096e-05
GLIS2	84662	15.9677	9.68925	0.00152211
GMPPA	29926	38.6188	26.6314	0.00863987
GNG10	2790	21.5811	12.2337	6.68498e-06
GNG12	55970	34.0196	22.5938	4.07291e-05
GNG4	2786	10.0248	4.57495	1.92113e-17
GNG5	2787	117.63	81.9379	5.00811e-05
GNS	2799	48.5945	30.8884	6.19129e-17
GOLGA2P7	388152	20.6364	12.5243	7.83792e-06
GOLGA8A	23015	46.955	26.4258	4.45729e-08
GOLGA8B	440270	44.5957	29.6338	7.26368e-08
GOLT1B	51026	44.7192	29.1709	2.18898e-05
GPATCH2L	55668	26.6873	18.6781	5.53593e-07
GPATCH4	54865	44.591	27.9936	5.38339e-06
GPC1	2817	18.4804	9.61757	7.05788e-10
GPR137	56834	22.9454	33.9628	1.16199e-05
GPR137B	7107	11.4089	5.16509	1.85027e-15
GPR39	2863	11.5592	3.16307	1.42966e-14
GPSM2	29899	11.7307	19.9019	3.40474e-06
GRAMD1A	57655	72.2566	42.8733	5.60574e-09
GRINA	2907	125.422	79.1472	4.17582e-08
GRP	2922	99.1019	220.944	1.5773e-15
GRWD1	83743	34.8382	21.1619	4.04048e-06
GSTM1	2944	155.487	255.108	6.22672e-07
GSTM2	2946	83.3319	147.925	9.34675e-08
GSTM4	2948	126.951	209.229	1.68237e-05
GSTZ1	2954	14.8557	21.1763	0.000851387
GTPBP2	54676	107.613	55.8295	2.82041e-05
GYG2	8908	16.9824	27.6815	1.39462e-06
H1-10	8971	50.8739	75.1026	0.00299344
HARS1	3035	66.549	41.0068	0.000167407
HAUS4	54930	35.7378	54.3258	5.46471e-06
HBEGF	1839	41.7297	20.7459	3.69894e-06
HCCS	3052	23.8562	16.8643	2.65795e-06
HCN2	610	14.4248	7.26631	7.74743e-22
HDAC9	9734	19.1344	32.5736	0.000139588
HIRIP3	8479	14.3037	22.7524	6.99796e-09
HLA-B	3106	970.317	275.414	7.4391e-39
HLA-C	3107	435.213	210.801	6.95753e-24
HM13	81502	167.117	101.504	8.15828e-05
HMCN1	83872	73.6298	46.995	0.000774822
HMGA1	3159	166.15	89.3051	1.1668e-12
HMGB2	3148	141.905	275.844	2.94148e-09
HMGCS1	3157	41.2512	87.2401	4.47486e-08
HMGN2	3151	270.2	414.258	9.01751e-09
HNRNPUL2	221092	42.3977	61.5303	1.10355e-10
HOMER1	9456	39.6047	19.5372	0.000752561
HOXC10	3226	13.5193	19.9963	0.00216988
HPCAL1	3241	12.3541	7.84419	1.24509e-06
HS3ST4	9951	11.3534	18.6314	7.42488e-08
HSD17B7	51478	18.3261	29.7675	9.94391e-06
HSP90B1	7184	1448.82	765.518	0.000301794
HSPA13	6782	36.2514	19.7532	0.00268048
HSPA5	3309	1244.99	303.407	0.00268761
HSPG2	3339	13.1488	5.46134	2.6217e-11
HSPH1	10808	58.5463	32.1361	0.00102605
ICAM1	3383	164.736	40.3131	1.42747e-13
ICAM5	7087	20.299	13.7141	0.00016005
ICOSLG	23308	11.8385	3.32048	3.05451e-19
ID1	3397	23.3642	12.6987	1.2709e-05
IDI1	3422	43.6785	74.977	2.04629e-07
IER2	9592	103.721	55.9259	8.01615e-05
IER3IP1	51124	50.1077	33.9022	0.00986662
IER5	51278	29.9035	13.436	2.1608e-29
IFFO2	126917	11.6849	16.7868	0.00189033
IFI16	3428	196.263	135.72	0.00698309
IFI27L2	83982	20.7882	13.2468	0.000165727
IFI30	10437	16.4514	7.31164	6.75451e-09
IFI6	2537	326.566	132.276	4.0951e-08
IFITM1	8519	1172.28	565.591	1.26204e-11
IFITM3	10410	1621.18	840.988	2.12176e-05
IGF1	3479	17.1573	9.62493	6.51649e-13
IGF2BP1	10642	38.6904	59.0015	2.56746e-11
IGFBP3	3486	21.6213	0.974669	9.38877e-11
IKBIP	121457	15.5507	10.3752	0.000699932
IL13RA1	3597	30.4597	15.8575	2.63241e-07
IL15RA	3601	16.6566	8.50317	1.25988e-07
IL1A	3552	107.419	30.0081	2.40902e-09
IL1B	3553	46.0284	10.9549	1.70631e-17
IL27RA	9466	19.9167	7.23694	3.99661e-24
IL2RG	3561	112.077	33.2569	7.16086e-14
IL32	9235	253.517	49.226	4.00421e-26
IL33	90865	52.9108	16.2117	2.26296e-13
IL3RA	3563	11.1423	4.02427	9.14784e-09
IL4I1	259307	15.4252	3.06826	3.34573e-36
IL4R	3566	30.8224	16.8859	1.1728e-16
IL7R	3575	12.1693	3.54006	9.09673e-19
IMP4	92856	58.4393	37.2983	1.53927e-08
ING5	84289	39.203	57.837	2.17218e-05
INO80C	125476	22.6931	11.8334	3.42353e-16
INPP1	3628	10.5487	3.6601	1.04006e-13
INPP5F	22876	12.1594	17.4247	0.000852272
INSIG1	3638	29.1107	47.0771	1.16609e-07
IPO4	79711	37.3443	23.223	2.39667e-05
IPO5	3843	204.699	318.202	3.69768e-11
IPPK	64768	11.8832	6.70405	0.000225531
IRAK1	3654	25.0034	17.0453	0.000982359
ISG20	3669	29.8767	9.19368	1.8523e-06
ISY1	57461	15.9228	24.8947	0.000861598
ISY1-RAB43	100534599	11.4052	6.46398	1.22932e-05
ITGA1	3672	21.8586	8.38089	3.44303e-19
ITGA3	3675	19.9985	3.77859	1.32263e-38
ITGA5	3678	129.067	66.0265	8.92405e-18
ITGA7	3679	25.3572	16.7692	0.000371365
ITGAX	3687	38.6111	3.20001	4.07686e-93
ITGB1	3688	220.728	155.297	2.53504e-07
ITGB5	3693	57.1891	93.9177	5.40738e-08
ITPK1	3705	16.504	25.1069	0.00039138
ITPKA	3706	10.5183	5.49539	2.11379e-07
JAGN1	84522	32.416	21.2793	1.44407e-07
JAK3	3718	12.2225	4.29166	3.56525e-11
JARID2	3720	21.2762	14.3237	0.000906518
JPT1	51155	187.282	128.694	0.00232191
JUNB	3726	89.2988	38.4721	0.000348524
KALRN	8997	12.8395	6.13895	9.41171e-09
KAT7	11143	27.0808	39.3598	0.000664123
KATNAL1	84056	11.4905	18.2914	1.49306e-05
KATNAL2	83473	13.42	21.9184	3.01864e-07
KCNA2	3737	12.5838	27.4125	7.21786e-26
KCNE3	10008	22.7939	37.5097	0.00139029
KCTD10	83892	13.201	19.1157	0.000975117
KCTD13	253980	27.9172	19.5071	8.64085e-06
KCTD3	51133	22.4869	13.4469	8.86045e-09
KDM3A	55818	26.9768	18.3715	0.000173025
KDM5B	10765	15.1578	9.75035	0.00166289
KDM6B	23135	21.7719	8.20009	3.89153e-08
KIAA0232	9778	14.8579	10.3074	3.962e-05
KIAA0408	9729	13.3235	6.15626	3.80457e-14
KIF18A	81930	25.1186	41.2555	6.08308e-06
KIF4A	24137	12.6608	21.1894	0.000107547
KIFC3	3801	37.6845	55.5696	0.00152211
KLC4	89953	11.731	18.54	0.0035902
KLF10	7071	33.9329	15.083	4.20215e-06
KLF15	28999	13.9804	20.0017	0.00396694
KLHL29	114818	19.1287	11.8507	0.00889345
L1CAM	3897	13.7973	2.3615	1.94494e-64
LAMA5	3911	22.3304	14.1894	0.00538815
LAMB3	3914	59.22	31.2099	0.000273886
LAMC1	3915	59.8646	40.3303	6.65525e-05
LAP3	51056	109.26	64.5837	0.00215374
LAYN	143903	22.023	13.9654	0.000285042
LBH	81606	140.233	98.5147	2.46901e-06
LCP1	3936	14.8978	10.1743	0.000410889
LDLRAD3	143458	17.4412	11.787	0.00312181
LGALS1	3956	787.196	535.063	5.70176e-07
LGALS3	3958	86.2431	46.7953	1.1693e-09
LIF	3976	11.1264	1.38524	4.34921e-22
LIMK1	3984	22.2677	14.0581	5.54181e-14
LINC00339	29092	14.1118	21.2984	0.000116025
LINC01060	401164	13.096	4.02258	6.78431e-12
LINC01089	338799	11.3895	28.293	4.03499e-05
LINC02762	283140	28.7631	44.6037	1.80186e-05
LINGO2	158038	13.9162	9.6175	0.00726532
LITAF	9516	43.0966	18.8546	3.13153e-18
LIX1L	128077	14.842	21.939	1.51853e-05
LMAN1	3998	107.503	73.8911	0.000540372
LMO2	4005	26.3941	57.9584	2.76536e-21
LMO7	4008	10.5249	17.8811	0.000659814
LOC101928228	101928228	24.3549	4.23856	2.97941e-38
LOC105370027	105370027	22.7054	10.9237	2.68577e-07
LOXHD1	125336	15.9577	8.40119	6.63805e-06
LOXL2	4017	30.0267	8.17541	6.23066e-45
LRRC4B	94030	14.7612	3.63742	2.26022e-43
LRRC59	55379	110.47	65.4692	5.8825e-08
LRRC61	65999	37.1982	21.9175	1.64614e-06
LRRC8A	56262	26.1189	17.7594	0.000332611
LSS	4047	28.8753	46.7799	1.4774e-10
LUCAT1	100505994	12.5928	6.39566	1.23834e-19
LY6E	4061	576.613	368.075	1.0734e-05
MACROH2A2	55506	81.5568	118.531	1.85151e-05
MAFB	9935	31.3411	19.3633	0.000410278
MAFF	23764	25.2013	11.2128	0.000575232
MAN2A1	4124	102.05	61.8924	1.42739e-06
MAN2B1	4125	50.0293	33.5766	5.03984e-11
MANF	7873	65.0693	32.289	0.000717551
MAP1LC3B	81631	53.2639	36.3029	0.00879794
MAP1S	55201	26.4704	18.6514	0.000312861
MAP7D1	55700	80.4101	55.4667	2.42821e-07
MAPK11	5600	32.3185	15.6284	7.63413e-19
MAPK14	1432	23.6048	39.8238	1.30159e-08
MAPK6	5597	47.1148	28.9292	0.000567024
MAPK8IP3	23162	47.8493	32.3102	0.00386065
MAPKAPK2	9261	15.8748	10.0135	4.43172e-10
MARCKSL1	65108	89.1423	59.5337	1.21733e-06
MATK	4145	14.7594	3.92555	4.85177e-20
MCCC1	56922	10.1861	14.7778	4.36046e-07
MCFD2	90411	72.3548	50.0048	0.00326848
MCL1	4170	166.972	97.5449	1.27158e-05
MCUB	55013	12.3963	17.9498	0.000242944
MEG3	55384	72.8316	27.9987	1.83664e-19
MEIS3	56917	15.7394	9.82282	0.000458253
MESD	23184	23.7294	16.761	0.00263848
METRNL	284207	14.8582	7.5269	6.05589e-08
METTL1	4234	49.8394	26.2496	3.63339e-06
MFAP2	4237	46.1849	31.7645	0.00170651
MFGE8	4240	81.2917	54.3999	1.97816e-09
MFSD11	79157	16.4958	23.9088	3.20456e-08
MFSD12	126321	55.0172	32.0614	3.92747e-09
MFSD2A	84879	16.1459	3.33432	1.4011e-26
MFSD3	113655	13.3743	19.1863	0.00421223
MGARP	84709	12.2277	17.6953	1.87611e-05
MICALL1	85377	45.5337	18.7834	8.45826e-12
MICALL2	79778	17.6072	7.99141	0.000162089
MIDN	90007	40.1717	25.5634	1.03393e-05
MIR100HG	399959	65.343	21.2239	3.04207e-16
MIR103A2	406896	25.6346	0.272505	1.54486e-05
MIR199A2	406977	30.5847	0.909043	1.63023e-09
MIR22HG	84981	36.0398	2.81565	1.04079e-38
MIR27A	407018	24.8028	0.272505	2.09576e-05
MIR4502	100616227	10.7584	39.887	1.0508e-05
MIRLET7BHG	400931	22.7177	1.32883	4.06564e-49
MMAB	326625	35.9223	52.7661	2.83852e-05
MMP1	4312	5548.33	1250.89	2.18916e-58
MMP19	4327	10.0116	2.19657	2.54929e-24
MMP2	4313	69.8847	30.7262	5.97849e-24
MMP9	4318	177.773	26.7264	4.94437e-64
MMUT	4594	12.5649	18.4872	2.01125e-06
MORF4L2	9643	224.54	147.525	1.68267e-05
MPHOSPH9	10198	26.9644	41.5411	1.88858e-08
MPV17L2	84769	15.1118	8.64919	2.93628e-07
MRE11	4361	17.3714	25.2168	2.83852e-05
MRPL1	65008	16.1366	9.98977	0.00208048
MRPL17	63875	80.5862	56.5785	1.07718e-05
MRPS6	64968	46.6524	32.9914	0.000630253
MRTO4	51154	60.1374	28.2725	2.83068e-10
MSANTD3	91283	28.2921	19.6722	0.000404983
MSMO1	6307	42.8853	100.51	4.69768e-17
MTF2	22823	29.0753	20.2936	4.68215e-05
MTFP1	51537	40.9108	25.5097	0.00643756
MTSS1	9788	14.3751	23.5379	6.49148e-07
MTUS1	57509	22.3408	11.6615	1.54486e-05
MVD	4597	21.4945	56.2956	1.46622e-25
MVK	4598	12.6664	25.3423	6.16793e-10
MX2	4600	34.5248	6.262	0.000137781
MYBBP1A	10514	55.7011	34.2416	0.00224592
MYDGF	56005	146.812	88.6108	4.51939e-06
MYH10	4628	25.7202	40.1585	1.29427e-05
MYO15B	80022	19.1858	32.2573	1.70525e-05
MYO1B	4430	20.6253	8.82294	5.43501e-23
MYO1D	4642	11.554	4.632	3.41439e-22
MYOM2	9172	40.4274	79.7815	1.51994e-08
MYRF	745	16.8364	8.77934	4.54964e-14
MZT2B	80097	59.416	84.9846	0.00917055
N4BP1	9683	34.5599	23.8206	0.00607222
NABP1	64859	24.3887	13.1319	0.00230607
NADK2	133686	16.9915	25.0898	0.00229879
NAMPT	10135	246.438	75.7578	6.20349e-09
NANS	54187	53.4518	31.1983	0.00051248
NAPRT	93100	32.4012	47.2006	0.000664099
NBL1	4681	27.1573	17.8503	6.98915e-06
NCAPG	64151	27.6454	42.1954	0.00597305
NCKAP1L	3071	67.3745	103.158	2.3417e-05
NCLN	56926	42.6095	27.9533	0.000433754
NDC80	10403	22.204	34.3059	0.000422124
NDE1	54820	19.4544	30.1373	4.01808e-07
NDFIP2	54602	42.5245	19.5463	1.02361e-29
NDUFV1	4723	110.893	161.716	0.000183992
NEAT1	283131	294.352	425.212	2.39989e-08
NECTIN2	5819	73.8235	44.1177	4.03337e-13
NEFM	4741	24.3779	12.3681	1.1517e-09
NEK2	4751	16.3556	32.0635	0.000167188
NEMP1	23306	65.9503	45.8122	0.000141523
NETO2	81831	10.0008	4.1072	1.48181e-19
NEU4	129807	25.3749	13.7201	0.00152664
NFKB1	4790	50.8285	25.4435	0.000912049
NFKB2	4791	84.5675	54.8471	0.00248945
NFKBIE	4794	12.9982	6.88502	0.000101976
NFKBIZ	64332	60.8034	38.3352	4.73531e-05
NIBAN2	64855	46.5134	25.136	5.84815e-15
NID2	22795	17.5543	49.064	2.18632e-42
NINJ1	4814	34.6763	20.5763	5.53116e-06
NIP7	51388	46.4049	32.7289	0.00213397
NME1	4830	174.012	117.507	5.39647e-05
NME3	4832	15.0946	21.6479	0.00658212
NOL6	65083	21.6904	13.5759	8.0853e-08
NOMO2	283820	76.7379	44.9393	1.72331e-09
NOP2	4839	74.9422	50.2604	0.00202143
NOTCH1	4851	11.117	6.87285	0.00262066
NPAS2	4862	28.991	12.064	5.39973e-11
NPEPL1	79716	11.9224	19.5758	2.16e-05
NPHP4	261734	12.0008	18.9622	4.83869e-07
NPM1	4869	591.511	414.83	2.82876e-08
NPTN	27020	97.4185	57.5536	4.72789e-09
NPY	4852	22.8818	44.9247	1.78886e-10
NR0B1	190	150.885	83.2612	6.3709e-11
NR1D2	9975	11.0408	17.9948	0.00672575
NR1H3	10062	13.0196	20.122	7.85043e-05
NRBP1	29959	84.7269	58.9725	3.86897e-07
NRG1	3084	12.4133	21.0019	1.10244e-07
NRGN	4900	10.9347	24.3037	1.56957e-10
NSRP1	84081	59.2727	33.2536	5.15793e-10
NT5DC1	221294	82.1598	41.0537	9.52883e-27
NT5E	4907	43.9908	14.4901	8.70642e-12
NTMT1	28989	65.1727	44.8686	9.51708e-07
NTRK1	4914	14.6615	7.84932	1.94527e-07
NTSR1	4923	19.3524	7.9782	5.71417e-18
NUDCD2	134492	19.2929	28.1313	8.46932e-05
NUMA1	4926	73.791	108.435	2.53504e-07
OAF	220323	50.864	21.599	9.24386e-16
OBI1	79596	14.4685	9.72336	6.02227e-06
OCIAD2	132299	283.079	149.607	9.40063e-11
OIP5	11339	10.0938	15.1051	0.000479133
OLFML3	56944	266.169	389.623	0.00900188
OLMALINC	90271	17.6376	46.9245	6.55434e-13
ORAI2	80228	13.6553	8.46035	0.000199084
ORMDL3	94103	13.7146	8.77793	6.96048e-07
OSMR	9180	89.6601	58.3483	8.40892e-07
OSTM1	28962	26.7055	11.735	2.49764e-14
OTX2	5015	80.4619	137.102	4.01818e-13
P2RX4	5025	29.7869	15.9424	8.41205e-05
P4HA2	8974	26.9162	14.2432	0.000298865
P4HB	5034	635.238	367.371	4.73439e-06
PABPC1L	80336	41.462	29.0482	0.00841527
PACC1	55248	19.6072	12.2927	3.28547e-08
PAK1IP1	55003	37.2364	26.1462	0.00322784
PALLD	23022	18.4654	38.0082	5.62842e-17
PALM2AKAP2	445815	21.7218	13.9563	0.00665525
PAN2	9924	55.2925	80.2601	3.35733e-05
PANX1	24145	26.4758	17.4217	7.36171e-14
PARVG	64098	25.9968	12.4936	5.431e-20
PAX6	5080	13.8551	31.3804	2.92881e-17
PAX7	5081	33.2886	59.5173	4.78533e-15
PC	5091	14.6399	24.6855	1.19626e-07
PCBP1-AS1	400960	17.1868	24.3399	8.17598e-06
PCBP3	54039	70.5865	40.4237	1.95282e-05
PCDH11X	27328	19.5591	8.97322	3.95969e-05
PCOLCE2	26577	10.1542	3.76867	1.27899e-15
PCSK6	5046	14.9709	7.30708	4.26954e-11
PCSK9	255738	14.6834	34.5735	1.33468e-14
PCYOX1	51449	14.4897	21.7174	3.5855e-05
PCYT2	5833	14.6605	37.5395	3.20989e-27
PDE4B	5142	13.8885	9.17565	2.81373e-05
PDIA3	2923	151.762	101.367	2.34206e-05
PDIA4	9601	304.528	150.822	0.000648832
PDIA5	10954	35.6276	18.4313	9.19747e-09
PDIA6	10130	423.945	285.46	0.00105479
PDLIM4	8572	29.9186	11.5675	2.70858e-14
PDLIM7	9260	50.4097	30.1399	3.29326e-07
PDP1	54704	12.3734	18.3065	0.00293604
PEA15	8682	125.248	77.4329	3.56253e-05
PEG10	23089	34.0316	60.9765	1.5295e-31
PENK	5179	18.6483	32.5724	1.40568e-06
PEX2	5828	15.9449	24.1717	0.00137541
PFDN2	5202	176.667	103.435	1.6632e-05
PGAP1	80055	15.2785	10.1989	0.00352761
PGAP6	58986	38.6513	24.4345	1.00399e-07
PGPEP1	54858	18.8274	10.413	0.000496656
PHF11	51131	34.0618	23.6941	2.49989e-05
PHF23	79142	27.0354	17.7109	0.000379987
PHLDA2	7262	37.4625	10.3501	4.88467e-10
PIGP	51227	30.5912	43.8629	6.4752e-07
PINX1	54984	19.8474	13.5383	0.000120816
PIP5K1C	23396	18.6667	11.1784	2.9265e-08
PISD	23761	32.0971	17.4709	1.51253e-12
PITPNA	5306	54.1806	37.0998	7.13278e-07
PITPNM1	9600	27.6	19.0084	2.44715e-06
PKDCC	91461	53.0297	90.7394	2.25027e-09
PLA2G4A	5321	15.1786	29.7388	1.15252e-06
PLA2G4C	8605	31.2168	16.5268	0.000162263
PLAGL2	5326	23.2033	15.003	0.00320037
PLAT	5327	12.8249	4.0525	5.04549e-11
PLEK2	26499	17.9589	4.54189	4.33744e-16
PLIN3	10226	49.7122	32.0389	2.66176e-05
PLPP5	84513	68.6272	47.1624	0.000132374
PLPP6	403313	19.2408	33.944	1.56477e-06
PLTP	5360	104.126	62.3068	5.92506e-11
PLXND1	23129	45.6158	29.2506	0.00527313
PMAIP1	5366	133.612	57.0201	1.05355e-10
PMM2	5373	36.7897	20.6672	2.75141e-07
PNO1	56902	24.5592	17.0372	0.00848964
PNP	4860	70.4441	40.2129	1.39988e-08
PNPT1	87178	71.878	45.1628	0.00506363
POLDIP3	84271	50.7653	74.4941	2.1256e-05
PPARD	5467	14.9445	9.97978	2.18689e-06
PPARGC1B	133522	10.7516	17.624	3.22492e-16
PPFIBP1	8496	24.9207	15.7303	0.00324283
PPIB	5479	516.579	356.054	0.000837435
PPIF	10105	160.202	69.2832	5.27897e-06
PPOX	5498	12.9359	20.3599	4.88311e-05
PPP1R1A	5502	46.2106	87.2126	3.70589e-21
PPP3CA	5530	61.6495	39.136	0.00678294
PRAC1	84366	46.7941	88.9361	0.000612725
PREB	10113	55.5755	38.4836	0.00114297
PRELID1	27166	69.8202	45.6363	3.10431e-10
PREX1	57580	38.2817	85.8427	1.4264e-39
PRKAR1B	5575	14.3152	10.096	0.000157681
PRKD3	23683	37.3769	25.7609	1.08342e-05
PRMT6	55170	20.3876	12.4242	0.00628272
PRNP	5621	159.834	93.2664	1.61864e-06
PROSER2-AS1	219731	16.8823	8.79746	8.96739e-06
PRR11	55771	25.8512	40.9373	5.41683e-05
PRRT4	401399	26.3025	49.2864	1.33817e-10
PRSS35	167681	69.8266	109.85	0.00782177
PRXL2A	84293	39.4481	68.8146	6.04786e-13
PSMA5	5686	136.403	95.4124	1.46035e-05
PSME2	5721	248.066	170.562	1.26708e-05
PTGR1	22949	47.2581	32.1073	1.02679e-05
PTGS2	5743	21.1089	8.03852	7.27873e-06
PTP4A3	11156	10.9781	5.46447	0.000227237
PTPN12	5782	57.632	32.7591	1.53897e-05
PTRH2	51651	37.8459	26.4864	0.00262292
PTRHD1	391356	12.0446	18.7315	0.000737082
PWP2	5822	32.2575	21.717	1.12821e-05
PWWP3A	84939	19.1206	33.8541	0.000716371
PXN	5829	101.28	66.9022	1.56917e-05
PYGB	5834	53.6853	29.4679	0.000210611
QPCT	25797	53.1321	10.9413	5.91888e-20
QPRT	23475	11.5724	20.1499	3.54322e-07
QSOX1	5768	83.0539	32.8129	5.75625e-48
QTRT1	81890	40.528	26.4038	0.000146387
R3HDM4	91300	33.8691	19.1079	3.92767e-18
RAB13	5872	157.549	87.3867	2.0191e-21
RAB24	53917	15.034	10.4402	0.00335916
RAB29	8934	14.2016	8.61267	5.09478e-05
RAB31	11031	24.1508	14.3665	3.09909e-08
RAB39A	54734	13.9372	3.142	6.44407e-30
RAB5A	5868	49.936	34.4524	0.00336076
RABGGTB	5876	86.4486	54.2483	0.000396851
RAC2	5880	69.9894	13.483	4.66101e-37
RAC3	5881	17.3545	30.9846	7.18917e-05
RACGAP1	29127	43.872	66.7123	0.00255239
RAD51-AS1	100505648	10.4706	15.585	0.000555848
RALB	5899	26.878	17.5098	0.00206125
RAMAC	83640	15.0942	9.66214	0.000386658
RAMP1	10267	16.4674	26.7676	7.65108e-05
RAP1GAP	5909	71.3896	43.7688	1.2874e-09
RBM4B	83759	16.249	24.037	1.65667e-05
RCC2	55920	83.1671	55.3801	3.64554e-06
RCCD1	91433	12.8413	21.4035	1.86421e-05
RDX	5962	169.241	251.14	2.38419e-13
REEP3	221035	14.8993	6.11174	5.8796e-12
RELT	84957	10.5268	4.83282	2.8539e-06
RGPD6	729540	29.0413	18.4066	1.3847e-11
RGS12	6002	19.1524	29.6825	3.91184e-05
RHBDD2	57414	44.2675	28.7282	6.49338e-07
RHOG	391	37.3333	18.8101	1.576e-17
RIPK2	8767	12.714	6.57946	0.00573326
RIT1	6016	33.6339	20.5848	2.16467e-07
RNASET2	8635	21.9715	15.3928	0.00302921
RND3	390	14.717	4.72534	5.11927e-08
RNF114	55905	56.2285	37.8164	1.23494e-05
RNF141	50862	38.3474	57.264	0.000553909
RNFT1	51136	17.9809	10.0891	5.10747e-08
ROBO3	64221	11.6546	4.76051	2.41365e-05
RPARP-AS1	100505761	12.3924	19.9079	5.08246e-06
RPL22L1	200916	45.7353	28.9781	0.0034587
RPLP0P2	113157	18.8819	2.1407	2.43704e-27
RPN1	6184	233.031	158.771	0.000141523
RPN2	6185	262.389	169.547	3.60563e-06
RPS6KC1	26750	17.3657	11.3834	3.99367e-09
RRP12	23223	36.3027	18.3686	5.73789e-09
RRP36	88745	38.6641	26.2746	0.0075296
RRP9	9136	16.6068	10.4716	2.24397e-05
RRS1	23212	17.2385	10.5875	0.000557082
RTN2	6253	12.9029	7.19067	0.000225162
RXRA	6256	17.4705	10.7936	0.000360944
RXYLT1	10329	13.7353	9.39431	0.000118617
S100A10	6281	27.2836	64.4658	8.30073e-11
S100A11	6282	305.481	211.272	6.88823e-06
S100A13	6284	31.4861	20.4673	0.00223455
SAMD11	148398	14.2278	25.7257	0.00542259
SBNO2	22904	56.3979	30.4375	3.80634e-08
SC5D	6309	27.5891	44.6697	4.11762e-06
SCD	6319	157.365	307.765	1.95408e-22
SCNN1B	6338	43.4054	22.7943	1.10641e-05
SDC4	6385	40.5463	16.081	2.54929e-24
SDF2L1	23753	41.6452	10.9231	0.00100983
SDF4	51150	142.662	86.755	7.64916e-07
SDHA	6389	68.1437	124.928	4.55415e-07
SEC23B	10483	76.717	43.9583	0.0011201
SEC61A1	29927	175.157	95.0933	0.000362042
SEC61B	10952	164.836	99.9275	1.70612e-06
SEC61G	23480	138.901	93.2279	0.00449355
SEC63	11231	94.8575	59.0762	0.00192772
SELENOK	58515	32.0444	19.6251	0.00343627
SELENOM	140606	16.0723	7.43471	0.000259526
SELENOS	55829	58.9992	30.3268	5.08246e-06
SEMA3A	10371	22.154	11.5059	0.000947374
SEMA3C	10512	16.0362	10.5177	0.00155869
SEMA4B	10509	16.187	7.72883	1.03656e-17
SERF1A	8293	22.2113	13.5526	2.17218e-05
SERP1	27230	81.6282	46.2797	0.00573326
SERPINB2	5055	63.0457	8.96586	5.88303e-24
SERPINB7	8710	10.1845	1.64463	1.89642e-37
SERPINB8	5271	46.3562	17.5338	1.53664e-12
SERPINE1	5054	48.6961	25.5458	0.00622312
SERPINE2	5270	1186.14	413.585	1.78367e-26
SERPINF1	5176	151.146	214.866	0.000150816
SERPING1	710	39.7955	24.5389	0.00353085
SERTAD1	29950	16.5898	7.02772	2.48868e-17
SEZ6	124925	16.7906	3.53417	0.000342188
SGPP2	130367	13.3553	3.36496	3.55729e-12
SH2B3	10019	93.674	50.4594	9.7416e-08
SH3BGRL3	83442	171.709	108.234	5.95676e-12
SH3KBP1	30011	12.2087	6.51652	1.62276e-05
SH3TC1	54436	11.8583	3.73927	2.3015e-17
SHMT1	6470	16.024	23.4588	0.00186515
SIAH2	6478	17.4343	28.3225	0.005806
SIL1	64374	54.4453	31.2564	6.45584e-08
SIM2	6493	41.2605	62.6993	0.00118099
SKIV2L	6499	13.8995	9.4772	0.000914882
SKP2	6502	29.3991	57.4503	2.29073e-16
SLAIN1	122060	148.062	99.2137	0.000913719
SLC12A8	84561	25.5578	15.3177	0.00172321
SLC1A3	6507	16.6261	10.3535	4.23957e-05
SLC20A1	6574	76.5713	36.4858	2.11379e-07
SLC24A3	57419	46.4106	30.9885	1.53275e-06
SLC25A1	6576	13.288	23.9959	5.95886e-13
SLC25A13	10165	10.7377	5.46376	1.76517e-06
SLC25A23	79085	21.6295	36.2742	2.40762e-11
SLC25A32	81034	18.6282	10.4499	1.47308e-06
SLC25A37	51312	75.6305	52.4039	0.000431929
SLC25A40	55972	20.5397	32.6743	0.000911489
SLC25A46	91137	12.1999	8.06224	0.00178505
SLC26A2	1836	72.2922	116.535	5.06918e-06
SLC30A3	7781	23.7017	12.9014	7.06075e-11
SLC30A7	148867	13.1609	7.79851	1.08031e-05
SLC33A1	9197	36.1773	24.8934	0.00589573
SLC35A1	10559	18.2881	29.0671	1.03162e-08
SLC35B1	10237	67.1505	43.0929	0.00712181
SLC35F2	54733	110.297	70.1089	1.69195e-06
SLC35F3	148641	12.588	19.3561	0.0049185
SLC35G2	80723	43.8107	27.3793	9.0844e-12
SLC37A1	54020	11.8007	6.58565	1.56557e-08
SLC37A3	84255	24.3386	15.8818	5.31584e-05
SLC39A11	201266	16.366	6.95087	1.44565e-32
SLC39A14	23516	52.0259	24.6026	0.000379426
SLC39A3	29985	32.9096	21.3435	9.39354e-05
SLC39A6	25800	69.5085	48.2834	1.21088e-05
SLC43A3	29015	92.1787	48.6253	3.15744e-05
SLC45A4	57210	10.6453	7.03792	0.000499813
SLC50A1	55974	57.7618	39.5565	0.00165265
SLC5A6	8884	322.953	145.728	3.11399e-19
SLC7A2	6542	11.1964	18.9537	4.77247e-05
SLC7A6	9057	30.0333	20.6622	0.000200172
SLC9A1	6548	22.9006	10.9286	3.10713e-19
SLCO4A1	28231	33.909	21.8262	0.00418167
SMARCA2	6595	11.947	17.2389	3.27394e-07
SMC2	10592	20.073	30.0695	0.00175966
SMIM15	643155	58.2663	39.1964	0.00653459
SMIM30	401397	30.5616	20.5822	6.18221e-07
SMPD1	6609	360.428	225.273	9.75298e-08
SNAI1	6615	11.29	5.48293	2.20787e-10
SNAP25	6616	11.3006	7.92545	0.000347222
SNAPC1	6617	13.7919	23.6077	0.0028992
SNHG15	285958	75.1275	46.8498	0.00017315
SNHG17	388796	40.7395	23.1001	8.6141e-07
SNRPA	6626	60.4997	87.0226	0.00678912
SOCS3	9021	17.0369	8.28754	1.11114e-05
SOD2	6648	600.989	235.62	2.17781e-10
SOX1	6656	11.1422	16.3981	1.06942e-08
SP100	6672	66.8032	24.7589	3.25502e-14
SPARC	6678	768.735	353.483	1.59123e-18
SPATS2L	26010	11.6238	5.40298	6.66272e-07
SPCS3	60559	65.9988	35.7924	2.68271e-13
SPRYD3	84926	17.7039	11.7586	4.09076e-05
SPSB1	80176	14.2616	6.51657	0.000236785
SQLE	6713	60.7305	92.3166	4.41555e-05
SRA1	10011	54.5791	34.5262	1.9089e-05
SRC	6714	25.0604	15.1964	4.76285e-08
SREBF2	6721	73.1485	120.445	3.15125e-07
SRP19	6728	83.4747	53.644	0.000728703
SRPRA	6734	158.965	87.6547	2.54244e-08
SRPRB	58477	56.5893	31.5953	0.000117415
SRXN1	140809	43.1904	14.8811	3.25502e-14
SSR1	6745	92.6516	62.5802	0.00524175
SSR2	6746	257.531	151.591	7.2142e-10
SSR4	6748	105.408	65.6376	4.63615e-08
ST3GAL2	6483	18.4394	12.2429	9.62498e-07
ST6GALNAC4	27090	16.6661	8.74797	0.000132615
ST8SIA5	29906	14.0013	22.0929	1.05301e-13
STAR	6770	11.086	3.4486	9.64474e-07
STAU2	27067	24.3606	34.9343	7.82513e-09
STEAP3	55240	14.1033	8.214	0.00123613
STIM2	57620	28.4456	44.2734	2.93226e-10
STK17A	9263	13.8804	21.9903	4.03022e-05
STMN3	50861	57.4442	38.1187	0.00126458
STMP1	647087	42.6851	26.9813	8.51201e-06
STX1A	6804	22.5262	12.6325	4.81204e-10
STXBP1	6812	13.3488	8.38276	0.00756981
SURF4	6836	91.9972	56.6273	6.20622e-10
SUSD6	9766	29.9307	15.12	1.02197e-06
SVBP	374969	20.5723	33.256	2.45254e-05
SYNJ2	8871	27.2281	18.2657	2.24299e-10
SYP	6855	14.0221	2.7723	1.01891e-63
SYS1	90196	13.1877	9.16992	8.40947e-05
SYT1	6857	112.21	68.4985	0.00187773
SYT12	91683	11.1122	17.9357	3.0176e-06
TAF13	6884	43.5866	21.5614	1.4579e-07
TAF15	8148	27.3932	19.1075	0.00318833
TAPBP	6892	26.3729	18.0418	0.00139135
TAPT1	202018	15.1823	24.1479	1.49619e-05
TBC1D5	9779	18.6436	30.0966	0.000100834
TCEAL9	51186	60.4924	42.088	1.7544e-07
TCF7L1	83439	12.7578	19.7281	1.34366e-05
TCP11L1	55346	18.6896	28.5111	3.84733e-05
TEAD3	7005	13.7856	9.44079	0.00243163
TFE3	7030	21.237	14.6559	0.00321869
TFPI2	7980	24.3868	5.18962	6.12675e-20
TFRC	7037	104.032	59.5749	0.000721212
TGFB1	7040	115.214	61.4708	4.07764e-12
TGFB1I1	7041	11.9668	5.83658	9.29293e-09
TGFBR2	7048	32.7044	22.3199	0.00188375
THAP9-AS1	100499177	32.5302	21.4157	4.36595e-05
THY1	7070	331.843	134.703	1.06451e-17
TIGAR	57103	11.7529	5.2317	2.27281e-11
TIMM17A	10440	65.8903	42.658	0.000428966
TIMP1	7076	1687.94	683.191	9.16603e-64
TIMP3	7078	25.8976	12.4249	1.69657e-13
TJP1	7082	20.7552	13.5874	0.00798201
TLL1	7092	12.2172	7.86748	3.60182e-05
TM7SF2	7108	10.7744	22.1462	8.06336e-09
TMC6	11322	12.6834	7.74605	0.000122921
TMED2	10959	155.96	105.591	0.00542739
TMED5	50999	53.996	31.0492	9.37932e-07
TMED7	51014	54.4957	32.0798	0.00165296
TMED9	54732	92.6119	50.8793	2.95149e-07
TMEM106C	79022	66.7307	103.705	0.00750833
TMEM120B	144404	16.5063	11.5602	2.01602e-09
TMEM129	92305	15.025	24.097	0.00242026
TMEM132A	54972	118.932	44.2963	5.77839e-43
TMEM147	10430	84.0296	54.3814	3.17488e-12
TMEM181	57583	30.0301	20.969	0.00580134
TMEM185B	79134	22.725	15.1571	0.000180848
TMEM19	55266	10.8113	17.9277	0.00599858
TMEM208	29100	30.8508	21.1764	5.30216e-05
TMEM214	54867	72.9252	47.8339	4.74099e-05
TMEM33	55161	35.3495	23.6294	4.86419e-05
TMEM41B	440026	54.3047	33.9001	0.00175158
TMEM45A	55076	10.0056	5.6916	1.7842e-07
TMEM47	83604	18.9338	27.3371	0.0049185
TMEM54	113452	35.1511	14.9748	2.79547e-06
TNC	3371	403.545	195.221	8.46443e-06
TNFAIP1	7126	13.5651	9.56336	0.000183184
TNFRSF10B	8795	229.764	123.456	2.18138e-06
TNFRSF12A	51330	128.176	27.9784	1.18931e-22
TNFRSF18	8784	28.4729	9.30349	7.51163e-14
TNFRSF1A	7132	116.521	66.6254	1.2254e-11
TNFRSF21	27242	26.227	11.9868	1.86309e-17
TNFRSF4	7293	36.6182	8.31753	1.23661e-16
TNFRSF9	3604	38.7939	8.34429	2.91035e-23
TNIP1	10318	60.2686	40.643	0.000303102
TNIP2	79155	52.2225	28.8897	9.24936e-08
TNIP3	79931	13.7204	3.82712	2.14672e-15
TOP2A	7153	35.2061	67.9241	4.71351e-06
TP53I11	9537	38.9824	13.2975	1.65001e-27
TPD52L2	7165	76.7742	53.2141	3.68233e-06
TPM2	7169	118.829	74.5374	5.93527e-12
TPSAB1	7177	179.039	57.6312	1.06228e-57
TPSB2	64499	281.174	82.9426	1.09263e-60
TPSD1	23430	87.8955	23.999	7.56222e-47
TPX2	22974	46.8551	76.9098	0.00641016
TRAF1	7185	19.2161	5.27395	9.7345e-18
TRAF4	9618	53.9778	31.9113	3.29961e-22
TRAM1	23471	67.5649	34.6792	0.00589683
TRIB2	28951	36.5673	51.8472	6.58119e-07
TRIM47	91107	17.289	5.48142	4.09614e-24
TRIM5	85363	28.9916	18.487	0.00600589
TRIM8	81603	27.7992	15.6636	0.000534825
TRMT6	51605	25.4444	17.4726	4.15256e-06
TSC22D4	81628	34.3836	22.8999	3.0626e-05
TSPAN13	27075	153.817	92.616	3.04693e-06
TSPAN18	90139	14.835	6.07713	3.3039e-10
TSPAN5	10098	20.0448	12.8609	3.11394e-05
TSPAN8	7103	16.3397	26.0846	0.000354883
TSPAN9	10867	32.7407	21.8543	3.38296e-06
TSPYL2	64061	16.4202	8.77009	0.000551269
TTC32	130502	13.8315	26.2903	0.000493971
TTK	7272	21.33	31.6597	0.00466014
TUBB3	10381	48.9359	22.0423	0.00148665
TUSC3	7991	83.1901	54.8096	2.88618e-07
TVP23B	51030	49.179	28.9901	1.44095e-05
TVP23C	201158	10.161	6.01987	0.00334628
TXNDC5	81567	127.421	88.8226	0.000170851
TXNRD2	10587	19.7805	33.633	0.0027037
TYMP	1890	28.8699	14.7233	0.00147275
TYSND1	219743	20.5685	36.0511	2.68577e-07
UAP1	6675	230.695	153.321	1.7961e-08
UBE2C	11065	97.4289	141.936	0.000112525
UBE2H	7328	16.5485	26.6742	0.000172787
UBE2Z	65264	118.571	82.8881	0.00646862
UBLCP1	134510	13.4256	8.62959	6.89155e-05
UBXN2A	165324	11.0564	17.0343	0.000138537
UCP2	7351	21.4194	40.8735	4.77541e-10
UGCG	7357	19.4309	11.5481	3.65539e-07
UGGT2	55757	15.4886	7.92291	3.43453e-09
ULBP2	80328	16.0157	3.554	1.28848e-17
UPP1	7378	31.7483	10.6114	1.22842e-05
URB2	9816	11.0996	7.16134	0.000226662
URI1	8725	19.666	33.5004	0.000153828
UTP14A	10813	21.37	14.1725	0.00138008
UTP15	84135	16.9804	11.3359	0.000303102
UTP20	27340	11.0459	7.57685	0.00367191
UTP4	84916	56.7479	39.2329	0.000734324
VAMP2	6844	32.158	47.8403	1.66498e-06
VASP	7408	56.8039	33.5504	1.3289e-09
VAX1	11023	28.2469	17.9019	0.000125997
VCL	7414	91.1004	133.341	0.000602815
VEGFB	7423	46.757	70.7412	2.26389e-07
VGF	7425	21.725	2.54263	1.96495e-08
VMP1	81671	84.5538	46.8933	1.04426e-09
VPS25	84313	29.3124	20.7222	0.00177441
VPS26B	112936	21.5758	36.1691	1.94836e-05
VPS9D1-AS1	100128881	22.277	12.9318	0.0025579
WARS1	7453	525.845	266.136	0.00184227
WDR1	9948	96.7853	68.0837	6.0355e-07
WDR41	55255	44.826	30.6487	0.00158583
WDR70	55100	21.1497	33.2186	5.75666e-09
WLS	79971	30.3	43.8656	0.00162368
WT1	7490	44.7537	19.6583	4.816e-28
WT1-AS	51352	12.1855	5.94177	3.60551e-09
WTAP	9589	66.7407	43.5043	3.17515e-05
XAGE1B	653067	184.469	99.2818	1.34971e-06
XG	7499	16.1093	41.2729	3.18733e-40
XPO5	57510	57.1624	38.5055	0.0014245
YBX3	8531	304.831	195.102	7.68689e-07
YRDC	79693	24.5136	12.1756	1.94734e-12
YWHAG	7532	137.279	94.0949	1.83264e-06
ZBTB44	29068	10.5362	17.824	5.67155e-06
ZC3H12A	80149	12.938	5.12524	3.94199e-12
ZMIZ1	57178	18.7255	12.9229	0.000879344
ZMPSTE24	10269	38.6246	24.1831	0.000132887
ZMYM3	9203	16.8056	25.7574	1.76697e-06
ZNF267	10308	14.4125	9.77296	0.000858227
ZNF316	100131017	12.8711	9.04964	0.000411541
ZNF383	163087	13.8296	26.7823	1.47833e-06
ZNF385A	25946	12.4722	8.01225	9.50153e-11
ZNF395	55893	15.3963	27.9245	1.56107e-14
ZNF622	90441	19.3029	13.0238	0.000345522
ZNFX1	57169	21.3282	13.3326	0.000371971
ZYX	7791	103.459	59.9324	6.60138e-06

## Sheet: A673 shKDM6B#2
Set of differential expressed genes with shKDM6B#2 in A-673
symbol	entrez	FPKM shCTRL	FPKM shKDM6B#2	padj
AACS	65985	12.4621	21.7996	1.41699e-13
AAGAB	79719	50.2831	35.4648	0.000916551
AAK1	22848	11.7544	7.10589	0.0035656
ABCC4	10257	38.0697	24.7196	9.23303e-12
ABCD4	5826	49.1099	30.966	3.6226e-07
ABI3BP	25890	17.8789	3.90163	1.11576e-24
ABR	29	57.795	32.6582	1.92836e-10
ABRACL	58527	41.6132	24.3127	0.000237152
ACAT1	38	78.2697	112.44	1.32826e-12
ACLY	47	27.0238	40.0766	0.0051267
ACPP	55	11.8903	20.4504	3.11169e-07
ACSS1	84532	10.3778	21.5377	4.37476e-28
ACTA2	59	77.8887	53.1815	4.77368e-06
ADAM9	8754	96.6619	60.2007	1.93276e-12
ADAMTS10	81794	10.0729	18.9073	7.052e-05
ADAMTS4	9507	19.4192	4.62285	7.09824e-47
ADAP1	11033	28.3462	16.584	0.000122474
ADCY7	113	10.2781	6.06794	2.51458e-13
ADD1	118	66.3726	98.1181	3.82301e-15
ADD3	120	36.2129	60.747	3.87562e-19
ADGRA2	25960	31.1007	49.8649	1.37727e-10
ADGRE5	976	78.5552	34.5382	6.20773e-16
ADGRG2	10149	151.603	269.561	2.85746e-06
ADRB3	155	36.1878	24.2806	2.55422e-05
ADSS2	159	29.5923	19.8068	1.68352e-05
AEBP1	165	44.6767	27.8012	2.08641e-16
AFF1	4299	12.5471	20.1507	0.000918176
AHCY	191	122.709	174.215	3.72124e-09
AHR	196	23.6439	9.65858	3.54628e-06
AKAP13	11214	15.1657	9.4719	5.75993e-06
AKAP7	9465	27.849	53.7767	5.70657e-07
AKR1B1	231	111.299	51.8433	1.03319e-20
ALDH2	217	33.2442	61.9095	6.2273e-05
ALDH4A1	8659	12.4011	35.5224	5.21837e-54
ALDH6A1	4329	10.3831	22.2028	1.00847e-11
ALDH7A1	501	82.57	155.577	1.37372e-09
ALDOC	230	18.0938	43.5914	1.92944e-14
ALG13	79868	21.3153	13.9605	0.00102342
ALG2	85365	38.8724	24.3263	0.000217611
ALKBH5	54890	22.2167	33.9669	2.5488e-11
ALX4	60529	43.4859	70.7937	2.59759e-08
AMMECR1L	83607	19.8537	13.8084	0.000591941
AMPD2	271	61.0265	43.0291	0.00556732
ANAPC15	25906	18.1917	32.8016	7.52148e-08
ANGPTL2	23452	10.5532	4.08378	2.2881e-14
ANKH	56172	15.5634	3.28186	6.11548e-34
ANKRD24	170961	14.2788	8.25347	0.00145879
ANKRD27	84079	10.5152	15.1378	2.59109e-05
ANKRD6	22881	10.9239	19.3936	6.38935e-12
ANXA6	309	45.6689	64.9723	0.00810196
AP3B2	8120	10.5089	2.55111	3.38921e-23
APBA3	9546	24.4227	14.4691	5.7053e-13
APOL1	8542	11.8576	4.23	3.35215e-23
APOL2	23780	34.0239	21.3814	2.00289e-07
APP	351	431.65	291.678	1.79312e-05
ARAP3	64411	16.3122	6.66664	2.88424e-14
ARF4	378	88.5963	57.2415	0.000226263
ARFGAP3	26286	52.4091	34.0198	0.00167495
ARG2	384	23.8914	16.194	0.000890499
ARHGAP11A	9824	39.854	59.3589	0.000185045
ARHGAP19	84986	14.2431	30.2111	1.81262e-18
ARHGAP21	57584	21.83	31.066	2.87963e-06
ARHGAP26	23092	25.5636	14.6324	0.00272585
ARHGAP31	57514	18.0064	5.15972	1.70278e-15
ARHGEF25	115557	18.5674	28.9285	0.000123344
ARL6IP6	151188	28.6025	44.6084	8.35157e-08
ARMCX3	51566	27.4486	13.2061	0.000226381
ARNTL2	56938	12.5442	3.86297	5.37673e-39
ARPC1B	10095	82.3196	41.586	4.25281e-18
ARPC5L	81873	50.7421	31.9873	1.08755e-09
ARRDC2	27106	21.1413	14.1493	2.44596e-05
ARRDC3	57561	26.2723	14.8465	0.000165362
ASAP1	50807	185.876	128.298	0.000725634
ASAP2	8853	30.4466	21.4772	0.00729124
ASPHD1	253982	12.9992	2.71311	1.48661e-35
ATAD2	29028	52.6404	82.0058	0.000710336
ATAD2B	54454	11.3059	7.03496	4.06846e-07
ATF6	22926	25.2868	17.3512	0.00496854
ATF6B	1388	13.76	19.9378	5.92512e-07
ATG101	60673	37.7119	20.8507	1.10615e-05
ATG16L1	55054	28.9518	16.2073	9.81854e-14
ATP13A3	79572	118.315	61.6575	3.24179e-11
ATP1A1	476	1398.84	753.937	5.40441e-13
ATP6V0A1	535	26.3554	16.6008	8.25096e-06
ATP6V0A2	23545	26.3772	15.8881	0.000351123
ATP6V0E2	155066	11.7441	22.802	1.28766e-06
ATPAF1	64756	30.1306	43.671	0.000306342
ATXN7L2	127002	10.2695	6.95679	0.00773561
AUP1	550	100.469	70.2141	0.000407919
AURKA	6790	23.3422	42.6418	0.00350369
B2M	567	5010.38	3430.49	1.55663e-07
B3GNT5	84002	32.7077	16.996	3.87827e-22
B4GAT1	11041	18.6331	36.1025	6.00638e-05
BACH1	571	44.6315	28.2339	0.00771609
BAK1	578	18.444	12.3864	9.66994e-10
BARHL2	343472	69.2728	41.0808	0.00296752
BARX2	8538	21.527	50.2258	1.87335e-09
BATF3	55509	13.6557	3.12082	1.25044e-10
BAZ2A	11176	36.9648	53.7749	0.000417187
BBS1	582	15.2339	22.6934	0.00103141
BCL10	8915	10.5292	6.80657	0.000425429
BCL3	602	33.4677	10.0035	3.17961e-11
BCL6	604	30.6043	14.0966	4.52987e-06
BCL9L	283149	16.2142	28.3495	4.74196e-09
BDH1	622	15.3109	29.664	7.49473e-08
BDP1	55814	18.9606	10.9974	3.16264e-12
BET1	10282	23.2158	14.2087	0.00267503
BEX1	55859	116.889	18.6712	1.2072e-56
BEX2	84707	71.7859	30.6287	0.000222243
BGN	633	83.3225	36.9083	1.54708e-23
BHLHE40	8553	40.0372	8.75206	2.35836e-12
BHLHE41	79365	10.9083	2.90079	2.20079e-25
BIRC3	330	27.4327	5.96495	3.42e-11
BIRC5	332	27.0514	71.1002	2.48465e-08
BLOC1S2	282991	38.671	27.2864	1.22559e-05
BMF	90427	11.1551	17.917	7.43544e-05
BMP1	649	14.4259	6.67339	2.24766e-22
BNIP3L	665	53.6649	79.5864	1.75948e-05
BOK	666	11.7691	4.34774	4.58392e-27
BRSK1	84446	25.5117	15.3863	0.000410304
BTG2	7832	99.269	18.1205	1.76386e-15
BTG3	10950	52.5772	34.5554	3.03942e-09
BTN2A2	10385	21.3637	11.2145	2.77976e-12
BUB1	699	28.1434	44.2144	0.00823047
BUD31	8896	114.098	75.4704	0.00558344
BZW1	9689	130.057	89.132	0.000886836
C11orf74	119710	15.1457	22.5876	0.00219909
C11orf80	79703	12.6706	19.3309	0.00582842
C1QTNF1	114897	20.7587	3.94241	2.45815e-34
C1R	715	71.1152	19.4575	4.11728e-64
C1RL	51279	13.4207	5.74747	3.81375e-10
C1S	716	46.0053	6.37221	1.67272e-81
C3	718	101.031	12.0958	7.5168e-136
C3AR1	719	10.385	1.16017	3.44143e-44
C6orf223	221416	11.2656	20.2773	0.00433041
C6orf62	81688	89.219	59.4082	4.04104e-06
C9orf16	79095	46.8982	25.9193	1.73393e-05
CA8	767	10.8741	4.92966	1.19367e-26
CACNA1A	773	12.3719	1.91366	1.44243e-28
CACNB3	784	12.4119	17.9018	0.00326598
CAD	790	154.562	99.1567	1.07208e-10
CALM3	808	99.7063	170.599	0.000106034
CAMK2G	818	14.0109	22.3004	0.00151989
CAMTA2	23125	22.9569	8.53341	7.14455e-15
CANX	821	179.046	120.754	0.00018732
CAPN15	6650	19.5044	11.8728	1.53124e-05
CAPN2	824	169.327	112.186	1.12812e-08
CARD19	84270	12.3696	7.94656	0.00544311
CARMIL2	146206	14.0681	7.73168	2.57931e-06
CASP2	835	13.9209	21.118	4.45665e-06
CASP4	837	95.9129	65.05	0.00112988
CASP6	839	14.5432	21.417	0.00104089
CASP7	840	48.2142	31.0959	4.90077e-16
CASP8	841	26.02	15.2818	1.40312e-08
CAT	847	23.6726	36.2572	0.00782278
CAVIN1	284119	19.3677	12.4644	0.000302804
CBARP	255057	12.6559	6.2188	2.79146e-05
CCDC169	728591	17.8967	12.4354	0.00211315
CCDC34	91057	28.643	46.2822	2.77565e-05
CCL2	6347	44.3355	8.3744	5.58772e-12
CCL20	6364	19.8747	2.49982	5.70323e-12
CCL5	6352	33.1906	5.68455	3.16643e-31
CCNB1	891	114.383	203.425	0.00185367
CCNB2	9133	37.5424	69.5795	3.90051e-07
CCND3	896	20.7852	12.7172	2.74246e-07
CCNG1	900	41.8762	63.2351	2.3326e-06
CCNJ	54619	10.981	7.25863	0.000227156
CD151	977	174.248	119.254	0.000181914
CD248	57124	29.5373	62.244	8.36443e-12
CD3EAP	10849	13.5759	9.11487	0.00325048
CD44	960	24.0226	2.20933	1.26117e-42
CD47	961	63.9553	33.9022	1.52717e-18
CD58	965	20.6354	7.58829	3.02794e-15
CD59	966	244.335	150.893	0.000654328
CD68	968	81.2508	15.8763	3.29006e-53
CD70	970	32.339	6.95648	5.8149e-34
CD82	3732	170.975	35.9004	8.54638e-67
CD83	9308	35.755	24.4368	9.4252e-05
CDC20	991	58.0795	109.999	1.67244e-05
CDC34	997	46.7757	31.5701	3.38206e-05
CDC37	11140	198.714	130.64	5.91886e-10
CDC37L1	55664	31.6138	19.8502	1.9431e-06
CDC42EP3	10602	22.486	5.87933	9.17401e-09
CDC42EP4	23580	32.8169	18.58	7.3651e-11
CDCA3	83461	15.3915	31.091	0.00364701
CDCA7L	55536	10.1234	25.8628	3.40215e-24
CDCA8	55143	18.2499	29.483	0.00533931
CDH24	64403	18.8677	29.5887	3.28502e-05
CDK17	5128	28.1607	15.9202	2.59251e-09
CDK5RAP2	55755	28.499	41.2065	0.000147417
CDKN1A	1026	81.9979	20.8747	3.22604e-34
CDKN1B	1027	17.7018	25.8471	0.00543107
CDKN3	1033	40.2344	71.8625	0.000411532
CDR2	1039	37.8886	24.1395	0.00197073
CDT1	81620	24.3081	35.6686	2.31979e-06
CDV3	55573	84.1968	57.7035	0.000589572
CEACAM1	634	10.3541	3.91032	7.89828e-08
CENPA	1058	14.5214	28.6466	3.95935e-07
CENPE	1062	11.5657	22.3029	1.79645e-06
CENPF	1063	25.5074	56.5452	7.65718e-06
CENPM	79019	16.0581	28.0596	1.24857e-07
CENPS	378708	19.6318	29.8518	3.39544e-05
CENPV	201161	23.5325	36.8013	1.41276e-06
CEP57	9702	32.4547	56.8469	2.40562e-10
CER1	9350	22.5531	48.6301	8.4867e-13
CERS5	91012	48.341	31.1085	7.28297e-11
CETN3	1070	25.1393	43.0278	3.31333e-11
CFB	629	15.7024	3.31117	9.18571e-11
CFI	3426	18.2065	0.564859	4.60266e-75
CHD3	1107	41.7092	69.9122	1.61643e-18
CHI3L1	1116	25.7661	1.28506	3.9587e-61
CHN1	1123	12.9565	6.85125	1.36165e-09
CHPF	79586	18.9453	8.10305	1.18566e-10
CHPF2	54480	24.5313	9.29836	3.47926e-09
CHST1	8534	24.6786	13.3597	3.64099e-12
CIB1	10519	38.6859	26.9005	0.000120528
CKAP2	26586	25.592	45.3241	1.87977e-05
CKAP4	10970	91.2245	57.3746	2.02545e-06
CLCN6	1185	10.1968	16.1353	4.1044e-07
CLDN1	9076	389.973	131.25	7.50187e-22
CLDN12	9069	30.3542	18.3714	5.39691e-13
CLGN	1047	10.2917	3.56005	7.68075e-18
CLIC1	1192	42.058	29.0059	4.46058e-07
CLINT1	9685	40.4346	28.0177	7.44641e-06
CLIP2	7461	16.0621	9.25934	2.91281e-05
CLIP4	79745	20.3381	12.8439	9.3481e-06
CLSTN3	9746	13.119	7.49971	2.70792e-05
CLTB	1212	19.2173	10.6084	3.49872e-10
CMIP	80790	19.2082	10.5901	1.0111e-10
CMPK1	51727	57.0009	39.0248	9.27161e-06
CNDP2	55748	82.3338	50.9532	0.000190782
CNMD	11061	22.7922	13.7361	1.27978e-08
CNNM3	26505	10.4697	15.2645	0.0036532
CNTNAP1	8506	19.0644	11.0431	2.03154e-09
COG4	25839	26.0527	39.6613	8.41135e-12
COL1A1	1277	44.2189	13.54	7.61065e-14
COL1A2	1278	78.2405	157.453	2.89325e-11
COL27A1	85301	18.3023	8.54167	2.53293e-17
COL3A1	1281	13.4655	6.83875	0.000433052
COL4A1	1282	59.8742	35.973	3.11169e-07
COL4A2	1284	139.268	85.0405	1.4289e-05
COL5A1	1289	54.3316	24.5321	3.11625e-17
COL5A2	1290	94.8801	57.573	4.38246e-06
COL5A3	50509	58.5132	4.46816	1.58069e-68
COL6A1	1291	43.6736	29.923	9.4731e-05
COL6A2	1292	88.3292	28.1474	3.68089e-35
COL7A1	1294	23.8889	11.2831	2.18934e-18
COL9A3	1299	16.2172	23.5327	4.47223e-05
COMMD9	29099	26.7601	48.0919	0.00109497
COQ10B	80219	20.0599	10.6287	2.35169e-09
COQ7	10229	10.2908	15.3421	4.53209e-06
CORO6	84940	11.3269	29.1773	0.000104175
COTL1	23406	44.3424	17.7279	3.57956e-11
COX8A	1351	259.091	384.303	0.000560141
CPD	1362	34.881	24.3944	0.00135822
CPE	1363	17.1618	25.609	1.52302e-09
CPEB2	132864	35.9605	23.1413	0.000959076
CPT1A	1374	14.112	23.4927	1.45441e-05
CPVL	54504	61.7488	90.0316	1.86142e-09
CRABP1	1381	56.8846	87.2284	9.69344e-06
CRAT	1384	10.7363	16.4479	0.000923057
CREB3L2	64764	16.9446	10.0087	0.00260709
CREB5	9586	13.3405	2.10973	1.4533e-16
CREG1	8804	17.9363	9.38163	1.14129e-07
CREM	1390	47.5242	28.7453	8.36474e-05
CRIP1	1396	21.4166	46.9283	1.61613e-12
CRMP1	1400	33.7911	23.715	0.000126754
CRY1	1407	19.6526	12.7833	1.21073e-08
CSF1	1435	13.873	6.61151	1.21687e-20
CSGALNACT2	55454	19.6624	11.7864	2.48032e-06
CSNK1E	1454	119.703	81.0245	4.62851e-11
CSPG5	10675	33.0255	50.0667	8.22701e-08
CSRNP1	64651	20.8012	5.72923	0.000760868
CSRNP2	81566	20.7512	12.9288	0.00520126
CSRP1	1465	332.66	217.314	1.65403e-06
CSTF3	1479	79.0149	115.501	0.00229708
CTBS	1486	28.1296	16.062	3.64089e-08
CTDSP1	58190	32.6719	47.2001	1.07873e-05
CTSH	1512	13.6421	4.96971	1.42237e-10
CTSL	1514	43.8117	18.7397	1.89278e-11
CTSS	1520	62.9875	15.441	3.17678e-42
CTTNBP2NL	55917	13.1588	8.52525	0.00186425
CXCL10	3627	50.3295	119.209	3.07787e-05
CXCL11	6373	28.21	14.2667	0.00139169
CXCL8	3576	260.618	28.9941	3.32758e-21
CYB561	1534	18.0547	12.2019	9.66994e-10
CYB561A3	220002	19.0447	27.9016	4.97328e-06
CYLD	1540	12.2298	6.88336	6.18826e-10
CYP51A1	1595	49.8055	99.7735	8.34726e-13
CYTOR	112597	32.9976	18.4545	0.000201733
CYYR1	116159	89.6883	36.3951	4.14854e-20
DAG1	1605	16.7815	23.9445	0.000860117
DARS2	55157	11.4668	18.0012	0.000181913
DAXX	1616	18.8619	10.7306	2.82155e-05
DBI	1622	157.173	256.193	2.60333e-05
DCAF4	26094	21.0279	14.2751	0.00058827
DCAKD	79877	10.4315	15.3445	0.000112641
DCBLD2	131566	19.5408	11.7121	2.90539e-13
DCDC2	51473	22.2605	42.4918	1.45955e-07
DCLRE1B	64858	10.0422	14.3318	0.00163476
DCXR	51181	50.3546	88.3772	6.7788e-18
DDB2	1643	33.5895	51.9549	0.0036532
DDX21	9188	150.585	78.6101	6.71341e-07
DEDD2	162989	17.5298	12.266	2.33443e-06
DEPDC1	55635	22.9109	34.9858	0.000760595
DEPDC1B	55789	10.4064	15.4094	0.00729126
DESI1	27351	54.3833	28.0207	1.43204e-15
DGKD	8527	141.596	55.522	1.59068e-11
DGLUCY	80017	21.4565	35.3693	7.1444e-10
DHCR24	1718	70.6246	124.099	3.48403e-10
DHCR7	1717	67.9479	154.67	1.73942e-19
DHFR	1719	43.8718	77.4625	8.94228e-07
DHRS7	51635	28.2459	17.6641	0.000523149
DHRSX	207063	20.2593	13.4465	0.000425625
DHX34	9704	11.466	7.87294	0.000660562
DHX37	57647	19.4458	13.2686	0.00398511
DIP2B	57609	15.0872	23.1378	1.21714e-07
DIPK1B	138311	10.3866	15.4516	7.41011e-06
DLEU2	8847	22.2745	10.0371	0.000202066
DLG4	1742	59.7751	31.0235	1.51979e-06
DLGAP5	9787	29.9884	55.9921	0.00419842
DLX1	1745	10.2973	20.4284	7.02621e-16
DLX5	1749	52.9777	77.7462	3.88261e-07
DMPK	1760	28.884	19.8477	0.000108603
DMWD	1762	27.5639	17.8429	0.000225691
DMXL2	23312	10.6454	17.7064	1.38223e-07
DNAJB11	51726	123.053	70.3493	0.00267503
DNAJB5	25822	28.7427	9.68688	2.42965e-21
DNAJC1	64215	23.8927	11.9272	7.5655e-11
DNAJC10	54431	91.64	54.6906	0.00276645
DNAJC12	56521	222.658	126.707	5.34593e-06
DNAJC18	202052	18.065	12.3398	0.00256244
DNAJC3	5611	25.1963	11.918	0.00392455
DNM1	1759	20.162	9.94805	2.47452e-12
DPH6	89978	12.378	18.6331	0.00010919
DPYSL2	1808	111.538	162.861	2.83231e-06
DPYSL5	56896	11.4887	23.4625	9.26251e-24
DRAM2	128338	53.7029	36.2614	0.000212845
DSE	29940	18.8923	8.43567	2.4548e-08
DSN1	79980	20.9597	32.0463	0.00297763
DTNBP1	84062	10.0406	16.9082	1.79495e-06
DUSP1	1843	12.7335	7.08453	0.00111696
DUSP16	80824	13.3661	8.17492	0.00302835
DUSP2	1844	13.1754	1.26684	8.9088e-07
DUSP23	54935	11.6319	6.54521	1.88224e-06
DUSP3	1845	16.0453	9.85791	9.47221e-06
E2F5	1875	26.9076	17.4373	0.00120607
EAF1	85403	18.7269	12.5166	0.00662539
EBI3	10148	40.9695	3.5676	2.50555e-98
EBNA1BP2	10969	120.236	67.5136	4.46413e-16
EBP	10682	26.3765	56.0678	1.08946e-09
ECE1	1889	60.5899	28.4126	3.32758e-21
ECM1	1893	88.6889	44.5692	9.27089e-07
EDEM2	55741	18.222	10.8212	5.14019e-05
EDEM3	80267	18.8886	12.4965	5.82793e-05
EFHD2	79180	30.0073	15.7633	2.59126e-11
EFNB1	1947	48.5593	70.4481	0.000292021
EFS	10278	15.6098	25.56	1.26188e-06
EGF	1950	13.5315	21.5996	2.5651e-07
EGR1	1958	329.81	85.7618	0.00123051
EGR2	1959	107.348	46.8791	2.29911e-06
EHD1	10938	30.4295	19.5648	1.70501e-07
EHD2	30846	22.5861	8.30515	3.91985e-18
EIF2AK3	9451	13.1366	7.90444	0.00474255
EIF3J	8669	144.559	100.186	0.00284833
ELK1	2002	30.7698	20.7519	0.00833333
ELK4	2005	10.3995	6.74447	2.84127e-05
ELL2	22936	12.2172	2.72412	1.75485e-14
ELMSAN1	91748	22.3675	13.5244	0.0014768
ELN	2006	52.0437	30.754	3.36989e-06
ELOVL2	54898	11.2101	5.87269	1.27326e-09
ELOVL6	79071	17.7944	35.4376	8.60705e-21
ELP6	54859	22.3691	36.1489	0.00349275
EMC2	9694	43.5554	29.7441	1.49915e-05
EMG1	10436	31.0505	20.8421	0.00460663
EMILIN1	11117	52.1114	26.827	3.47926e-09
EMILIN2	84034	21.6795	9.86175	2.84314e-15
EML2	24139	46.9523	23.7799	1.16795e-11
EML4	27436	34.872	59.4472	7.68075e-18
EMP1	2012	53.0221	21.8401	2.76538e-14
ENO3	2027	19.0064	28.7393	0.000131987
ENPP1	5167	28.1184	18.8263	1.64798e-12
EPC1	80314	37.5599	59.788	2.02092e-11
EPHA2	1969	51.068	30.3968	5.13349e-07
EPHB3	2049	14.801	5.65628	1.35886e-06
EPS8	2059	14.2445	8.71081	0.0074496
ERAP1	51752	86.0221	54.599	0.00614902
ERG28	11161	15.6695	32.0079	1.42507e-19
ERLEC1	27248	47.0399	29.1574	0.000260644
ERLIN1	10613	40.6752	65.236	3.99315e-12
ERMARD	55780	11.3813	16.2486	0.00019767
ERO1A	30001	42.489	28.0954	8.08379e-09
ERP44	23071	25.9515	17.8602	4.68227e-06
ERVK3-1	105372481	61.1156	38.9446	2.45338e-06
ETS2	2114	26.3485	13.7006	4.34915e-11
ETV4	2118	14.7538	5.09	8.0782e-13
ETV5	2119	39.0685	18.5491	1.3801e-05
EVA1C	59271	12.6256	5.23699	1.39694e-12
EXOSC1	51013	45.6249	32.025	0.00229362
F2RL2	2151	20.2294	13.591	0.000509595
F3	2152	15.9964	8.0042	2.19722e-12
FADS1	3992	269.786	474.765	1.01644e-09
FADS2	9415	692.233	1086.38	8.70217e-11
FADS3	3995	97.4526	43.4068	1.65581e-15
FAM114A1	92689	15.459	7.41129	4.51656e-05
FAM118A	55007	37.1039	25.8408	6.08767e-05
FAM131A	131408	19.4937	13.1523	0.000422423
FAM234B	57613	11.0769	7.66382	0.000115345
FAM43A	131583	25.2684	12.337	4.02287e-07
FAM49A	81553	77.3983	158.22	1.14189e-14
FAM83D	81610	13.4747	24.1317	0.00326598
FAM83G	644815	14.9593	5.93209	4.13677e-11
FAM89A	375061	11.0316	6.27358	0.00123841
FAS	355	29.4957	20.0091	0.00477648
FASN	2194	89.1277	178.039	7.19174e-05
FBLIM1	54751	20.4073	10.9772	7.74922e-08
FBXO31	79791	28.9281	19.7641	0.000918527
FCHSD1	89848	12.331	8.5972	0.00474575
FDFT1	2222	102.32	233.211	1.18187e-26
FDPS	2224	147.443	346.537	2.16924e-14
FDX2	112812	21.0514	14.2535	0.0047046
FECH	2235	17.784	30.5703	3.535e-20
FERMT3	83706	134.014	72.2455	1.77601e-06
FEZ2	9637	64.698	32.9993	1.01404e-15
FGFR1	2260	75.2667	52.1522	1.32289e-06
FHL3	2275	67.9256	44.9581	0.000171185
FKBP11	51303	74.5862	37.6599	3.15246e-06
FKBP14	55033	33.7631	22.0463	0.00201402
FKBP9P1	360132	15.5723	7.37282	0.00069649
FLAD1	80308	36.3467	24.851	7.11992e-08
FLRT2	23768	24.986	15.5766	3.49621e-05
FLT1	2321	17.1077	9.0683	0.000117049
FLYWCH2	114984	10.8763	19.4808	1.54216e-09
FMC1-LUC7L2	100996928	15.4507	23.5561	0.000436923
FMNL1	752	11.6319	2.97315	6.66711e-13
FMNL3	91010	22.7465	11.6934	3.9725e-12
FN1	2335	2717.98	1744.67	0.00348361
FNBP1	23048	77.4328	122.123	5.09889e-07
FNDC3A	22862	34.5125	23.1278	0.00100808
FNDC3B	64778	35.577	18.4876	0.000702966
FOSL1	8061	42.6957	7.49677	6.49251e-32
FOSL2	2355	17.8877	3.67491	1.02429e-15
FOXM1	2305	48.5291	87.3633	1.03994e-06
FRMD8	83786	18.8633	13.324	0.000494234
FSD1	79187	17.0757	8.95928	5.38631e-17
FSTL1	11167	118.508	64.5239	2.41598e-06
FSTL3	10272	10.0267	4.87025	7.69605e-09
FTL	2512	2480.66	1327.95	3.20369e-05
FURIN	5045	51.2958	26.8099	3.0284e-11
FUZ	80199	17.5208	31.9518	3.03836e-11
FXYD5	53827	106.893	43.1	2.78404e-26
FYN	2534	56.1111	14.8181	0.000126154
FZD1	8321	29.9148	66.0085	2.05736e-12
FZD4	8322	36.4986	65.5506	4.85173e-06
FZD8	8325	11.5944	7.47974	0.000660562
GABARAPL1	23710	60.7767	35.7932	5.7982e-06
GABBR1	2550	11.9583	8.32327	0.00364701
GABPB1	2553	24.5055	16.5444	0.000645951
GADD45A	1647	52.3485	26.8414	0.000742345
GALNT9	50614	10.2644	1.3317	5.03203e-38
GAMT	2593	16.5549	31.2149	1.67235e-16
GAS1	2619	18.3221	30.5489	3.85469e-05
GAS5	60674	555.219	291.715	0.000609502
GATA2	2624	23.139	11.9179	2.57931e-06
GBP2	2634	22.4789	7.951	5.1133e-08
GBP3	2635	13.893	4.15959	4.6151e-52
GCDH	2639	12.6825	19.6408	9.3891e-05
GDAP1	54332	13.4648	5.24818	3.55123e-19
GDF11	10220	11.1632	23.9155	1.28955e-18
GDF15	9518	149.395	17.4813	0.000107263
GET1	7485	17.2992	26.5118	0.00122753
GFRA2	2675	29.3472	6.98101	1.52111e-33
GINS2	51659	13.2211	23.0089	0.00472422
GLI4	2738	17.9368	28.8214	0.000845067
GLIS2	84662	15.9677	8.73292	6.10314e-05
GNB5	10681	15.8534	9.48351	7.36039e-05
GNG10	2790	21.5811	14.1273	0.0010555
GNG12	55970	34.0196	21.1628	8.84838e-07
GNG4	2786	10.0248	4.32662	1.0236e-20
GNL3	26354	93.9376	61.9544	0.000111523
GOLGA8A	23015	46.955	30.0099	2.89921e-05
GOLGA8B	440270	44.5957	31.0357	1.88195e-06
GOLT1B	51026	44.7192	24.0713	7.77254e-11
GPC1	2817	18.4804	12.4595	0.000394578
GPR137B	7107	11.4089	4.48048	1.64379e-21
GPR39	2863	11.5592	1.52945	3.22604e-34
GPSM2	29899	11.7307	18.521	6.6801e-05
GRAMD1A	57655	72.2566	33.8034	1.1675e-18
GRHPR	9380	60.764	96.4945	1.18117e-11
GRIK2	2898	31.8503	21.1201	3.4503e-07
GRK5	2869	75.6641	45.9055	1.20694e-06
GRP	2922	99.1019	292.454	2.25923e-28
GRWD1	83743	34.8382	24.4475	0.00159314
GSTM1	2944	155.487	252.314	8.74121e-07
GSTM2	2946	83.3319	146.77	1.05335e-07
GSTM4	2948	126.951	198.516	0.000122777
GSTZ1	2954	14.8557	26.1723	7.5234e-09
GTPBP2	54676	107.613	58.0681	7.66949e-05
GTSE1	51512	13.9424	28.9548	0.00331436
GYG2	8908	16.9824	34.1782	3.7405e-13
H2AX	3014	33.1719	55.2971	0.000111286
H2AZ2	94239	80.4084	124.265	5.23308e-08
H3-3B	3021	583.253	359.764	0.00723053
HADH	3033	28.0023	46.9865	2.79146e-05
HARS1	3035	66.549	46.505	0.00731153
HAUS4	54930	35.7378	56.9261	2.02949e-07
HBEGF	1839	41.7297	8.31858	1.04856e-30
HCFC1R1	54985	26.1246	38.3689	0.000188374
HCN2	610	14.4248	7.62182	2.67082e-19
HIRIP3	8479	14.3037	25.4663	1.08355e-13
HLA-B	3106	970.317	299.462	3.30513e-34
HLA-C	3107	435.213	215.832	1.33329e-22
HM13	81502	167.117	102.967	0.000112697
HMGA1	3159	166.15	73.2383	5.42693e-22
HMGB1	3146	653.134	928.204	0.0071447
HMGB2	3148	141.905	297.144	1.67985e-11
HMGCR	3156	41.6852	81.8673	4.61241e-12
HMGCS1	3157	41.2512	122.663	8.83682e-17
HMGN2	3151	270.2	462.329	9.16384e-14
HMMR	3161	14.5784	21.977	0.00292273
HOMER1	9456	39.6047	17.4837	5.2221e-05
HOXD9	3235	19.7358	30.7378	4.7893e-12
HPCAL1	3241	12.3541	8.2201	1.27407e-05
HS3ST4	9951	11.3534	17.1005	1.09136e-05
HSD17B7	51478	18.3261	31.8239	2.04576e-07
HSP90B1	7184	1448.82	819.618	0.00132036
HSPA13	6782	36.2514	19.9975	0.00291166
HSPG2	3339	13.1488	7.37595	2.34216e-05
HTRA3	94031	17.6729	6.47367	1.79971e-14
HTT	3064	34.3798	23.5784	0.000641854
ICAM1	3383	164.736	17.8185	1.00999e-33
ICAM5	7087	20.299	11.6977	2.03312e-08
ICE2	79664	27.2467	38.7535	7.50297e-05
ICOSLG	23308	11.8385	2.8392	1.94052e-24
ID1	3397	23.3642	13.3369	5.46687e-05
IDI1	3422	43.6785	92.9303	3.20849e-14
IER2	9592	103.721	52.3762	7.28025e-06
IER5	51278	29.9035	15.6627	9.59899e-20
IFI16	3428	196.263	93.3984	1.14379e-09
IFI30	10437	16.4514	7.12713	1.33587e-09
IFI6	2537	326.566	142.842	5.03584e-07
IFITM1	8519	1172.28	500.295	6.39657e-16
IFITM2	10581	158.335	63.0974	1.34918e-10
IFITM3	10410	1621.18	728.527	7.48646e-08
IFNGR1	3459	23.2564	12.716	5.93406e-06
IFNGR2	3460	43.548	30.0421	0.000641378
IFT172	26160	12.7676	18.6383	6.72083e-08
IGF1	3479	17.1573	7.53898	9.50173e-26
IGF2BP1	10642	38.6904	59.1053	1.33736e-11
IGF2BP2	10644	48.1776	34.0401	0.000230576
IGFBP3	3486	21.6213	0.586441	2.04903e-14
IGFBP4	3487	19.5328	8.58336	2.24841e-13
IL13RA1	3597	30.4597	6.28419	1.64772e-40
IL15RA	3601	16.6566	5.20975	1.39434e-21
IL1A	3552	107.419	14.5454	1.67509e-22
IL1B	3553	46.0284	5.92732	2.91895e-35
IL1RAP	3556	119.077	79.6374	0.000393029
IL27RA	9466	19.9167	8.22212	6.86783e-19
IL2RG	3561	112.077	17.1176	6.22855e-33
IL32	9235	253.517	30.3119	6.49021e-44
IL33	90865	52.9108	15.3285	7.68844e-15
IL3RA	3563	11.1423	3.16157	3.16419e-13
IL4I1	259307	15.4252	2.10531	5.73099e-52
IL4R	3566	30.8224	18.2995	7.25825e-13
IL6ST	3572	49.3423	26.7512	0.000139411
IL7R	3575	12.1693	2.59221	4.74e-29
IMP4	92856	58.4393	41.0589	1.23577e-05
INCENP	3619	32.0842	57.1933	0.0068051
INO80C	125476	22.6931	14.3229	1.10672e-08
INPP1	3628	10.5487	3.44905	1.88421e-15
INSIG1	3638	29.1107	53.475	3.73097e-12
IPO5	3843	204.699	356.98	1.02255e-17
IPPK	64768	11.8832	6.72304	0.000203642
IQGAP2	10788	12.7934	27.5872	6.58423e-20
IRAK1	3654	25.0034	15.9825	6.25671e-05
IRF7	3665	66.8909	37.746	0.00920564
ISG20	3669	29.8767	5.29414	2.28834e-13
ISY1	57461	15.9228	24.3917	0.00134708
ISY1-RAB43	100534599	11.4052	6.10389	7.66975e-07
ISYNA1	51477	80.9879	123.688	0.00038771
ITGA1	3672	21.8586	11.7275	1.51372e-08
ITGA3	3675	19.9985	2.38443	5.79884e-62
ITGA5	3678	129.067	53.4336	6.99307e-31
ITGAX	3687	38.6111	0.892933	6.66553e-188
ITGB5	3693	57.1891	103.278	2.58585e-11
ITM2A	9452	630.805	955.243	3.84157e-12
ITM2C	81618	134.662	200.878	1.08129e-09
ITPKA	3706	10.5183	5.0308	1.50941e-09
ITPRIP	85450	21.5956	10.5028	5.93043e-05
JAK3	3718	12.2225	2.20602	3.41352e-29
JARID2	3720	21.2762	13.3724	5.09516e-05
JCAD	57608	39.6038	27.5861	0.000901337
JUN	3725	31.7564	10.2129	0.000945994
JUNB	3726	89.2988	18.9546	8.0736e-13
KALRN	8997	12.8395	5.98052	1.63735e-09
KAT7	11143	27.0808	39.0913	0.000727085
KATNAL1	84056	11.4905	23.291	2.70845e-12
KATNAL2	83473	13.42	19.0959	0.00036576
KCNA2	3737	12.5838	28.1316	6.18279e-28
KCNE3	10008	22.7939	45.4513	2.30482e-06
KCNN1	3780	21.8442	11.8749	5.59991e-07
KCTD13	253980	27.9172	14.8341	5.47331e-17
KCTD3	51133	22.4869	10.9018	4.17177e-17
KDM3A	55818	26.9768	15.7801	3.00725e-08
KDM6B	23135	21.7719	5.79258	1.03499e-14
KIAA0408	9729	13.3235	5.64331	1.28867e-17
KIF11	3832	22.1458	36.5328	0.00421656
KIF18A	81930	25.1186	41.9308	1.99177e-06
KIF20A	10112	27.9453	59.3357	0.00150003
KIF22	3835	51.2466	83.6305	0.00888905
KIF4A	24137	12.6608	23.0897	2.82228e-06
KLC2	64837	37.2295	24.9012	4.07931e-10
KLC4	89953	11.731	18.1029	0.00550117
KLF10	7071	33.9329	15.9061	1.54319e-05
KLHL13	90293	11.0676	7.7552	0.00137674
KLHL23	151230	20.5964	29.1599	2.36947e-05
KLHL29	114818	19.1287	7.50306	1.03741e-08
KLHL5	51088	30.0214	18.8604	0.000127259
KPNA4	3840	37.632	25.0252	0.00194005
L1CAM	3897	13.7973	2.30721	1.79669e-67
LAMB1	3912	128.139	88.6343	0.001936
LAMB3	3914	59.22	17.842	1.28039e-13
LAMP3	27074	19.3051	5.01991	0.000133873
LAPTM4B	55353	96.8753	66.5805	1.45382e-08
LAYN	143903	22.023	10.5707	3.6682e-10
LBH	81606	140.233	87.7726	6.79652e-11
LDLRAD3	143458	17.4412	7.83135	1.76621e-11
LGALS3	3958	86.2431	44.8008	3.39847e-11
LGALS8	3964	39.1892	25.6692	1.75169e-06
LIF	3976	11.1264	0.722013	5.20895e-37
LIFR	3977	10.7584	16.4601	0.00253781
LIMK1	3984	22.2677	14.2573	2.1301e-13
LINC00339	29092	14.1118	20.1956	0.000845387
LINC00659	100652730	31.2084	7.14276	3.42997e-12
LINC01060	401164	13.096	2.54659	1.02293e-20
LINC01089	338799	11.3895	30.5329	5.06218e-06
LINC01547	84536	191.311	339.972	0.000472932
LITAF	9516	43.0966	26.4501	7.1133e-07
LMAN1	3998	107.503	66.7509	3.87833e-06
LMF1	64788	11.2785	6.87818	8.68937e-06
LMNB1	4001	56.4497	112.474	7.64821e-06
LMO2	4005	26.3941	81.5573	3.89954e-44
LOC101928228	101928228	24.3549	3.48266	9.02878e-47
LOXHD1	125336	15.9577	4.64037	1.53371e-20
LOXL2	4017	30.0267	6.42733	4.63686e-63
LPAR1	1902	14.9655	8.78846	3.72027e-05
LRFN5	145581	27.885	18.9451	8.57886e-12
LRP5	4041	23.4135	38.1412	1.67293e-09
LRRC49	54839	25.3679	9.10864	1.98163e-05
LRRC4B	94030	14.7612	3.47461	7.81238e-47
LRRC59	55379	110.47	66.2982	9.53898e-08
LRRC61	65999	37.1982	21.5245	4.50846e-07
LSM10	84967	51.7634	31.4963	2.80629e-07
LSM14B	149986	21.3331	32.4994	1.78108e-10
LSS	4047	28.8753	56.2292	4.86408e-20
LTBR	4055	54.6992	35.7995	4.30233e-08
LUCAT1	100505994	12.5928	5.24918	2.22046e-31
LY6E	4061	576.613	402.419	0.000537219
LY96	23643	40.0489	17.3994	1.09475e-15
MACF1	23499	45.9671	68.0551	4.71836e-06
MACROD1	28992	27.1667	42.1467	5.6182e-08
MACROH2A2	55506	81.5568	126.14	2.45722e-07
MAFA-AS1	104326051	15.0893	8.28522	0.000192993
MAFB	9935	31.3411	18.5467	7.6654e-05
MAFF	23764	25.2013	4.57227	1.57623e-15
MAFK	7975	13.0642	7.38413	0.000303016
MAGED1	9500	67.7806	103.117	4.23304e-10
MAGED2	10916	75.3212	117.849	1.14119e-09
MAGED4B	81557	13.7884	19.5142	5.74152e-05
MAP1LC3B	81631	53.2639	35.6118	0.00476974
MAP2K3	5606	42.2663	24.3252	7.89846e-06
MAP7D1	55700	80.4101	53.8056	1.20995e-08
MAPK11	5600	32.3185	16.232	3.12329e-17
MAPK14	1432	23.6048	38.6243	7.849e-08
MAPK6	5597	47.1148	27.1989	6.05562e-05
MAPK8IP1	9479	24.7092	12.9019	1.48948e-06
MAPK8IP3	23162	47.8493	31.5435	0.00166003
MAPKAPK2	9261	15.8748	10.1112	6.54318e-10
MAPRE3	22924	13.035	6.55052	5.24293e-08
MARCHF6	10299	60.8625	42.054	1.30431e-07
MARVELD1	83742	13.9515	22.1711	1.62771e-05
MATK	4145	14.7594	6.49956	2.3938e-08
MAZ	4150	140.913	209.763	1.47692e-11
MCCC1	56922	10.1861	16.8955	5.46956e-13
MCL1	4170	166.972	67.1131	2.52368e-15
MCM2	4171	52.9635	82.0437	0.00825933
MCUB	55013	12.3963	18.9508	1.30445e-05
MDFI	4188	107.004	70.0746	6.0012e-05
MEF2D	4209	11.6433	8.10009	0.00760693
MEG3	55384	72.8316	24.6674	4.01486e-25
MEIS1	4211	16.3824	27.8214	2.93078e-08
METRNL	284207	14.8582	5.33816	2.37428e-17
METTL1	4234	49.8394	33.8034	0.00847952
MFGE8	4240	81.2917	55.722	1.40312e-08
MFSD11	79157	16.4958	23.6556	5.61779e-08
MFSD12	126321	55.0172	31.956	2.18005e-09
MFSD2A	84879	16.1459	2.30057	2.68107e-40
MFSD3	113655	13.3743	20.9827	0.000159723
MICALL1	85377	45.5337	17.2829	2.94306e-14
MICALL2	79778	17.6072	6.71915	1.68051e-06
MIDN	90007	40.1717	24.4099	5.94988e-07
MIR100HG	399959	65.343	19.0814	1.35597e-19
MIR103A2	406896	25.6346	2.07192	2.09754e-05
MIR199A2	406977	30.5847	2.0085	2.03907e-08
MIR22HG	84981	36.0398	3.11257	2.15672e-36
MIR27A	407018	24.8028	1.03475	1.02217e-05
MIR4435-2HG	541471	29.2859	15.8181	8.05624e-05
MIR4502	100616227	10.7584	31.2681	0.000489651
MIR641	693226	19.8447	40.2899	0.00174466
MIRLET7BHG	400931	22.7177	0.911565	1.30905e-63
MKI67	4288	21.1454	44.7496	0.00149107
MKNK2	2872	57.317	38.4658	2.19991e-06
MLKL	197259	13.0813	8.53715	1.82145e-06
MMAB	326625	35.9223	68.4576	4.79653e-14
MMP1	4312	5548.33	565.153	6.62236e-138
MMP19	4327	10.0116	1.40359	6.32923e-40
MMP2	4313	69.8847	34.4658	4.60223e-18
MMP9	4318	177.773	15.6511	2.74601e-105
MMUT	4594	12.5649	18.4105	1.95716e-06
MPHOSPH9	10198	26.9644	39.9694	2.99856e-07
MPST	4357	23.6691	34.5679	0.0001767
MPV17L2	84769	15.1118	9.5855	3.36239e-05
MRPL16	54948	27.1291	40.654	9.45256e-05
MSANTD3	91283	28.2921	14.6254	3.20123e-12
MSH5	4439	10.3138	17.4194	0.000376516
MSMO1	6307	42.8853	125.411	3.37964e-27
MT2A	4502	359.449	144.657	0.00928884
MTERF1	7978	13.3736	19.3508	0.00336455
MVD	4597	21.4945	65.6048	9.85365e-35
MVK	4598	12.6664	25.7845	1.34329e-10
MVP	9961	29.1589	14.4441	1.96987e-07
MX2	4600	34.5248	7.88681	0.00108118
MYBBP1A	10514	55.7011	36.023	0.0064408
MYDGF	56005	146.812	92.9249	3.20369e-05
MYH10	4628	25.7202	44.542	2.30129e-08
MYH9	4627	206.736	133.991	1.24247e-08
MYL5	4636	11.887	21.1114	2.37266e-08
MYO15B	80022	19.1858	37.0888	1.12377e-08
MYO1B	4430	20.6253	8.54339	5.34071e-25
MYO1D	4642	11.554	3.99361	5.39147e-30
MYOF	26509	17.1806	10.4449	3.04149e-05
MYRF	745	16.8364	8.74707	1.86775e-14
MZT2A	653784	33.5989	48.7432	0.00163137
N4BP1	9683	34.5599	23.5786	0.00397439
NAF1	92345	32.4738	21.3573	3.12091e-07
NAMPT	10135	246.438	55.2169	2.93086e-14
NANS	54187	53.4518	29.2188	5.72578e-05
NBL1	4681	27.1573	16.659	6.6099e-08
NBPF20	100288142	28.8746	42.1792	0.00234181
NBPF8	728841	14.1596	8.19538	7.63381e-11
NCAPD3	23310	35.9381	54.8935	0.00533931
NCAPG	64151	27.6454	49.1471	6.27028e-05
NCAPG2	54892	29.2706	45.2986	0.00199044
NCOA1	8648	10.0609	14.2478	0.00750277
NDC80	10403	22.204	32.9655	0.00138418
NDE1	54820	19.4544	30.1791	2.5651e-07
NDEL1	81565	60.6646	39.0586	3.08296e-07
NDFIP2	54602	42.5245	17.175	8.8255e-41
NDRG3	57446	14.9586	21.1945	0.00426165
NECTIN2	5819	73.8235	47.4733	5.82035e-10
NEFM	4741	24.3779	15.225	4.22049e-05
NEK2	4751	16.3556	30.6697	0.000422423
NELL2	4753	268.359	401.48	3.79203e-10
NEMP1	23306	65.9503	44.616	2.88655e-05
NETO2	81831	10.0008	2.87161	1.95784e-37
NFIL3	4783	20.9607	10.1975	0.00485168
NFKB1	4790	50.8285	20.6076	4.97071e-06
NFKB2	4791	84.5675	37.58	3.94821e-10
NFKBIB	4793	28.4941	14.1295	1.0112e-05
NFKBIE	4794	12.9982	5.37206	1.3579e-08
NFKBIZ	64332	60.8034	24.4289	3.04036e-18
NGFR	4804	38.9538	19.0594	1.76384e-09
NIBAN2	64855	46.5134	23.6291	2.85517e-18
NID2	22795	17.5543	60.7225	2.58508e-62
NINJ1	4814	34.6763	18.1364	4.69028e-09
NMD3	51068	33.5527	22.5212	0.00152647
NME1	4830	174.012	112.835	4.76764e-06
NNT	23530	24.697	37.9802	5.25653e-09
NOCT	25819	12.6131	6.37417	0.000131637
NOL6	65083	21.6904	13.5849	6.00443e-08
NOMO2	283820	76.7379	51.6535	1.37355e-05
NOP2	4839	74.9422	52.535	0.00636562
NOS1	4842	32.0057	18.2537	0.00883834
NPAS2	4862	28.991	9.79077	8.78057e-17
NPEPL1	79716	11.9224	18.2525	0.000300681
NPHP4	261734	12.0008	18.945	3.66829e-07
NPY	4852	22.8818	43.6114	8.5038e-10
NPY1R	4886	142.343	53.9827	2.77404e-14
NPY5R	4889	32.52	17.9169	4.52634e-06
NR0B1	190	150.885	51.8826	1.15514e-34
NR1H2	7376	33.7428	22.8312	3.23937e-06
NR2F2	7026	47.858	74.702	0.00142979
NRBF2	29982	24.3597	16.8928	0.000226381
NRBP1	29959	84.7269	54.1349	8.56872e-11
NRG1	3084	12.4133	19.8239	2.39714e-06
NRGN	4900	10.9347	34.1611	2.04225e-21
NRP1	8829	23.8442	9.34765	3.64385e-21
NRSN2	80023	55.0045	37.1676	0.000109208
NSDHL	50814	10.5305	16.9545	0.000159723
NSRP1	84081	59.2727	33.571	7.16776e-10
NSUN5	55695	18.8729	12.8941	0.000731232
NT5DC1	221294	82.1598	38.0383	2.68119e-33
NT5DC2	64943	36.5074	65.2216	0.000353901
NT5E	4907	43.9908	8.99188	7.08911e-24
NTMT1	28989	65.1727	40.7979	1.70266e-10
NTRK1	4914	14.6615	3.8005	1.74022e-32
NTSR1	4923	19.3524	13.683	0.00211092
NUCB2	4925	148.815	99.0427	0.00501942
NUDT4	11163	50.9084	31.5889	5.65328e-06
NUMA1	4926	73.791	108.116	2.34969e-07
NUSAP1	51203	54.3026	99.7436	0.00365174
OAF	220323	50.864	18.7252	1.56539e-21
OBSL1	23363	15.8425	31.6247	1.15813e-16
OCIAD2	132299	283.079	99.8458	3.03769e-28
OIP5	11339	10.0938	15.947	3.81167e-05
OLFML3	56944	266.169	525.858	2.17706e-07
OLMALINC	90271	17.6376	54.5052	2.9062e-17
OR2A20P	401428	18.1245	10.9095	0.0027344
ORMDL3	94103	13.7146	9.2013	7.58653e-06
OSMR	9180	89.6601	38.3893	2.28683e-25
OSTM1	28962	26.7055	10.9858	6.9281e-17
OTX2	5015	80.4619	123.424	8.93133e-09
P2RX4	5025	29.7869	10.6469	4.33094e-12
P4HA2	8974	26.9162	10.6687	2.24426e-08
P4HB	5034	635.238	405.612	0.000220726
PABPC1L	80336	41.462	23.5557	4.7159e-06
PACC1	55248	19.6072	11.55	1.31115e-10
PADI2	11240	37.6604	22.9097	0.00138379
PAK1IP1	55003	37.2364	24.6398	0.000333674
PALLD	23022	18.4654	38.6542	5.56309e-18
PALM	5064	10.9085	18.1849	7.89828e-08
PALM2AKAP2	445815	21.7218	7.04679	3.35594e-15
PANX1	24145	26.4758	17.9236	2.31292e-12
PARP12	64761	58.6938	36.8789	0.000750931
PARP4	143	59.4454	41.6787	4.40492e-06
PARVB	29780	35.0282	21.427	1.22632e-06
PARVG	64098	25.9968	13.6596	8.22141e-16
PAWR	5074	25.0766	14.4147	2.15942e-08
PAX6	5080	13.8551	30.1761	6.69689e-16
PBK	55872	45.8358	72.4209	0.00717239
PC	5091	14.6399	21.4733	0.0001691
PCBP1-AS1	400960	17.1868	26.3809	1.03502e-08
PCBP3	54039	70.5865	33.9292	4.35297e-09
PCIF1	63935	15.9629	23.0588	2.02489e-06
PCOLCE2	26577	10.1542	3.17765	2.42119e-21
PCSK6	5046	14.9709	7.06722	4.30083e-12
PCSK9	255738	14.6834	45.37	2.15397e-25
PCYOX1	51449	14.4897	24.2936	3.48833e-08
PCYT2	5833	14.6605	46.2713	4.10427e-41
PDIA3	2923	151.762	99.538	6.46522e-06
PDIA5	10954	35.6276	16.0382	8.57705e-13
PDK2	5164	11.3938	18.1169	1.32433e-08
PDLIM4	8572	29.9186	10.3397	4.14452e-18
PDLIM7	9260	50.4097	29.9953	1.74563e-07
PEA15	8682	125.248	60.9623	5.11942e-11
PEBP1	5037	133.261	217.613	2.47415e-12
PEG10	23089	34.0316	71.7033	6.65864e-52
PENK	5179	18.6483	29.422	0.000101788
PEX2	5828	15.9449	22.5369	0.00894281
PFDN2	5202	176.667	81.7866	6.348e-11
PGAP6	58986	38.6513	24.7459	1.7821e-07
PGF	5228	14.7332	30.3221	0.000231564
PGM3	5238	64.5099	41.4087	0.00247854
PGPEP1	54858	18.8274	10.5267	0.000544299
PHF11	51131	34.0618	22.0109	1.44271e-07
PHKA2	5256	18.0483	28.192	5.24293e-08
PHKB	5257	16.3825	23.5789	2.78293e-06
PHLDA1	22822	18.7698	4.67564	0.000270132
PHLDA2	7262	37.4625	7.48999	1.46507e-15
PHTF2	57157	17.2114	25.4343	0.000131544
PI4K2A	55361	27.2636	12.6945	1.73432e-08
PIGH	5283	27.8364	18.1285	1.35268e-06
PIGP	51227	30.5912	43.5482	8.14931e-07
PIMREG	54478	25.8843	51.737	0.000136379
PIP4K2A	5305	19.7501	13.4053	7.91331e-05
PISD	23761	32.0971	17.3011	3.89469e-13
PITPNM1	9600	27.6	19.4548	8.47292e-06
PKDCC	91461	53.0297	88.0316	1.48673e-08
PKIB	5570	26.5685	16.5691	0.00139253
PLA2G4A	5321	15.1786	33.1966	5.597e-09
PLA2G4C	8605	31.2168	8.10527	3.16469e-18
PLAT	5327	12.8249	2.0231	2.96824e-27
PLAU	5328	25.4301	11.3021	3.13359e-09
PLCXD1	55344	24.0777	34.1099	0.00471973
PLEK2	26499	17.9589	2.06475	1.08544e-37
PLEKHA4	57664	53.1424	33.2532	0.00414434
PLIN3	10226	49.7122	31.5397	9.21318e-06
PLK1	5347	55.4614	97.4045	0.000832535
PLK3	1263	15.0318	7.28033	1.82257e-06
PLOD2	5352	36.5458	24.907	4.05634e-06
PLPP5	84513	68.6272	40.3099	9.80568e-09
PLPP6	403313	19.2408	36.9192	1.40312e-08
PMAIP1	5366	133.612	50.9532	8.90733e-14
PMM2	5373	36.7897	22.6024	1.63676e-05
PMVK	10654	15.7588	22.3071	1.50705e-05
PNP	4860	70.4441	42.2942	2.4478e-07
POGLUT3	143888	48.2684	74.0876	0.000216814
POLD3	10714	21.8826	34.4507	0.00413131
POLDIP3	84271	50.7653	73.9279	2.52148e-05
POLE4	56655	21.159	13.1773	0.00400398
POLR3D	661	37.7392	24.3711	0.00673641
POLR3G	10622	10.8164	6.81535	5.66994e-07
PPARD	5467	14.9445	10.5518	4.81083e-05
PPARGC1B	133522	10.7516	22.3059	1.23201e-35
PPFIBP1	8496	24.9207	11.2742	2.59759e-08
PPIB	5479	516.579	362.427	0.00135982
PPIF	10105	160.202	74.5017	3.09021e-05
PPOX	5498	12.9359	19.4378	0.000269702
PPP1R1A	5502	46.2106	93.8874	1.24563e-26
PPP2R2A	5520	95.5932	67.3866	0.000107546
PPP2R5B	5526	16.4344	8.97405	2.60291e-07
PPP3CA	5530	61.6495	36.3566	0.00103778
PRAC1	84366	46.7941	88.2538	0.000608832
PRC1	9055	68.7309	110.859	0.00884154
PREB	10113	55.5755	37.6349	0.000406655
PRELID1	27166	69.8202	43.5552	9.94691e-13
PREX1	57580	38.2817	113.806	1.75421e-72
PRIM1	5557	24.3852	35.9154	0.00635355
PRIMPOL	201973	17.171	25.7118	0.000107466
PRKD3	23683	37.3769	23.678	2.08537e-08
PRNP	5621	159.834	70.5836	1.67168e-14
PROS1	5627	20.3593	11.0448	4.82561e-16
PRR11	55771	25.8512	48.5482	5.54561e-09
PRRT4	401399	26.3025	45.8297	1.50721e-08
PRSS23	11098	19.8284	7.80304	1.73852e-10
PRSS35	167681	69.8266	134.555	3.20594e-05
PRXL2A	84293	39.4481	87.0701	3.24753e-26
PSME2	5721	248.066	163.646	6.30106e-07
PSRC1	84722	15.0848	28.8627	0.00549312
PTER	9317	12.7229	2.55258	1.30714e-05
PTGS2	5743	21.1089	6.89826	8.47269e-08
PTP4A3	11156	10.9781	5.96363	0.00131378
PTPN12	5782	57.632	29.2666	7.70466e-08
PTRH2	51651	37.8459	25.1296	0.000331818
PTRHD1	391356	12.0446	21.3068	4.10404e-06
PTX3	5806	219.183	42.1046	3.246e-05
PUM3	9933	48.8262	32.1406	4.50445e-05
PUS7	54517	29.5094	20.6632	0.00037919
PVR	5817	38.5928	19.1888	1.23255e-05
PWWP3A	84939	19.1206	30.474	0.00693276
PXDC1	221749	23.6153	12.8063	0.00016386
PXMP2	5827	19.0104	28.9722	0.000599854
PXN	5829	101.28	47.5324	2.45228e-17
PYGB	5834	53.6853	26.5658	6.57055e-06
QPCT	25797	53.1321	7.30647	2.06159e-31
QPRT	23475	11.5724	26.6969	6.25755e-16
QSOX1	5768	83.0539	27.2302	2.33486e-69
R3HDM4	91300	33.8691	20.1541	2.64203e-15
RAB12	201475	30.7719	21.193	2.3016e-06
RAB13	5872	157.549	85.4581	2.62594e-23
RAB29	8934	14.2016	8.00431	1.66801e-06
RAB31	11031	24.1508	13.7162	7.83955e-10
RAB39A	54734	13.9372	1.95839	6.95591e-50
RAB3IL1	5866	56.4071	30.9763	6.03628e-11
RAB5A	5868	49.936	32.8461	0.000594532
RABEPK	10244	37.6106	23.6975	0.00492572
RABGGTB	5876	86.4486	52.8374	0.000129852
RAC2	5880	69.9894	12.7785	8.13549e-40
RAC3	5881	17.3545	36.0293	1.67006e-07
RACGAP1	29127	43.872	76.4363	2.15539e-05
RAD21	5885	82.631	122.336	2.63131e-13
RAI1	10743	10.5997	16.4436	2.19697e-08
RAMP1	10267	16.4674	26.3634	0.000111361
RAP1GAP	5909	71.3896	33.766	3.86714e-22
RAPGEF1	2889	19.9569	28.7683	0.00338429
RAPH1	65059	11.6485	6.67237	0.000374022
RBCK1	10616	85.4201	45.1847	3.05953e-05
RBP1	5947	25.6174	45.357	0.00346017
RBPMS	11030	25.752	14.361	0.000715266
RCCD1	91433	12.8413	20.5504	7.92451e-05
RCL1	10171	19.1071	13.1427	0.00159135
RDX	5962	169.241	253.111	4.48129e-14
REEP3	221035	14.8993	9.23774	0.000531102
REEP4	80346	25.604	36.2861	0.00762925
RELB	5971	13.6958	4.86311	8.82772e-05
RELT	84957	10.5268	5.31031	4.01812e-05
REXO2	25996	113.557	78.8056	0.00054023
RGPD6	729540	29.0413	17.4112	1.08907e-14
RGS10	6001	36.0161	21.0857	9.74436e-08
RGS12	6002	19.1524	29.7012	2.85716e-05
RHBDF2	79651	18.6376	10.1234	1.35972e-09
RHOBTB2	23221	10.0058	15.2822	1.83448e-05
RHOBTB3	22836	13.6811	9.25634	0.00197684
RHOC	389	88.7584	60.5482	0.00126745
RHOG	391	37.3333	18.5342	1.53793e-18
RHOQ	23433	29.1749	20.297	0.00163476
RIPK2	8767	12.714	5.49934	0.000202384
RIPOR1	79567	30.5072	19.1322	1.28306e-05
RIT1	6016	33.6339	16.9741	4.68867e-14
RNASEH2C	84153	12.5772	19.6984	4.87949e-05
RND3	390	14.717	1.98528	1.31226e-23
RNF114	55905	56.2285	37.8254	9.18625e-06
RNF141	50862	38.3474	72.4069	3.67967e-09
RNF19B	127544	15.2403	9.14128	0.000449304
RNF24	11237	15.1392	10.6122	0.00175556
RNF26	79102	30.3124	50.6952	0.000434118
RNFT1	51136	17.9809	8.59991	8.16993e-13
ROBO3	64221	11.6546	3.51514	4.24172e-09
RPL22L1	200916	45.7353	22.7625	1.37244e-06
RPLP0P2	113157	18.8819	1.3754	1.38818e-39
RPN1	6184	233.031	162.928	0.000372136
RPN2	6185	262.389	177.306	3.2562e-05
RPS6KA3	6197	13.5287	8.66377	0.000768923
RRP12	23223	36.3027	17.8141	6.71673e-10
RRP9	9136	16.6068	11.084	0.000209531
RTL8C	8933	24.3616	35.1315	0.00823019
RTN2	6253	12.9029	6.48541	6.68129e-06
RUBCNL	80183	49.4026	33.1642	1.51682e-09
RXRA	6256	17.4705	11.4792	0.00202092
RXYLT1	10329	13.7353	8.37115	1.46436e-07
S100A10	6281	27.2836	43.5448	0.00101121
S100A11	6282	305.481	192.185	4.14297e-09
S100A13	6284	31.4861	19.2392	0.000291724
S100A6	6277	161.463	90.4647	7.51621e-09
SALL4	57167	18.1221	11.237	1.02057e-06
SAMD11	148398	14.2278	44.6882	1.96131e-09
SAMD4A	23034	10.8079	5.4872	7.5316e-09
SAT1	6303	81.0441	45.9773	0.00384102
SBNO2	22904	56.3979	19.5365	2.28897e-23
SC5D	6309	27.5891	47.6038	8.04337e-08
SCD	6319	157.365	415.048	4.75341e-47
SCG2	7857	24.2342	14.7342	0.00318597
SCNN1B	6338	43.4054	13.3603	6.80664e-18
SCNN1G	6340	155.438	35.9675	2.81966e-37
SCRN3	79634	12.3775	17.6835	0.0011361
SDC4	6385	40.5463	10.2236	1.47084e-53
SDF4	51150	142.662	90.4759	5.80317e-06
SDHA	6389	68.1437	105.444	0.000444259
SEC23B	10483	76.717	41.9985	0.000291142
SEC24A	10802	17.8731	11.9947	0.000291738
SEC24D	9871	55.6451	31.7205	0.00331436
SEC61A1	29927	175.157	94.4277	0.000248807
SEC61B	10952	164.836	106.352	2.95418e-05
SEC61G	23480	138.901	96.4228	0.00926349
SEC63	11231	94.8575	58.5398	0.00127244
SELENOK	58515	32.0444	20.1341	0.00516183
SELENOM	140606	16.0723	5.2307	2.08537e-08
SELENOS	55829	58.9992	34.6946	0.000347946
SEMA3A	10371	22.154	12.5462	0.00450982
SEMA3C	10512	16.0362	6.88511	2.54166e-12
SEMA4B	10509	16.187	5.50883	2.51779e-37
SEPTIN9	10801	32.7715	53.1039	6.75136e-19
SERPINB2	5055	63.0457	5.10938	1.26927e-39
SERPINB7	8710	10.1845	1.39298	1.78858e-44
SERPINB8	5271	46.3562	9.74846	7.66671e-32
SERPINE1	5054	48.6961	14.8714	2.42086e-08
SERPINE2	5270	1186.14	340.995	2.51172e-37
SERPINF1	5176	151.146	220.487	3.07787e-05
SERPINH1	871	283.829	191.339	0.00804226
SERTAD1	29950	16.5898	5.98026	1.83792e-24
SERTM1	400120	19.1937	50.3855	9.83597e-13
SEZ6	124925	16.7906	2.95552	3.89035e-05
SGCB	6443	11.901	17.6417	0.000305109
SGPP2	130367	13.3553	3.88003	4.24948e-10
SH2B3	10019	93.674	64.1225	0.00206154
SH3BGRL3	83442	171.709	104.158	3.48941e-14
SH3KBP1	30011	12.2087	7.35873	0.000613573
SH3TC1	54436	11.8583	2.4249	1.87054e-32
SHISA6	388336	22.1699	34.633	0.00946173
SHMT1	6470	16.024	28.8916	1.86097e-07
SIAH2	6478	17.4343	28.0197	0.0063643
SIL1	64374	54.4453	30.3112	6.60901e-09
SIM2	6493	41.2605	69.1031	2.76823e-05
SINHCAF	58516	89.5679	59.28	0.00618259
SIRPA	140885	87.0424	58.6909	1.72204e-06
SKI	6497	41.9368	26.0776	8.42581e-05
SKIV2L	6499	13.8995	9.78269	0.00226234
SKP2	6502	29.3991	62.4229	7.29429e-21
SLC12A4	6560	22.1264	13.9778	1.64163e-08
SLC12A8	84561	25.5578	6.81646	1.04942e-19
SLC1A1	6505	13.6523	20.597	3.1336e-06
SLC1A3	6507	16.6261	11.0791	0.000509505
SLC20A1	6574	76.5713	45.0008	0.000318194
SLC25A1	6576	13.288	21.9196	1.39833e-09
SLC25A13	10165	10.7377	6.30195	0.000213914
SLC25A23	79085	21.6295	41.1381	1.43448e-17
SLC25A32	81034	18.6282	10.6809	2.87475e-06
SLC25A37	51312	75.6305	41.4635	5.0645e-10
SLC25A40	55972	20.5397	31.4049	0.00242942
SLC26A2	1836	72.2922	158.226	1.65581e-15
SLC29A2	3177	37.7496	57.0385	0.00131956
SLC2A3	6515	43.0517	14.1864	1.65986e-07
SLC30A3	7781	23.7017	12.8745	4.13677e-11
SLC30A7	148867	13.1609	7.65371	3.37508e-06
SLC35C2	51006	42.4535	29.7971	6.79416e-06
SLC35F2	54733	110.297	50.7955	3.06563e-18
SLC35F6	54978	16.0743	11.0684	1.90879e-05
SLC35G2	80723	43.8107	24.6195	1.06663e-17
SLC37A1	54020	11.8007	7.5502	1.87285e-05
SLC37A3	84255	24.3386	15.0198	2.53598e-06
SLC39A1	27173	97.7037	63.6524	1.19267e-05
SLC39A11	201266	16.366	9.47847	2.72246e-14
SLC39A14	23516	52.0259	22.3221	3.35551e-05
SLC39A6	25800	69.5085	44.3871	2.15774e-08
SLC43A1	8501	24.3803	13.6851	0.000210269
SLC43A3	29015	92.1787	37.5522	7.4712e-10
SLC45A4	57210	10.6453	7.08139	0.000517454
SLC50A1	55974	57.7618	40.7346	0.00363328
SLC5A6	8884	322.953	129.801	2.26536e-25
SLC7A2	6542	11.1964	21.2557	2.66883e-07
SLC7A6	9057	30.0333	19.0214	2.21221e-06
SLC9A1	6548	22.9006	10.4139	4.59915e-22
SLC9A3R1	9368	29.1303	50.4727	7.63071e-16
SLCO3A1	28232	12.0739	7.01725	8.88857e-06
SLCO4A1	28231	33.909	22.149	0.00522167
SLFN5	162394	15.8807	7.46208	5.65953e-11
SLIT2	9353	28.1131	16.8332	1.92761e-06
SMAGP	57228	27.4782	16.7315	9.12744e-06
SMARCA2	6595	11.947	18.3839	5.94854e-10
SMC2	10592	20.073	28.6993	0.00598633
SMG1P1	641298	15.1649	8.71063	0.00960855
SMG5	23381	71.7767	48.393	1.68051e-06
SMIM15	643155	58.2663	35.0968	0.000229481
SMOX	54498	25.6025	10.6894	8.35886e-06
SMPD1	6609	360.428	252.629	8.41624e-05
SMURF1	57154	11.3111	7.2475	4.00543e-11
SNAI1	6615	11.29	3.4199	5.06398e-27
SNAPIN	23557	28.5583	42.2597	2.2056e-06
SNHG15	285958	75.1275	44.061	1.18669e-05
SNHG16	100507246	103.289	68.7134	1.26108e-08
SNHG17	388796	40.7395	23.0982	5.92457e-07
SNHG32	50854	60.9557	32.5109	0.00204349
SNHG8	100093630	108.587	60.9751	6.81753e-05
SNRNP25	79622	17.286	27.4439	0.000134761
SNRPA	6626	60.4997	85.6715	0.00912973
SOCS3	9021	17.0369	3.98983	2.11588e-21
SOD1	6647	150.867	226.216	0.000531102
SOD2	6648	600.989	160.978	2.19463e-20
SOX1	6656	11.1422	17.3637	1.65198e-11
SOX4	6659	15.388	24.7316	0.000309778
SP100	6672	66.8032	24.1328	3.53082e-15
SPAG5	10615	36.1931	64.329	0.00520126
SPARC	6678	768.735	312.717	5.61839e-25
SPATA13	221178	47.6272	26.6244	2.23289e-14
SPATS2L	26010	11.6238	5.17285	8.55602e-08
SPC24	147841	12.8192	23.8949	0.0027124
SPCS3	60559	65.9988	35.8442	1.87609e-13
SPRYD3	84926	17.7039	8.35048	6.42355e-16
SPSB1	80176	14.2616	4.54147	1.23772e-08
SPTLC2	9517	13.4435	19.6633	0.000725828
SQLE	6713	60.7305	108.545	2.36906e-09
SRA1	10011	54.5791	32.6967	8.64519e-07
SRC	6714	25.0604	14.5888	1.65931e-09
SREBF1	6720	90.1576	147.098	0.000563625
SREBF2	6721	73.1485	121.408	1.40561e-07
SRP19	6728	83.4747	57.5213	0.0049903
SRPRA	6734	158.965	94.375	1.20307e-06
SRPRB	58477	56.5893	26.4888	1.44051e-07
SRXN1	140809	43.1904	12.7434	9.45093e-19
SSBP2	23635	19.3145	31.4085	0.000589911
SSBP3	23648	12.5535	18.1869	0.000221158
SSH2	85464	21.1439	32.3602	2.06176e-07
SSR1	6745	92.6516	61.0387	0.00227235
SSR2	6746	257.531	154.794	2.67313e-09
SSR4	6748	105.408	68.2957	5.1514e-07
ST6GALNAC4	27090	16.6661	7.60862	1.36499e-06
STAR	6770	11.086	1.23027	6.3195e-22
STARD10	10809	43.3637	26.2274	3.90965e-05
STAT3	6774	53.8229	31.6409	7.08117e-06
STAU2	27067	24.3606	35.0317	3.7887e-09
STEAP3	55240	14.1033	5.70617	4.54692e-09
STIM2	57620	28.4456	58.716	2.40744e-27
STING1	340061	65.9827	42.1883	0.000379677
STK17A	9263	13.8804	22.0287	2.91482e-05
STK40	83931	73.5802	44.584	8.06774e-05
STMN1	3925	396.199	640.111	0.000180181
STT3A	3703	266.267	182.384	0.0081377
STX1A	6804	22.5262	9.54636	1.46553e-21
SUDS3	64426	15.9798	22.9157	0.000686236
SURF4	6836	91.9972	60.7074	1.39751e-07
SUSD6	9766	29.9307	11.832	4.051e-12
SVBP	374969	20.5723	34.0961	5.79645e-06
SYNGR1	9145	23.1314	33.3957	4.78715e-05
SYNJ2	8871	27.2281	16.9005	7.94201e-15
SYP	6855	14.0221	2.80509	6.76521e-64
SYT1	6857	112.21	61.2162	6.22836e-05
TAF10	6881	91.5935	61.3074	0.000159634
TAF13	6884	43.5866	22.3781	5.42406e-07
TAF1A	9015	14.4458	10.154	0.00520234
TAGLN2	8407	189.015	120.265	2.60843e-06
TAP2	6891	29.7363	20.786	8.30294e-07
TAPBP	6892	26.3729	15.1004	4.78992e-07
TAX1BP3	30851	39.1289	25.126	1.59577e-05
TBC1D10A	83874	10.8732	7.36096	0.00591279
TBC1D5	9779	18.6436	29.7071	0.000134216
TBC1D9	23158	16.5433	10.4917	5.30717e-09
TCF19	6941	10.5769	20.8485	0.000453709
TCF7L1	83439	12.7578	22.5795	2.38429e-09
TCP11L1	55346	18.6896	27.3251	0.000221366
TCTEX1D2	255758	15.3209	22.9437	0.000135428
TDRD3	81550	13.8485	23.6717	2.08537e-08
TFG	10342	153.356	105.675	3.14067e-05
TFPI	7035	58.7394	39.1929	0.004119
TFPI2	7980	24.3868	1.69679	1.01389e-55
TFRC	7037	104.032	58.7419	0.000413814
TGFB1	7040	115.214	66.635	1.76156e-09
TGFB1I1	7041	11.9668	7.5641	0.000398187
TGFBI	7045	63.5999	98.0784	2.23342e-08
THAP9-AS1	100499177	32.5302	19.7492	4.27638e-07
THY1	7070	331.843	143.032	1.15623e-15
TICAM1	148022	14.0175	8.31377	1.48132e-05
TIGAR	57103	11.7529	5.82763	5.90841e-09
TIMP1	7076	1687.94	543.475	1.35632e-100
TIMP3	7078	25.8976	7.34008	3.07872e-39
TJP2	9414	14.4776	8.88363	0.00293194
TK1	7083	40.5237	60.4991	0.00591279
TLE2	7089	14.2432	26.7638	4.21766e-09
TLL1	7092	12.2172	7.82735	2.06942e-05
TM7SF2	7108	10.7744	31.5969	1.54672e-19
TMC6	11322	12.6834	8.91005	0.00803273
TMED5	50999	53.996	29.4622	4.00112e-08
TMED9	54732	92.6119	50.2539	1.11841e-07
TMEM106C	79022	66.7307	116.664	0.00033635
TMEM120B	144404	16.5063	11.4933	6.89767e-10
TMEM132A	54972	118.932	46.8185	1.08506e-38
TMEM135	65084	31.6268	48.152	0.000920763
TMEM141	85014	22.9384	38.5759	3.6951e-12
TMEM165	55858	27.339	16.4816	0.000227447
TMEM18	129787	18.7426	27.5769	0.000167762
TMEM184B	25829	38.2374	25.0839	1.51683e-09
TMEM19	55266	10.8113	22.6495	1.39056e-05
TMEM214	54867	72.9252	46.3885	7.94472e-06
TMEM218	219854	16.6678	26.0192	1.71623e-10
TMEM256	254863	39.1184	59.4917	0.0041006
TMEM33	55161	35.3495	24.4969	0.000217911
TMEM35B	100506144	26.4206	18.2887	0.000899547
TMEM38B	55151	10.5396	7.07827	0.000714536
TMEM39A	55254	46.8143	29.3108	0.00322263
TMEM45A	55076	10.0056	5.76527	2.64961e-07
TMEM54	113452	35.1511	15.4316	4.88356e-06
TMEM68	137695	26.0845	38.0631	0.00126397
TMEM97	27346	14.9467	32.6227	1.29491e-06
TMPO	7112	96.3859	151.946	1.70065e-11
TMX3	54495	57.877	38.6103	0.00438622
TNC	3371	403.545	187.721	1.68676e-06
TNFAIP1	7126	13.5651	8.79294	1.29354e-06
TNFAIP2	7127	49.9717	24.4275	2.60333e-05
TNFAIP3	7128	39.0551	17.3571	0.000259707
TNFAIP8	25816	21.3995	11.7931	2.85106e-05
TNFRSF10A	8797	14.3782	9.55687	3.02092e-07
TNFRSF10B	8795	229.764	110.647	9.20965e-09
TNFRSF12A	51330	128.176	13.5142	5.62544e-49
TNFRSF18	8784	28.4729	5.67939	5.24986e-28
TNFRSF1A	7132	116.521	63.4871	7.21068e-14
TNFRSF21	27242	26.227	13.2577	1.35462e-13
TNFRSF4	7293	36.6182	7.97855	8.77928e-18
TNFRSF9	3604	38.7939	4.19335	6.40926e-48
TNIP1	10318	60.2686	31.7934	2.82704e-10
TNIP2	79155	52.2225	19.6889	2.13679e-20
TNIP3	79931	13.7204	1.18541	6.31178e-51
TOMM34	10953	48.0045	32.291	5.12496e-07
TOP1	7150	84.406	56.3792	0.000688582
TOP2A	7153	35.2061	66.9692	5.93406e-06
TOX2	84969	38.8856	24.1935	0.0033223
TP53I11	9537	38.9824	25.37	5.3188e-05
TPD52L2	7165	76.7742	54.0463	7.78128e-06
TPGS2	25941	35.1534	50.1544	7.62813e-07
TPM2	7169	118.829	70.7336	6.67511e-15
TPSAB1	7177	179.039	45.7716	1.89409e-83
TPSB2	64499	281.174	70.8849	1.66887e-77
TPSD1	23430	87.8955	18.3053	4.09083e-68
TPST1	8460	15.8547	9.38244	3.07809e-11
TPX2	22974	46.8551	82.8934	0.00108215
TRAF1	7185	19.2161	3.87353	3.02575e-27
TRAF2	7186	21.7597	14.4277	8.85786e-08
TRAF4	9618	53.9778	29.8974	2.73978e-28
TRAM1	23471	67.5649	35.4375	0.00715996
TRIB1	10221	52.4897	16.9144	0.000734198
TRIM47	91107	17.289	3.50439	7.64806e-45
TRIM8	81603	27.7992	12.6167	4.44866e-07
TRMT6	51605	25.4444	17.9146	1.49933e-05
TRO	7216	11.128	18.1271	8.66141e-05
TRPT1	83707	23.135	38.4583	1.67928e-13
TSC22D4	81628	34.3836	20.698	5.98109e-08
TSPAN11	441631	20.4619	13.6016	0.000737657
TSPAN13	27075	153.817	76.6532	1.90258e-11
TSPAN8	7103	16.3397	35.404	1.56639e-10
TSPAN9	10867	32.7407	21.4029	6.1905e-07
TSPYL2	64061	16.4202	8.4239	0.000165362
TST	7263	11.1192	20.878	1.65516e-16
TTC39C	125488	12.8635	8.68847	4.32574e-06
TUBB3	10381	48.9359	23.1939	0.00283466
TVP23B	51030	49.179	25.979	5.66657e-08
TWIST1	7291	15.1861	9.36862	9.70125e-05
TWNK	56652	31.4758	19.3736	0.000145974
TXNL4B	54957	11.301	7.75041	0.00461073
TXNRD1	7296	120.007	79.1064	0.00155286
TYMP	1890	28.8699	10.9609	1.00546e-06
TYMS	7298	140.649	229.447	0.00306528
UAP1	6675	230.695	122.717	8.75223e-20
UBALD1	124402	14.772	9.03524	0.000709491
UBALD2	283991	31.0279	19.6586	0.00418276
UBE2C	11065	97.4289	152.416	1.83759e-06
UBE2D1	7321	15.0678	10.0061	0.00722719
UBE2T	29089	27.2712	39.511	0.00862503
UBE2Z	65264	118.571	71.809	4.20997e-05
UCP2	7351	21.4194	56.6212	1.36714e-22
UFM1	51569	111.351	72.5943	0.00272992
UGCG	7357	19.4309	11.4901	1.94776e-07
UGGT2	55757	15.4886	8.97668	1.87255e-06
ULBP2	80328	16.0157	1.60024	9.46662e-39
UPF3A	65110	20.7558	31.9121	4.45968e-05
UPP1	7378	31.7483	4.35573	2.62038e-17
USB1	79650	49.3189	33.3797	0.00065221
USP12	219333	13.3004	8.90106	3.21547e-06
USP32	84669	27.6381	16.1801	4.75832e-06
USP36	57602	27.5848	19.446	2.52644e-06
USP5	8078	16.9648	24.9034	0.00569843
USP53	54532	26.2234	10.4907	4.09607e-08
UTP15	84135	16.9804	11.9405	0.00177799
UTS2	10911	48.407	7.95613	2.85707e-05
VAMP4	8674	10.7425	7.03707	0.00327787
VAMP5	10791	22.1035	10.3021	0.00116157
VASP	7408	56.8039	30.8074	5.47286e-13
VAX1	11023	28.2469	15.9502	5.19987e-07
VCAM1	7412	15.6	6.66353	0.000859908
VCL	7414	91.1004	141.274	4.19673e-05
VEGFA	7422	248.315	153.9	0.00322263
VEGFB	7423	46.757	79.57	4.67156e-12
VGF	7425	21.725	1.76275	1.68363e-11
VMO1	284013	11.4241	18.999	0.000422423
VMP1	81671	84.5538	38.4233	3.23728e-17
VPS26B	112936	21.5758	32.9465	0.000575935
WARS1	7453	525.845	227.916	6.05552e-05
WASF1	8936	68.3202	100.222	0.000722596
WDR41	55255	44.826	31.6007	0.0036282
WDR54	84058	21.5047	31.4961	0.000823708
WDR70	55100	21.1497	42.9262	9.1101e-22
WDR76	79968	19.8226	31.7209	0.00777875
WLS	79971	30.3	48.8017	1.75806e-05
WT1	7490	44.7537	15.5169	1.67034e-46
WT1-AS	51352	12.1855	4.02519	7.5434e-21
XAGE1A	653220	15.6262	23.1092	0.00120502
XG	7499	16.1093	38.4492	8.2782e-35
XPC	7508	50.4578	30.9755	3.91574e-07
XPO5	57510	57.1624	35.508	5.85162e-05
XRCC1	7515	41.6384	60.0899	8.54295e-07
XXYLT1	152002	32.7418	20.9726	9.39439e-09
XYLT2	64132	15.2789	9.34922	3.64642e-08
YAF2	10138	15.2965	10.0537	3.00009e-05
YARS2	51067	21.21	14.7511	0.000354568
YBX3	8531	304.831	161.001	1.2759e-13
YIPF1	54432	13.7749	7.76751	6.93858e-05
YPEL5	51646	336.753	159.19	8.86251e-19
YRDC	79693	24.5136	11.5895	2.0839e-14
ZBTB44	29068	10.5362	17.5107	9.58425e-06
ZC3H12A	80149	12.938	4.16263	4.60223e-18
ZC3H13	23091	85.7004	147.114	1.49272e-07
ZDHHC20	253832	38.9659	59.3375	3.97829e-06
ZFAS1	441951	393.012	187.052	8.64321e-05
ZFP36L1	677	22.4883	33.4498	0.0036635
ZFP36L2	678	10.4179	7.07661	0.000989148
ZFYVE21	79038	17.7889	26.5636	0.000783177
ZFYVE27	118813	18.5765	12.8351	6.69529e-06
ZIC2	7546	64.7971	110.954	7.68461e-08
ZMIZ1	57178	18.7255	12.818	0.000534785
ZMYM3	9203	16.8056	28.3425	1.37011e-09
ZNF121	7675	19.2215	13.5788	4.14457e-06
ZNF267	10308	14.4125	8.30804	4.79222e-07
ZNF280D	54816	15.3721	22.441	4.28289e-09
ZNF333	84449	10.5713	6.72611	0.00123379
ZNF385A	25946	12.4722	8.62554	6.976e-08
ZNF395	55893	15.3963	29.5783	1.20674e-17
ZNF428	126299	15.5004	22.4481	2.46948e-05
ZNF622	90441	19.3029	12.4418	3.77595e-05
ZNFX1	57169	21.3282	14.1999	0.00227344
ZSWIM6	57688	26.0187	17.1706	1.06601e-05
ZWINT	11130	38.9413	72.7016	0.00284833
ZYX	7791	103.459	52.9878	1.01512e-08

## Sheet: EMT-regulated by KDM6A
Core enriched EMT gene sets with KDM6A knockdown
GENE SYMBOL	GENE_TITLE	RUNNING ES
VEGFC	vascular endothelial growth factor C	-0.245175
GADD45A	growth arrest and DNA-damage-inducible, alpha	-0.241841
SNTB1	syntrophin, beta 1 (dystrophin-associated protein A1, 59kDa, basic component 1)	-0.240658
ECM1	extracellular matrix protein 1	-0.237324
LAMA1	laminin, alpha 1	-0.236809
SGCD	sarcoglycan, delta (35kDa dystrophin-associated glycoprotein)	-0.242364
LAMC2	laminin, gamma 2	-0.23989
MFAP5	microfibrillar associated protein 5	-0.234931
MXRA5	matrix-remodelling associated 5	-0.238527
FAP	fibroblast activation protein, alpha	-0.234333
NT5E	5'-nucleotidase, ecto (CD73)	-0.236924
PRRX1	paired related homeobox 1	-0.232348
VIM	vimentin	-0.228727
SERPINE1	serpin peptidase inhibitor, clade E (nexin, plasminogen activator inhibitor type 1), member 1	-0.230841
CD59	CD59 molecule, complement regulatory protein	-0.225787
LUM	lumican	-0.231772
TNFRSF11B	tumor necrosis factor receptor superfamily, member 11b (osteoprotegerin)	-0.234985
LAMC1	laminin, gamma 1 (formerly LAMB2)	-0.232081
SGCG	sarcoglycan, gamma (35kDa dystrophin-associated glycoprotein)	-0.232426
FGF2	fibroblast growth factor 2 (basic)	-0.22742
ECM2	extracellular matrix protein 2, female organ and adipocyte specific	-0.225567
FMOD	fibromodulin	-0.231074
MATN2	matrilin 2	-0.2297
IL15	interleukin 15	-0.232913
COL4A1	collagen, type IV, alpha 1	-0.232303
CADM1	cell adhesion molecule 1	-0.230832
FAS	Fas (TNF receptor superfamily, member 6)	-0.226638
TIMP1	TIMP metallopeptidase inhibitor 1	-0.228561
ITGAV	integrin, alpha V (vitronectin receptor, alpha polypeptide, antigen CD51)	-0.227712
CXCL1	chemokine (C-X-C motif) ligand 1 (melanoma growth stimulating activity, alpha)	-0.226146
COL8A2	collagen, type VIII, alpha 2	-0.22157
ABI3BP	ABI gene family, member 3 (NESH) binding protein	-0.227937
CALU	calumenin	-0.224507
ELN	elastin (supravalvular aortic stenosis, Williams-Beuren syndrome)	-0.221126
MCM7	MCM7 minichromosome maintenance deficient 7 (S. cerevisiae)	-0.220229
TGFBR3	transforming growth factor, beta receptor III (betaglycan, 300kDa)	-0.215796
EMP3	epithelial membrane protein 3	-0.213704
DAB2	disabled homolog 2, mitogen-responsive phosphoprotein (Drosophila)	-0.209845
SPOCK1	sparc/osteonectin, cwcv and kazal-like domains proteoglycan (testican) 1	-0.20718
FERMT2	FERM domain containing kindlin 2	-0.20289
IL6	interleukin 6 (interferon, beta 2)	-0.202424
SDC4	syndecan 4 (amphiglycan, ryudocan)	-0.19823
MGP	matrix Gla protein	-0.200774
EFEMP2	EGF-containing fibulin-like extracellular matrix protein 2	-0.196627
IL32	interleukin 32	-0.191955
IGFBP2	insulin-like growth factor binding protein 2, 36kDa	-0.188765
FUCA1	fucosidase, alpha-L- 1, tissue	-0.184953
GADD45B	growth arrest and DNA-damage-inducible, beta	-0.181141
CXCL8	C-X-C motif chemokine ligand 8	-0.17776
PCOLCE	procollagen C-endopeptidase enhancer	-0.173804
PTHLH	parathyroid hormone-like hormone	-0.169132
COL12A1	collagen, type XII, alpha 1	-0.169
MMP3	matrix metallopeptidase 3 (stromelysin 1, progelatinase)	-0.166335
TNFAIP3	tumor necrosis factor, alpha-induced protein 3	-0.162667
CAP2	CAP, adenylate cyclase-associated protein, 2 (yeast)	-0.158473
PLOD3	procollagen-lysine, 2-oxoglutarate 5-dioxygenase 3	-0.158866
TPM2	tropomyosin 2 (beta)	-0.15515
CXCL6	chemokine (C-X-C motif) ligand 6 (granulocyte chemotactic protein 2)	-0.150239
TPM4	tropomyosin 4	-0.147383
DCN	decorin	-0.142903
SERPINE2	serpin peptidase inhibitor, clade E (nexin, plasminogen activator inhibitor type 1), member 2	-0.138374
SAT1	spermidine/spermine N1-acetyltransferase 1	-0.140153
APLP1	amyloid beta (A4) precursor-like protein 1	-0.135529
TGM2	transglutaminase 2 (C polypeptide, protein-glutamine-gamma-glutamyltransferase)	-0.135827
ITGB1	integrin, beta 1 (fibronectin receptor, beta polypeptide, antigen CD29 includes MDF2, MSK12)	-0.133258
PDGFRB	platelet-derived growth factor receptor, beta polypeptide	-0.128777
TNFRSF12A	tumor necrosis factor receptor superfamily, member 12A	-0.124057
PTX3	pentraxin-related gene, rapidly induced by IL-1 beta	-0.119242
NID2	nidogen 2 (osteonidogen)	-0.118202
CCN1	cellular communication network factor 1	-0.113864
WNT5A	wingless-type MMTV integration site family, member 5A	-0.109861
COLGALT1	collagen beta(1-O)galactosyltransferase 1	-0.105858
CCN2	cellular communication network factor 2	-0.10133
PLOD2	procollagen-lysine, 2-oxoglutarate 5-dioxygenase 2	-0.0969924
LOXL2	lysyl oxidase-like 2	-0.0930851
BGN	biglycan	-0.0883653
COL1A2	collagen, type I, alpha 2	-0.0839323
ITGB5	integrin, beta 5	-0.0817931
VCAM1	vascular cell adhesion molecule 1	-0.0794149
TAGLN	transgelin	-0.0771324
LOX	lysyl oxidase	-0.0722215
FBLN5	fibulin 5	-0.0673106
THY1	Thy-1 cell surface antigen	-0.0626864
MYL9	myosin, light chain 9, regulatory	-0.0595915
LOXL1	lysyl oxidase-like 1	-0.055254
COL4A2	collagen, type IV, alpha 2	-0.0503431
QSOX1	quiescin sulfhydryl oxidase 1	-0.0533649

## Sheet: EMT-regulated KDM6B
Core enriched EMT gene sets with KDM6B knockdown
GENE SYMBOL	GENE_TITLE	RUNNING ES
GEM	GTP binding protein overexpressed in skeletal muscle	-0.400268
TPM1	tropomyosin 1 (alpha)	-0.397508
GJA1	gap junction protein, alpha 1, 43kDa (connexin 43)	-0.3952
INHBA	inhibin, beta A (activin A, activin AB alpha polypeptide)	-0.394016
SLIT3	slit homolog 3 (Drosophila)	-0.393983
EDIL3	EGF-like repeats and discoidin I-like domains 3	-0.39256
TPM4	tropomyosin 4	-0.388914
FGF2	fibroblast growth factor 2 (basic)	-0.387826
COL11A1	collagen, type XI, alpha 1	-0.383317
COPA	coatomer protein complex, subunit alpha	-0.382974
PLOD3	procollagen-lysine, 2-oxoglutarate 5-dioxygenase 3	-0.382772
MXRA5	matrix-remodelling associated 5	-0.380931
BASP1	brain abundant, membrane attached signal protein 1	-0.380748
THBS1	thrombospondin 1	-0.378322
LAMA1	laminin, alpha 1	-0.37731
ECM2	extracellular matrix protein 2, female organ and adipocyte specific	-0.376672
P3H1	prolyl 3-hydroxylase 1	-0.375803
VCAN	versican	-0.374558
RHOB	ras homolog gene family, member B	-0.373642
ITGAV	integrin, alpha V (vitronectin receptor, alpha polypeptide, antigen CD51)	-0.373147
PMP22	peripheral myelin protein 22	-0.370243
COL6A3	collagen, type VI, alpha 3	-0.365906
COL16A1	collagen, type XVI, alpha 1	-0.361855
SERPINH1	serpin peptidase inhibitor, clade H (heat shock protein 47), member 1, (collagen binding protein 1)	-0.361638
CDH2	cadherin 2, type 1, N-cadherin (neuronal)	-0.358951
MMP3	matrix metallopeptidase 3 (stromelysin 1, progelatinase)	-0.357588
CALU	calumenin	-0.354779
LOX	lysyl oxidase	-0.350537
PMEPA1	prostate transmembrane protein, androgen induced 1	-0.345435
FAS	Fas (TNF receptor superfamily, member 6)	-0.343487
SAT1	spermidine/spermine N1-acetyltransferase 1	-0.34173
FN1	fibronectin 1	-0.33768
VEGFA	vascular endothelial growth factor A	-0.333629
SCG2	secretogranin II (chromogranin C)	-0.328909
FAP	fibroblast activation protein, alpha	-0.328299
MSX1	msh homeobox homolog 1 (Drosophila)	-0.323771
PPIB	peptidylprolyl isomerase B (cyclophilin B)	-0.322922
CXCL6	chemokine (C-X-C motif) ligand 6 (granulocyte chemotactic protein 2)	-0.319205
COL8A2	collagen, type VIII, alpha 2	-0.31482
JUN	jun oncogene	-0.311152
SGCG	sarcoglycan, gamma (35kDa dystrophin-associated glycoprotein)	-0.307101
VCAM1	vascular cell adhesion molecule 1	-0.301999
GADD45A	growth arrest and DNA-damage-inducible, alpha	-0.29814
FZD8	frizzled homolog 8 (Drosophila)	-0.294041
CD59	CD59 molecule, complement regulatory protein	-0.288987
ITGB1	integrin, beta 1 (fibronectin receptor, beta polypeptide, antigen CD29 includes MDF2, MSK12)	-0.285748
COL3A1	collagen, type III, alpha 1 (Ehlers-Danlos syndrome type IV, autosomal dominant)	-0.282558
FOXC2	forkhead box C2 (MFH-1, mesenchyme forkhead 1)	-0.277551
GPC1	glypican 1	-0.272927
WIPF1	WAS/WASL interacting protein family, member 1	-0.268064
GLIPR1	GLI pathogenesis-related 1 (glioma)	-0.264205
SPP1	secreted phosphoprotein 1 (osteopontin, bone sialoprotein I, early T-lymphocyte activation 1)	-0.259915
TNFAIP3	tumor necrosis factor, alpha-induced protein 3	-0.255052
BDNF	brain-derived neurotrophic factor	-0.25081
PRRX1	paired related homeobox 1	-0.249053
PTX3	pentraxin-related gene, rapidly induced by IL-1 beta	-0.246686
CXCL1	chemokine (C-X-C motif) ligand 1 (melanoma growth stimulating activity, alpha)	-0.244047
LGALS1	lectin, galactoside-binding, soluble, 1 (galectin 1)	-0.24297
CTHRC1	collagen triple helix repeat containing 1	-0.240066
COL4A2	collagen, type IV, alpha 2	-0.235394
PVR	poliovirus receptor	-0.231104
VIM	vimentin	-0.227914
THBS2	thrombospondin 2	-0.224532
ACTA2	actin, alpha 2, smooth muscle, aorta	-0.219526
COL5A2	collagen, type V, alpha 2	-0.214902
PLOD2	procollagen-lysine, 2-oxoglutarate 5-dioxygenase 2	-0.210086
ELN	elastin (supravalvular aortic stenosis, Williams-Beuren syndrome)	-0.205462
FSTL1	follistatin-like 1	-0.201459
SLIT2	slit homolog 2 (Drosophila)	-0.197217
PTHLH	parathyroid hormone-like hormone	-0.192306
TNC	tenascin C (hexabrachion)	-0.187778
ECM1	extracellular matrix protein 1	-0.184492
COL4A1	collagen, type IV, alpha 1	-0.183117
FBN2	fibrillin 2 (congenital contractural arachnodactyly)	-0.180835
IL15	interleukin 15	-0.177214
SERPINE1	serpin peptidase inhibitor, clade E (nexin, plasminogen activator inhibitor type 1), member 1	-0.173259
FSTL3	follistatin-like 3 (secreted glycoprotein)	-0.170689
AREG	amphiregulin (schwannoma-derived growth factor)	-0.166018
ANPEP	alanyl (membrane) aminopeptidase (aminopeptidase N, aminopeptidase M, microsomal aminopeptidase, CD13, p150)	-0.163412
TGFB1	transforming growth factor, beta 1 (Camurati-Engelmann disease)	-0.162731
ITGA2	integrin, alpha 2 (CD49B, alpha 2 subunit of VLA-2 receptor)	-0.160221
ITGB3	integrin, beta 3 (platelet glycoprotein IIIa, antigen CD61)	-0.155262
IGFBP4	insulin-like growth factor binding protein 4	-0.151881
NNMT	nicotinamide N-methyltransferase	-0.147304
COL1A1	collagen, type I, alpha 1	-0.142489
IGFBP3	insulin-like growth factor binding protein 3	-0.138295
TPM2	tropomyosin 2 (beta)	-0.134101
THY1	Thy-1 cell surface antigen	-0.130193
COL5A1	collagen, type V, alpha 1	-0.126477
MMP2	matrix metallopeptidase 2 (gelatinase A, 72kDa gelatinase, 72kDa type IV collagenase)	-0.122092
PDLIM4	PDZ and LIM domain 4	-0.117086
COL7A1	collagen, type VII, alpha 1 (epidermolysis bullosa, dystrophic, dominant and recessive)	-0.112414
MYLK	myosin, light chain kinase	-0.108028
CXCL8	C-X-C motif chemokine ligand 8	-0.104073
PCOLCE2	procollagen C-endopeptidase enhancer 2	-0.0990668
BMP1	bone morphogenetic protein 1	-0.0949683
BGN	biglycan	-0.0904875
NT5E	5'-nucleotidase, ecto (CD73)	-0.0855766
ABI3BP	ABI gene family, member 3 (NESH) binding protein	-0.0806179
SPARC	secreted protein, acidic, cysteine-rich (osteonectin)	-0.0755159
IL6	interleukin 6 (interferon, beta 2)	-0.0705094
ITGA5	integrin, alpha 5 (fibronectin receptor, alpha polypeptide)	-0.0666499
COL6A2	collagen, type VI, alpha 2	-0.0625514
TGM2	transglutaminase 2 (C polypeptide, protein-glutamine-gamma-glutamyltransferase)	-0.0574971
SERPINE2	serpin peptidase inhibitor, clade E (nexin, plasminogen activator inhibitor type 1), member 2	-0.0528729
TIMP3	TIMP metallopeptidase inhibitor 3 (Sorsby fundus dystrophy, pseudoinflammatory)	-0.048201
CD44	CD44 molecule (Indian blood group)	-0.043768
IL32	interleukin 32	-0.0386659
TNFRSF12A	tumor necrosis factor receptor superfamily, member 12A	-0.0341373
SDC4	syndecan 4 (amphiglycan, ryudocan)	-0.0293698
TFPI2	tissue factor pathway inhibitor 2	-0.0242678
LOXL2	lysyl oxidase-like 2	-0.0193569
COL5A3	collagen, type V, alpha 3	-0.0145893
QSOX1	quiescin sulfhydryl oxidase 1	-0.0094873
TIMP1	TIMP metallopeptidase inhibitor 1	-0.00495871
MMP1	matrix metallopeptidase 1 (interstitial collagenase)	4.77583e-05

## Sheet: EWSR1FLI1-KDM6A-targets down
EWSR1::FLI1-KDM6A downregulated targets upon KDM6A knockdown
ADK
AK3
AMOTL2
ANK3
ARRDC3
CALD1
CDH11
COL21A1
COL5A3
CSRP1
DLC1
DOCK7
DOLK
DRAM1
EMILIN1
ENAH
F2RL2
GPC4
IRS2
ITGB2-AS1
KDM6A
KIRREL1
KLHL12
LGALS3
LPAR1
LRRC17
MTMR6
MYOM2
NDNF
NDUFA4
NFE2L3
NR1D2
NRP1
OLFM2
PCSK2
PDE8A
PENK
PLA2G4A
PLPP6
PROSER2-AS1
PRSS23
PTGES3
PXK
RAB1A
RNF139
SCG2
SEL1L
SEMA3C
SH3RF2
SIRPA
SLC5A6
SLC6A9
SSBP4
SYT1
TATDN1
TFPI
TGFBI
TMEM135
TMEM181
TMEM37
TMEM59
TRIM2
VGF
ZFYVE9

## Sheet: EWSR1FLI1-KDM6B-targets down
EWSR1::FLI1-KDM6B downregulated targets upon KDM6B knockdown
ACTA2
ADAP1
ADRB3
AHR
ARFGAP3
ARHGAP26
ARRDC2
ASAP1
ASAP2
ATAD2B
ATG16L1
ATP1A1
BARHL2
BATF3
BCL10
CACNA1A
CAD
CASP7
CCDC169
CD83
CDC37L1
CHI3L1
CLGN
CLIP4
CREB3L2
CREM
CSGALNACT2
CYYR1
DGKD
DLG4
DNAJC18
DSE
DUSP16
ELK4
ELL2
ELN
F2RL2
FAS
FEZ2
FHL3
FMNL1
FNDC3A
FNDC3B
GDF15
GOLGA8B
GPR39
GRIK2
GRK5
HOMER1
HSPA13
HTT
IER2
IGF1
IL1RAP
IL33
JARID2
JCAD
KALRN
KCNN1
KLHL29
LAMB3
LAPTM4B
LGALS3
LIMK1
LINC00659
LMAN1
LOXHD1
LPAR1
LRFN5
LRRC59
MAFB
MEG3
MMP9
MYO1B
NEFM
NRP1
NSRP1
NT5DC1
NTSR1
PAWR
PEA15
PGPEP1
PHF11
PHLDA2
PIP4K2A
POLR3G
PPP2R2A
PPP3CA
PREB
PTGS2
RAP1GAP
REEP3
RGS10
RHOC
RUBCNL
SCNN1G
SEMA3A
SEMA3C
SERPINE2
SEZ6
SGPP2
SH2B3
SIRPA
SKI
SLC2A3
SLC30A3
SLC37A1
SLC5A6
SLCO4A1
SLFN5
SLIT2
SMOX
SMPD1
SPATA13
SPSB1
STING1
SYT1
THAP9-AS1
TNFRSF21
TNFRSF9
TNIP3
TOP1
TOX2
TPSAB1
TPSB2
TPSD1
TRAF4
TRIB1
TSPAN13
UBE2Z
UGCG
USP32
UTS2
VAX1
WDR41
XXYLT1
XYLT2
YPEL5
ZYX
