# Supplementary material for: KDM6 Demethylases Contribute to EWSR1::FLI1-Driven Oncogenic Reprogramming in Ewing Sarcoma
Source: Cancer Res. 2025 Oct 14;85(22):4485–503. doi: 10.1158/0008-5472.CAN-24-3452 (PMC12616242; doi:10.1158/0008-5472.CAN-24-3452)
Supplement: Supplementary Table S6 — Excel file showing DEG and downregulated direct targets upon KDM6A or KDM6B knockout. [file can-24-3452_supplementary_table_s6_suppst6.xlsx]

## Sheet: Table_description
Supplementary Table S6.
Table showing the total number and the list of differential expressed genes of sgKDM6A and sgKDM6B with sgRNA sequences #1 and #2 in A-673 cells.
Downregulated EWSR1::FLI1-KDM6A or EWSR1::FLI1-KDM6B direct targets upon KDM6A or KDM6B KO in A-673 cells.

## Sheet: DEG
Total number of differential expressed genes by knockdown of each demethylase with shRNA#1 or #2 in EwS cell lines
Cell line	DEG fraction	sgKDM6A#1	sgKDM6A#2	sgKDM6B#1	sgKDM6B#2
A-673	Upregulated	557	260	143	260
A-673	Downregulated	1245	510	288	266

## Sheet: sgKDM6A#1
Set of differential expressed genes with sgKDM6A#1 in A-673
log2FoldChange	padj	symbol	entrez
-11.799	5.58326e-27	SOX1	6656
-11.2794	1.86361e-35	CAT	847
-11.1811	1.86949e-18	TSPAN18	90139
-10.7818	1.95473e-16	FBN2	2201
-10.5711	2.01227e-16	SEZ6L	23544
-10.5276	4.95762e-16	DNAJC15	29103
-10.5085	3.1736e-15	RNF175	285533
-10.2643	2.30776e-13	IKZF1	10320
-9.48575	7.01081e-15	GAS7	8522
-9.4244	2.93299e-11	PLCB4	5332
-9.22508	5.54691e-12	IL33	90865
-9.21002	1.01644e-11	KLHL14	57565
-9.01462	1.33058e-70	TIMP3	7078
-8.6967	1.51773e-09	CXCL14	9547
-8.5802	1.59093e-10	UNC5C	8633
-8.36398	8.91373e-10	SOX1-OT	100505996
-8.30015	1.85168e-09	SLITRK6	84189
-8.17747	6.26947e-05	NGF	4803
-8.09022	2.09975e-57	NEFH	4744
-8.06783	2.09598e-06	OPCML	4978
-8.00569	3.86201e-09	TBX5	6910
-7.8067	2.76425e-94	GPC4	2239
-7.74761	4.63909e-07	CAPN6	827
-7.56574	8.20808e-11	CACNA1C	775
-7.43347	3.7331e-10	TMEM171	134285
-7.36812	6.42649e-05	EDNRB	1910
-7.34352	1.0514e-07	GPR27	2850
-7.32017	2.12107e-05	SFRP2	6423
-7.29239	1.32357e-06	TEX36	387718
-7.26085	9.51993e-64	BMP7	655
-7.17267	1.45514e-06	FAM110D	79927
-7.04477	1.37638e-10	GUCY1A2	2977
-7.01809	1.95584e-20	FAM110C	642273
-7.00202	5.26296e-40	SHROOM3	57619
-6.97609	5.11065e-05	RUNX1T1	862
-6.92772	1.35185e-13	CHRDL2	25884
-6.92201	5.26985e-28	SLC6A15	55117
-6.9039	7.73572e-82	AMOT	154796
-6.83301	8.26806e-05	MID2	11043
-6.78959	1.08668e-05	ZSCAN1	284312
-6.76738	0.000267433	FIBIN	387758
-6.74335	0.000366949	PLXNA2	5362
-6.70306	1.47672e-05	LYPD6B	130576
-6.69017	2.23893e-05	DRD2	1813
-6.67898	2.24412e-07	COL4A5	1287
-6.63556	1.74494e-14	ADAM19	8728
-6.61686	1.52384e-190	SALL1	6299
-6.54452	1.27565e-05	SLAMF1	6504
-6.5039	0.000286527	TRGC1	6966
-6.49215	8.39081e-10	CHST15	51363
-6.47395	0.000117641	SCHIP1	29970
-6.41293	9.55109e-05	XK	7504
-6.39731	2.82253e-09	FOXC1	2296
-6.37567	3.14556e-07	LINC01278	92249
-6.36893	7.32224e-05	CXCL10	3627
-6.36282	0.00310732	FBLL1	345630
-6.36103	0.00102102	AKR1C8	340811
-6.31661	0.000180467	CYP19A1	1588
-6.31621	1.32454e-05	KCNA3	3738
-6.2894	5.59829e-05	PTX3	5806
-6.28176	8.67035e-05	LOC105372430	105372430
-6.26499	1.58929e-19	MARK1	4139
-6.25306	0.00410077	LRRC55	219527
-6.25284	8.66195e-24	LINC03018	286178
-6.24629	0.000410935	BAALC	79870
-6.23051	0.000668669	NTRK2	4915
-6.16157	0.000355061	GALNT12	79695
-6.13446	8.13262e-07	EDIL3	10085
-6.12089	0.00606603	CNTN5	53942
-6.05807	9.87712e-05	KCNF1	3754
-6.05115	1.66499e-06	TBX3	6926
-6.03611	0.000269582	THSD7A	221981
-5.98816	2.14834e-60	FLT1	2321
-5.97448	3.01932e-47	NOVA1	4857
-5.93639	1.11259e-11	TSPAN2	10100
-5.93224	1.71346e-15	ADAMTS15	170689
-5.92239	2.00096e-08	PCDH20	64881
-5.92044	3.03805e-18	SYK	6850
-5.91789	0.00023396	PROK2	60675
-5.9177	0.00769794	CXCL12	6387
-5.82495	0.00139705	CAVIN3	112464
-5.82224	1.87982e-37	PTGFRN	5738
-5.82163	9.87991e-21	TMEM200A	114801
-5.80401	0.00183415	CFAP95	138255
-5.79968	0.00029753	BARX1-DT	101928040
-5.79905	6.5385e-26	IGSF9B	22997
-5.78852	0.00147822	BNC2	54796
-5.77256	0.0294878	ANOS1	3730
-5.74408	0.00227348	ABCA4	24
-5.74285	6.62603e-09	ARRDC4	91947
-5.7276	0.00278323	ACKR3	57007
-5.72085	0.00449293	TBX20	57057
-5.70894	9.53314e-190	ALX4	60529
-5.68789	4.47302e-07	PDLIM1	9124
-5.66982	2.42407e-06	IL1A	3552
-5.65229	0.000528982	FBLN2	2199
-5.61114	9.7528e-12	FERMT1	55612
-5.57575	1.03469e-50	FREM2	341640
-5.54611	4.00077e-05	CNTN6	27255
-5.53571	4.47769e-07	GABRA4	2557
-5.40752	9.7649e-05	DRD1	1812
-5.38328	6.94342e-24	SPRY1	10252
-5.37311	2.03609e-16	DCLK1	9201
-5.35649	2.32713e-12	ANKRD1	27063
-5.34636	6.73188e-10	PLEKHG1	57480
-5.34358	1.63231e-178	PALLD	23022
-5.33608	0.00558468	CELF3	11189
-5.31783	1.21967e-26	SETBP1	26040
-5.27579	6.72765e-59	ABLIM1	3983
-5.26858	0.000330415	CCL2	6347
-5.26556	0.00114889	CFAP95-DT	494558
-5.26071	0.0203762	TTC23L	153657
-5.25569	2.16875e-25	BMPR1B	658
-5.24833	5.53545e-56	NTM	50863
-5.2386	5.68748e-05	PIK3R5	23533
-5.23846	0.00041035	ADORA1	134
-5.21553	0.000162554	S1PR1	1901
-5.19917	0.00110143	DDIT4L	115265
-5.17523	1.69447e-93	CNTNAP2	26047
-5.17474	5.19114e-61	CHN1	1123
-5.1731	0.00294163	TCL1B	9623
-5.16088	6.99519e-57	DPYSL5	56896
-5.13922	0.0140064	LUM	4060
-5.12824	1.68506e-27	VCAM1	7412
-5.12647	1.57415e-36	RNF150	57484
-5.12268	1.14507e-05	BMS1P10	728611
-5.10186	1.65468e-48	S100A10	6281
-5.09563	2.34545e-10	PLCB1	23236
-5.09431	0.00200326	TAC1	6863
-5.08716	5.18857e-08	HS6ST2	90161
-5.08487	4.81964e-17	TMEM72	643236
-5.07247	6.32227e-05	VCAN	1462
-5.06606	0.00880185	C1orf94	84970
-5.06472	0.000105817	MYL9	10398
-5.06407	1.77747e-29	SERTAD4	56256
-5.06274	4.30915e-06	PKHD1	5314
-5.06161	4.14724e-18	TBX5-AS1	255480
-5.02624	1.04169e-57	RET	5979
-4.98665	3.7894e-12	BMP5	653
-4.98212	6.19392e-07	PHACTR3	116154
-4.95994	3.35448e-33	SNTB1	6641
-4.94106	1.94777e-09	XPNPEP2	7512
-4.92877	1.51068e-29	CNMD	11061
-4.87957	0.00124109	FGFBP2	83888
-4.87647	2.14411e-08	LRCH2	57631
-4.87565	2.44565e-28	CHRNB2	1141
-4.8689	6.72765e-59	ROR1	4919
-4.85637	0.0226437	LEMD1	93273
-4.82703	0.0360864	GLYATL2	219970
-4.82697	3.96669e-14	LINC01954	101929733
-4.76569	1.0958e-68	PINLYP	390940
-4.76528	0.0049773	A2M	2
-4.73403	1.62443e-28	DAAM2	23500
-4.73302	3.74905e-05	TTC23L-AS1	101929704
-4.72037	1.02143e-12	NES	10763
-4.70711	5.21992e-16	SLITRK5	26050
-4.70513	6.94249e-19	SPARCL1	8404
-4.69296	4.60894e-16	MARCHF4	57574
-4.68909	0.0107958	BCL11A	53335
-4.65046	0.00366973	DAPL1	92196
-4.62724	1.00486e-26	ANKRD29	147463
-4.61782	3.32098e-08	ERC2	26059
-4.60292	0.0018124	ADAMTS9	56999
-4.58017	0.032318	LOC100419878	100419878
-4.57683	0.00755413	HKDC1	80201
-4.57607	4.11157e-06	IGFN1	91156
-4.5527	1.13995e-16	CYB5R2	51700
-4.54516	2.9801e-28	SLC35F1	222553
-4.54037	0.000326103	PCDH19	57526
-4.52415	0.0222937	ANO1	55107
-4.52061	3.14573e-49	FZD6	8323
-4.51062	0.00813166	CPLX2	10814
-4.50872	0.0173671	SYN3	8224
-4.48251	2.1143e-21	NUP210	23225
-4.46314	0.00743568	FFAR3	2865
-4.45971	5.59829e-05	LIPG	9388
-4.45694	2.42225e-11	BOC	91653
-4.45116	1.57651e-22	STRA6	64220
-4.44641	2.6418e-05	LINC02218	102723526
-4.41616	0.00667674	CPLX3	594855
-4.38359	1.03079e-13	JPH2	57158
-4.38107	0.000524625	CXCL8	3576
-4.38042	0.0266016	GAS2	2620
-4.34999	0.00296809	SNCA	6622
-4.33153	1.2058e-12	TMEM176B	28959
-4.32819	0.0312234	CHRNA4	1137
-4.327	3.42588e-21	ZEB1	6935
-4.32212	2.22509e-05	ARHGEF9	23229
-4.31832	6.55249e-23	LRRC17	10234
-4.31222	1.01099e-08	MOCS1	4337
-4.29011	0.00129641	LACC1	144811
-4.28372	5.09348e-13	RSPO2	340419
-4.26535	4.88921e-05	CACNA1B	774
-4.25808	0.0308669	GALNT18	374378
-4.24387	0.000337676	BBOX1-AS1	103695435
-4.23216	0.00496612	CNKSR2	22866
-4.22935	0.000580439	HNRNPKP3	399881
-4.21091	0.0104865	KANK4	163782
-4.20986	4.64763e-48	TTC9	23508
-4.20776	0.0181684	ADARB2	105
-4.20591	3.15211e-31	PDPN	10630
-4.2016	0.000261272	BACH2	60468
-4.19972	0.00466373	MAP2	4133
-4.19883	0.000214585	LAMA4	3910
-4.17927	0.000806243	BDNF	627
-4.17188	2.24814e-12	SIRPB2	284759
-4.14209	4.27174e-10	RP1	6101
-4.12882	0.00376797	CENPVL3	347549
-4.12759	0.000794179	CBLN2	147381
-4.11379	4.42353e-18	DOCK11	139818
-4.11239	1.68361e-10	VSNL1	7447
-4.10491	3.62134e-09	TNFAIP3	7128
-4.08923	0.000216966	HLA-DPB1	3115
-4.0824	3.3147e-08	FGF1	2246
-4.07623	5.32435e-60	SERPINF1	5176
-4.07432	0.000493128	GRIP1	23426
-4.06568	2.6352e-07	FAM167A	83648
-4.05953	5.18497e-13	SOBP	55084
-4.05837	5.09366e-06	SGIP1	84251
-3.99859	9.80067e-19	AOX1	316
-3.9924	2.88693e-30	EPHB2	2048
-3.99188	1.75016e-13	TENM3	55714
-3.98721	3.98666e-46	PLD5	200150
-3.96476	0.000117641	ADGRL2	23266
-3.95788	3.9555e-48	NDNF	79625
-3.95462	0.000497781	CCDC33	80125
-3.93235	5.03238e-07	ENOX1	55068
-3.9247	4.05391e-16	MPPED2	744
-3.90471	2.81606e-20	PCDH9	5101
-3.90362	0.00232327	CFAP46	54777
-3.88821	6.48124e-05	SIPA1L2	57568
-3.88817	1.45114e-31	ZIC3	7547
-3.88401	0.000376199	ZNF608	57507
-3.87556	3.57418e-48	LAMA3	3909
-3.87164	1.12486e-28	KCNS3	3790
-3.86264	1.31491e-10	SLC7A3	84889
-3.84796	1.26978e-07	CADM2	253559
-3.84601	1.62165e-53	NID2	22795
-3.81022	2.7546e-10	LANCL3	347404
-3.80822	0.0128527	ZNF469	84627
-3.7953	0.0250389	KCNC1	3746
-3.7925	9.16612e-14	RAB39A	54734
-3.78551	9.4203e-10	ASTN1	460
-3.77813	0.0084352	LRRC32	2615
-3.76774	2.39671e-50	LRRC4C	57689
-3.76664	1.06673e-12	CCK	885
-3.73847	1.78169e-05	MYH13	8735
-3.73782	1.27763e-11	LPL	4023
-3.72822	0.0243412	KLHDC8A	55220
-3.72472	0.00147296	MAP6	4135
-3.702	0.000118946	FMN1	342184
-3.69616	6.11417e-14	CENPVL1	389857
-3.69152	1.63856e-22	SHROOM2	357
-3.69114	6.0287e-06	COLCA1	399948
-3.68884	0.000221924	C1orf115	79762
-3.66853	1.54262e-06	ALDH1A3	220
-3.66799	1.41403e-08	POU2AF3	120376
-3.66731	0.0114461	EPSTI1	94240
-3.66181	1.35228e-53	DUSP4	1846
-3.65829	0.00968734	LRRC38	126755
-3.65637	0.0100261	BNC1	646
-3.65443	1.95994e-05	ITGA8	8516
-3.63932	0.0035671	GOLGA7B	401647
-3.63663	0.00311847	MSANTD3-TMEFF1	100526694
-3.6228	6.38957e-06	SYT4	6860
-3.61559	0.0261599	PRR18	285800
-3.61537	5.08431e-42	CHD7	55636
-3.61024	8.05225e-49	SLC7A2	6542
-3.6102	1.66241e-06	HRK	8739
-3.60124	7.33353e-47	UPRT	139596
-3.59275	0.000210015	LOC101929457	101929457
-3.59148	6.2831e-05	TNFRSF9	3604
-3.58962	2.20507e-25	ANGPT1	284
-3.58657	1.61357e-05	CPNE4	131034
-3.58448	3.77953e-08	PTH1R	5745
-3.5637	6.03832e-06	TLR2	7097
-3.5593	4.09561e-07	CHGA	1113
-3.55592	1.69675e-13	DOCK10	55619
-3.54987	1.72083e-05	PREX2	80243
-3.53081	1.19575e-05	CHRNA9	55584
-3.51873	3.91444e-26	ZNF607	84775
-3.51552	2.46089e-05	HOXB9	3219
-3.49869	4.76927e-05	CLGN	1047
-3.49567	0.000505661	ZCCHC12	170261
-3.49225	0.000186364	ALX3	257
-3.48716	5.56096e-05	FOXA1	3169
-3.48135	7.17414e-28	CROT	54677
-3.48117	4.5441e-14	MMP16	4325
-3.4795	0.000329804	C11orf96	387763
-3.46651	0.000327175	CXXC4	80319
-3.46651	2.32647e-05	CD24	100133941
-3.45416	2.19945e-16	DNAH14	127602
-3.44714	0.00210502	TNFRSF4	7293
-3.44395	0.0339842	SOWAHB	345079
-3.4379	2.38714e-05	ANXA3	306
-3.42021	2.85462e-07	ARHGAP20	57569
-3.41387	3.37129e-08	SEZ6	124925
-3.40993	0.0204818	TRPC1	7220
-3.39907	0.00433497	IL31RA	133396
-3.3582	2.16034e-09	FHDC1	85462
-3.35224	5.7313e-40	ROR2	4920
-3.3425	0.0446454	ADAMTS3	9508
-3.3384	0.00270885	TCIM	56892
-3.33225	0.000565728	TXNIP	10628
-3.32943	0.00162789	LIF	3976
-3.32775	0.0335668	HAPLN1	1404
-3.32592	2.40051e-06	MMP19	4327
-3.32526	0.00133728	TLX2	3196
-3.32299	0.0287419	CKMT1A	548596
-3.31648	1.79615e-09	TSPAN15	23555
-3.31002	0.0132322	CCDC184	387856
-3.30326	3.20991e-13	BEND4	389206
-3.29342	1.10476e-12	FHAD1	114827
-3.29177	3.65811e-08	ANKEF1	63926
-3.28697	2.09075e-19	UNCX	340260
-3.28658	3.12491e-17	CSMD2	114784
-3.28471	7.75894e-56	CER1	9350
-3.28436	0.000197519	NPTX2	4885
-3.28213	0.0229551	PNOC	5368
-3.28013	1.11746e-07	EVA1A	84141
-3.27831	0.00471055	GAD2	2572
-3.27223	0.0273876	ZIC1	7545
-3.26926	7.50192e-21	C7	730
-3.2658	0.0134599	IL32	9235
-3.25683	3.89779e-10	DACT1	51339
-3.23176	5.11065e-05	IL1B	3553
-3.21123	6.73188e-10	LRRC4	64101
-3.21	7.27044e-41	RBPMS	11030
-3.20655	4.70533e-46	ITGA1	3672
-3.20284	6.12763e-12	CRISPLD1	83690
-3.18963	1.79111e-09	ALDH1A3-AS1	101927751
-3.18957	0.00972992	LOC107985075	107985075
-3.179	1.14497e-09	HCAR2	338442
-3.17598	5.04245e-10	FRMD3	257019
-3.17492	0.000704986	TGFB2	7042
-3.16264	9.39331e-35	ST8SIA5	29906
-3.1529	0.00259092	ERRFI1	54206
-3.14687	1.07895e-13	TNFAIP2	7127
-3.14585	0.00502935	GABRB1	2560
-3.14056	1.2575e-06	CKMT1B	1159
-3.13996	6.26189e-13	RFTN1	23180
-3.13056	9.49891e-07	NMNAT2	23057
-3.12814	0.00346388	ARSI	340075
-3.12024	8.7857e-07	ARHGEF10L	55160
-3.11859	7.31385e-07	SLC9A7P1	121456
-3.10991	3.42653e-12	LINC02904	286122
-3.10965	0.000507465	NPNT	255743
-3.10488	1.24376e-10	PKNOX2	63876
-3.10445	0.000444711	LINC01833	107985879
-3.10355	4.13538e-14	PARD3B	117583
-3.10344	3.95215e-07	RGS7BP	401190
-3.10085	4.86191e-09	KLF5	688
-3.09711	0.00290597	SYBU	55638
-3.08664	4.30908e-17	SEMA6A	57556
-3.07498	1.10259e-05	DSP	1832
-3.06106	2.59149e-25	FLNC	2318
-3.05988	1.11662e-08	REEP1	65055
-3.05877	0.000595402	CERKL	375298
-3.05811	1.65683e-33	TP53I11	9537
-3.05643	0.00124289	C2CD4A	145741
-3.04761	0.0376559	GCOM1	145781
-3.04746	0.00106262	NRXN3	9369
-3.04687	5.78209e-20	GFOD1	54438
-3.0409	7.05233e-39	AUTS2	26053
-3.04	0.00485244	HADHBP1	100287928
-3.03875	4.63192e-06	ZEB1-AS1	220930
-3.0368	1.1089e-28	CSRP2	1466
-3.01311	0.00495504	FOLH1	2346
-3.01121	0.000292668	SDK2	54549
-3.0066	0.000444196	INPP4B	8821
-3.0046	0.00029377	ALPK2	115701
-3.00409	8.66046e-09	STON2	85439
-3.00033	0.000690176	KCNT2	343450
-2.99621	1.61701e-09	PPFIBP2	8495
-2.992	2.40876e-05	MRAP2	112609
-2.98791	2.79705e-11	BACE2	25825
-2.98507	0.000285085	PLAGL1	5325
-2.98275	0.000439865	TIAM1	7074
-2.97537	3.70942e-13	ACOX2	8309
-2.96496	1.03867e-58	TPM1	7168
-2.94687	0.00265334	ATP2B3	492
-2.94433	2.65376e-47	FBLN5	10516
-2.93348	4.92794e-18	SERPINB9	5272
-2.93205	1.70575e-14	PCSK6	5046
-2.92272	3.49222e-08	RAI14	26064
-2.91919	8.71715e-16	PGM1	5236
-2.91813	0.00811937	NNMT	4837
-2.91495	0.0261899	PODN	127435
-2.91249	2.16589e-38	GADL1	339896
-2.91045	0.00144448	CPPED1	55313
-2.90859	0.00326377	DUSP8	1850
-2.90364	0.0365576	PPIC	5480
-2.89961	2.05371e-12	HAAO	23498
-2.89821	1.03274e-56	UBASH3B	84959
-2.89421	0.00123008	EFNB2	1948
-2.89336	0.0369303	LYPD6	130574
-2.8933	0.0114716	PTPDC1	138639
-2.89088	0.00579624	S100A16	140576
-2.88721	3.00609e-05	WNT11	7481
-2.87854	0.028888	B3GALT2	8707
-2.87751	1.34925e-11	GRIN2C	2905
-2.87496	0.000736053	ADGRD1	283383
-2.87363	1.12957e-36	CPE	1363
-2.86288	2.08957e-16	TSHZ2	128553
-2.86144	8.65142e-36	WT1	7490
-2.83982	0.000160084	ARHGAP26	23092
-2.83926	1.14413e-40	TANC1	85461
-2.82864	3.73652e-05	PHACTR2	9749
-2.82608	0.016269	RBFOX1	54715
-2.82034	0.03298	MYO5B	4645
-2.81775	6.13928e-12	LOC105369203	105369203
-2.81567	0.000116313	TSPEAR-AS1	54082
-2.80559	9.39283e-17	NFKB1	4790
-2.80438	2.24412e-08	EMCN	51705
-2.80267	7.26819e-12	PPM1E	22843
-2.77885	8.49081e-12	TSPEAR	54084
-2.77688	0.0369004	ST6GALNAC3	256435
-2.76349	0.0139803	EPHA1-AS1	285965
-2.76344	2.20609e-08	GATM	2628
-2.75808	0.00073702	BEX2	84707
-2.75476	2.55887e-07	INSRR	3645
-2.75379	0.0325416	PRKAA2	5563
-2.75339	5.93524e-06	RUNDC3A	10900
-2.75172	0.00411629	LINC02696	101928812
-2.7386	0.00087188	ANTXR2	118429
-2.73509	7.73545e-09	DMBX1	127343
-2.7313	0.00176032	LINC01033	104355136
-2.72877	1.1823e-08	SERPINB1	1992
-2.72843	0.000796849	IGFBP7	3490
-2.7284	0.0150525	SETBP1-DT	101927943
-2.71769	2.98657e-44	LHFPL2	10184
-2.71689	1.37966e-11	ZNF354C	30832
-2.715	2.34962e-14	TSPAN11	441631
-2.70105	1.50187e-39	GLI2	2736
-2.69923	1.9744e-12	HDAC11	79885
-2.69716	7.80985e-12	TMEFF1	8577
-2.69212	1.0223e-05	PCOLCE-AS1	100129845
-2.6719	1.9744e-12	PYGO1	26108
-2.67048	2.34101e-08	DTX1	1840
-2.67011	4.91272e-05	LINC03013	100506725
-2.66605	1.55783e-07	LGALS9	3965
-2.66092	0.000648915	SPINT2	10653
-2.66051	1.72846e-20	MTSS1	9788
-2.64606	0.000513212	ZNF536	9745
-2.64476	0.00714068	PRDM13	59336
-2.64153	8.56171e-19	BGN	633
-2.6371	2.55548e-14	PCDH17	27253
-2.63687	0.00396142	NSUN7	79730
-2.62707	3.48856e-06	PRRX1	5396
-2.62493	0.048198	SERP2	387923
-2.623	1.84173e-07	DZIP1	22873
-2.62037	0.0243026	PNMA3	29944
-2.62007	1.74454e-06	PRSS12	8492
-2.61246	7.57105e-12	PDE1A	5136
-2.61099	0.0351279	SORBS2	8470
-2.60294	0.0113299	OXER1	165140
-2.60144	4.03848e-24	SH3BGRL2	83699
-2.59778	0.0380751	ADAM28	10863
-2.59691	8.23099e-05	RGS20	8601
-2.58603	0.00423692	SCN2A	6326
-2.58164	4.50221e-16	TMSB4X	7114
-2.58115	2.76175e-06	MGLL	11343
-2.58077	9.87158e-08	ABCG1	9619
-2.57805	2.08699e-05	FGF18	8817
-2.57724	8.95282e-27	COL1A2	1278
-2.57543	0.000525224	ALKBH3-AS1	100507300
-2.57186	1.21019e-06	UTS2	10911
-2.57081	9.82024e-09	ARHGEF28	64283
-2.56778	5.08505e-05	GPRC5C	55890
-2.56666	3.16197e-56	TRAM2	9697
-2.5637	0.0299496	PCDH1	5097
-2.54832	0.000162946	MIR9-3HG	254559
-2.54824	0.00103681	LOC283387	283387
-2.54634	0.0472655	ANK1	286
-2.54566	3.08688e-07	CA14	23632
-2.54459	0.0116411	DPY19L2P1	554236
-2.54423	8.23935e-59	FAM171A1	221061
-2.54171	0.0104101	BMS1P11	644632
-2.53318	0.0047759	DLGAP1-AS5	284215
-2.53122	0.0239155	FOXC2	2303
-2.52778	0.0232619	WNT10A	80326
-2.52344	2.54558e-12	MAPK8IP1	9479
-2.51944	9.67955e-12	MGST2	4258
-2.51893	0.0183301	ADAMTS16	170690
-2.51554	9.77127e-09	TMEM176A	55365
-2.51389	6.00602e-14	ADORA2A	135
-2.50621	9.45915e-07	NALF2	27112
-2.49736	0.0372013	SLC25A27	9481
-2.48831	0.0467055	HECW1	23072
-2.48718	0.000524258	CYP27A1	1593
-2.4814	2.67906e-15	CEACAM6	4680
-2.47876	2.83217e-05	MEGF10	84466
-2.47528	2.82253e-09	TMEM178B	100507421
-2.47308	0.0238757	PDE7B	27115
-2.47181	1.9015e-11	NFAM1	150372
-2.46666	0.00915884	TDRP	157695
-2.46646	0.0127472	CHRNA7	1139
-2.45677	4.26694e-05	PLK2	10769
-2.45655	4.15682e-07	PPP1R1B	84152
-2.45635	3.78056e-14	LRRK1	79705
-2.45619	5.37001e-07	CXADR	1525
-2.45442	0.0134669	NRAP	4892
-2.4544	0.00495994	HECW2	57520
-2.43614	2.05202e-12	CABLES1	91768
-2.42536	2.84115e-41	DPYSL3	1809
-2.4208	0.00543438	ADAMTS6	11174
-2.41998	1.76416e-13	DNAJA4	55466
-2.41669	9.53829e-06	FAM241B	219738
-2.41648	3.62721e-16	SPECC1L-ADORA2A	101730217
-2.41644	0.0039476	LINC01250	101927554
-2.41614	0.0151818	BTBD17	388419
-2.41005	8.16789e-63	SCMH1	22955
-2.40839	2.67712e-06	CST6	1474
-2.40808	5.12431e-07	MYCN	4613
-2.40806	0.0281586	LOC101929109	101929109
-2.40703	2.80471e-18	ARHGAP29	9411
-2.40159	0.00159002	WNT5B	81029
-2.39518	5.6092e-05	DCN	1634
-2.39453	8.7146e-09	CCDC181	57821
-2.39301	1.2764e-10	ADGRB1	575
-2.39019	0.00295539	AHSG	197
-2.38914	9.48812e-06	DENND1B	163486
-2.38902	1.73654e-21	TCERG1L	256536
-2.38693	1.25662e-15	F2RL2	2151
-2.37998	2.19615e-09	AP3B2	8120
-2.37991	0.00874196	IGFBP3	3486
-2.37866	1.7519e-16	METTL24	728464
-2.36867	0.031245	HCAR3	8843
-2.36827	5.51431e-13	SLC22A23	63027
-2.35373	0.000807831	RBP7	116362
-2.35179	0.0414694	ASB11	140456
-2.35023	6.38555e-06	PTHLH	5744
-2.34819	6.05622e-08	FAM110B	90362
-2.34757	6.03756e-05	FBN1-DT	105370809
-2.34662	4.75336e-11	TIMP4	7079
-2.34055	3.69209e-12	PIPOX	51268
-2.33276	6.98188e-09	EMILIN1	11117
-2.32683	8.04949e-10	KRT17	3872
-2.32471	0.000847404	FSTL4	23105
-2.3239	0.0104865	GPR37	2861
-2.31763	3.07622e-19	SCD5	79966
-2.31389	3.35095e-12	NKX6-1	4825
-2.30983	2.32983e-06	JPH3	57338
-2.30606	0.00193902	ENDOU	8909
-2.30591	7.90716e-22	DENND2B	6764
-2.30556	0.0406391	INSYN1	388135
-2.29597	0.00385861	MTNR1A	4543
-2.29574	0.0405858	TNIP3	79931
-2.28923	0.00573957	SGPP2	130367
-2.28047	8.11084e-07	MAOA	4128
-2.28019	3.14264e-13	RALGPS2	55103
-2.27865	1.31713e-08	GPM6B	2824
-2.27681	0.00371762	LINC01122	400955
-2.27663	4.2397e-15	LINC01605	100507420
-2.2758	1.10526e-07	KCNV1	27012
-2.27269	1.62133e-11	HEYL	26508
-2.26601	6.54574e-16	ECHDC2	55268
-2.26053	0.018308	F11	2160
-2.2587	9.8346e-10	PPP1R14C	81706
-2.2579	3.14187e-06	LRRC49	54839
-2.2542	0.0134599	RHOD	29984
-2.25116	6.89773e-32	PLA2G4A	5321
-2.24944	0.00473465	BDKRB2	624
-2.24761	0.0397366	UNC5B	219699
-2.24444	4.93983e-09	DENND5B	160518
-2.24044	8.91281e-32	DEPDC7	91614
-2.23966	1.39517e-05	GCAWKR	105369201
-2.23883	1.95651e-13	PENK	5179
-2.23688	2.05942e-07	ITGB8	3696
-2.23629	4.63192e-06	NEBL	10529
-2.23502	0.0249374	B3GALT5	10317
-2.22667	0.00207008	C22orf42	150297
-2.22036	2.14978e-07	MEST	4232
-2.21844	4.7742e-10	TXNRD3	114112
-2.21764	8.44872e-06	ITGA4	3676
-2.2174	0.00149447	VIPR1	7433
-2.21346	0.000595402	ONECUT2	9480
-2.21195	6.78346e-09	ZNF423	23090
-2.20994	8.94075e-05	NPR2	4882
-2.20742	1.27763e-11	ADPRHL1	113622
-2.19795	7.82018e-08	RBM20	282996
-2.19318	9.32879e-10	PCDH8	5100
-2.19224	0.00318864	TP53TG1	11257
-2.18636	0.000277587	LINC02304	105370648
-2.18304	0.000201285	SIX3	6496
-2.18121	1.27871e-11	CD82	3732
-2.17761	8.55242e-34	EMB	133418
-2.17638	0.00344867	ARHGEF3	50650
-2.1729	2.29269e-07	LRRN4CL	221091
-2.17192	1.51721e-07	SH2D2A	9047
-2.17121	3.35166e-25	MFAP4	4239
-2.17034	1.63352e-05	TMEM151B	441151
-2.16828	1.89486e-05	DKK3	27122
-2.16435	4.21341e-20	NMT2	9397
-2.16081	2.13997e-24	AADAT	51166
-2.15929	2.37526e-17	APBA2	321
-2.15808	0.00276199	MPP4	58538
-2.15685	0.000148896	CRABP2	1382
-2.15567	2.65193e-05	TMC5	79838
-2.15427	8.29626e-19	CCDC136	64753
-2.14708	4.62571e-19	KIT	3815
-2.14578	4.09308e-05	DHRS2	10202
-2.14487	3.36418e-10	LRP4	4038
-2.14278	2.27863e-16	HACD1	9200
-2.1407	5.18414e-20	FJX1	24147
-2.14051	1.19437e-07	IGDCC4	57722
-2.1397	3.91872e-09	ZNF660	285349
-2.13953	2.46414e-05	SLCO3A1	28232
-2.13629	3.89868e-07	GOLGA6L17P	642402
-2.13424	3.03145e-12	SLC45A3	85414
-2.13086	0.00566815	PCYT1B	9468
-2.13043	5.83203e-13	LIN28B	389421
-2.125	0.00366637	MIR17HG	407975
-2.12462	4.87171e-17	ARL14EP	120534
-2.12303	0.0129962	PLAU	5328
-2.12167	1.79615e-09	CDH6	1004
-2.11999	4.13004e-35	LDLRAD3	143458
-2.11703	6.84227e-05	SLC16A9	220963
-2.11539	3.28265e-09	DPF1	8193
-2.11454	7.797e-07	BSN	8927
-2.11241	0.0177369	SCIRT	101929705
-2.11164	0.0011394	KRT80	144501
-2.11145	0.01028	FHAD1-AS1	101927417
-2.10462	1.30713e-24	IMMP1L	196294
-2.1036	2.81909e-13	PAX6	5080
-2.1035	0.0318741	EBI3	10148
-2.10247	3.72557e-10	NEDD9	4739
-2.10177	6.14492e-16	CPLX1	10815
-2.10153	5.69602e-30	MYO1B	4430
-2.08533	7.54232e-39	RAB3IL1	5866
-2.08435	2.6616e-10	ZNF501	115560
-2.08132	0.000546526	GLT8D2	83468
-2.08106	0.000259812	SLC16A14	151473
-2.07984	1.72327e-16	LRRC75A	388341
-2.07798	0.00547918	SEMA5B	54437
-2.07245	0.0183416	LINC02037	101929337
-2.07073	7.25151e-05	PSEN2	5664
-2.0667	0.0245101	GPX3	2878
-2.0555	0.0295137	PLEKHA6	22874
-2.05535	0.00311195	MYO16	23026
-2.05361	1.07527e-14	SPTBN2	6712
-2.05285	6.7031e-05	TFAP2B	7021
-2.05262	4.25912e-08	ALDH1L1-AS2	100862662
-2.04587	3.90838e-32	TCF7L1	83439
-2.04584	4.8636e-18	SLC37A1	54020
-2.04305	0.00103803	ABTB3	121551
-2.04185	2.0876e-10	COL1A1	1277
-2.03917	0.00414221	NRP2	8828
-2.03901	1.70904e-17	C1orf21	81563
-2.03777	1.90747e-13	PRODH	5625
-2.02849	0.00118244	MYCL	4610
-2.02847	2.65762e-06	CA12	771
-2.0217	3.12115e-11	ENDOD1	23052
-2.02149	5.09345e-07	TMEM132B	114795
-2.02119	3.024e-16	PCOLCE	5118
-2.02013	0.0124505	RPH3A	22895
-2.01951	2.67835e-20	TMEM216	51259
-2.00422	2.47231e-07	PHF21B	112885
-2.00333	2.49024e-15	HOXB8	3218
-2.0014	1.13537e-07	RIN3	79890
-1.99702	5.31282e-07	EYA4	2070
-1.9948	8.15732e-09	TLN2	83660
-1.9906	1.09068e-10	EHD3	30845
-1.98766	7.69433e-38	EIF3M	10480
-1.98489	2.70008e-12	NYNRIN	57523
-1.98468	6.15405e-31	CDH2	1000
-1.97983	0.0145527	FILIP1	27145
-1.97808	2.32845e-14	TMEM117	84216
-1.96546	1.4347e-06	RBP1	5947
-1.96154	6.04831e-25	RAX	30062
-1.96129	1.69576e-05	DTX4	23220
-1.96117	0.0439654	NAP1L3	4675
-1.95999	0.000127058	LINC00463	101928922
-1.95874	0.0324915	CACNG5	27091
-1.95694	7.59692e-07	FNIP2	57600
-1.95485	3.04736e-09	SYT6	148281
-1.95471	1.59842e-12	RPS6KA2	6196
-1.94992	1.90838e-08	PTPRE	5791
-1.94842	0.0369303	LINC00326	285735
-1.94782	0.00514138	SP6	80320
-1.94377	2.40876e-05	SLC16A10	117247
-1.94253	2.73585e-06	ZNF26	7574
-1.93821	0.00436402	IGSF9	57549
-1.93687	3.00912e-05	NUAK1	9891
-1.93669	0.00446646	TNFRSF18	8784
-1.93634	0.0303718	KBTBD8	84541
-1.93311	6.66433e-19	LGR4	55366
-1.93275	6.15602e-13	PRDM11	56981
-1.93007	6.32461e-12	PCDH18	54510
-1.92764	2.76758e-07	TMEM198	130612
-1.92596	4.00675e-05	PRAME	23532
-1.91481	9.68529e-08	GOLGA6L4	643707
-1.91132	0.0257025	MSX2	4488
-1.90484	1.32894e-34	ITPR2	3709
-1.90433	0.00704877	LY6K	54742
-1.90375	0.000154913	UBE2Q2P1	388165
-1.89866	0.00150458	TPK1	27010
-1.89806	0.000370521	BICC1	80114
-1.89754	0.00011766	CXCR4	7852
-1.89645	1.25979e-18	FAM107B	83641
-1.89576	2.53317e-09	INA	9118
-1.89547	2.10281e-05	SMOX	54498
-1.89501	1.37983e-09	FBLIM1	54751
-1.89305	1.56343e-23	IFTAP	119710
-1.89297	1.55074e-13	PTPRJ	5795
-1.89203	0.0251504	CD55	1604
-1.89151	3.43765e-14	TBC1D12	23232
-1.88486	0.0235979	EGFR	1956
-1.88146	1.11845e-28	KDM6A	7403
-1.87984	0.000179906	SOCS1	8651
-1.87935	0.000286527	WNK2	65268
-1.87843	8.54284e-06	NUAK2	81788
-1.87685	0.0166278	AK5	26289
-1.87627	8.92492e-23	BARX1	56033
-1.87297	0.00735266	SLC22A4	6583
-1.87051	0.00035847	SUCLA2	8803
-1.86828	1.30346e-08	LARGE2	120071
-1.86787	3.00462e-06	SBSPON	157869
-1.86366	0.00029753	WIPF1	7456
-1.86144	3.62721e-16	TRIM44	54765
-1.86003	1.40173e-11	RGMA	56963
-1.85519	2.39994e-05	SRPX2	27286
-1.85217	0.0015634	ADGRF3	165082
-1.85174	0.0181777	LOC339260	339260
-1.85171	6.05807e-14	CCDC80	151887
-1.8495	5.11196e-09	FAM89A	375061
-1.84942	1.33033e-10	CRY2	1408
-1.8486	4.78606e-10	AKT3	10000
-1.84827	0.0011575	RELL1	768211
-1.84424	1.06856e-10	MGAT3	4248
-1.83987	0.0169552	CECR2	27443
-1.83575	3.96477e-12	ALKBH3	221120
-1.83547	0.0236431	PAFAH1B2P2	643711
-1.83436	8.39579e-07	CLUL1	27098
-1.82735	0.00323606	LINC01152	102606463
-1.82176	0.00259549	CDC42EP1	11135
-1.82152	5.95685e-05	CRYBG3	131544
-1.82147	5.31964e-28	ABCC4	10257
-1.82123	0.00208221	MSI1	4440
-1.82	0.045218	BCL2L15	440603
-1.81726	8.50871e-15	TRAF6	7189
-1.8171	8.0258e-05	SGMS2	166929
-1.81678	0.0452138	ELAPOR2	222223
-1.81353	0.021342	LINC00933	100506874
-1.80804	1.91241e-08	DISP1	84976
-1.80513	0.000481326	KCNG3	170850
-1.80231	7.15516e-08	KCNA2	3737
-1.80098	0.00391757	ITGA9	3680
-1.79899	1.99184e-07	ARID5A	10865
-1.79493	2.67731e-05	BEND5	79656
-1.79217	0.000370318	EMID1	129080
-1.79184	0.00224697	ADCY4	196883
-1.79135	0.000647959	KIF6	221458
-1.78924	0.000133706	SDC3	9672
-1.78563	3.34815e-12	TSC22D1	8848
-1.78442	0.000112447	CORO2A	7464
-1.78407	1.3416e-17	SUSD6	9766
-1.77663	0.00037698	IRF1	3659
-1.77596	8.23944e-08	CDKL5	6792
-1.77056	1.00601e-07	RNF165	494470
-1.76676	2.5987e-08	GDNF	2668
-1.76367	2.82615e-06	SIPA1L3	23094
-1.75764	4.1473e-06	WWC1	23286
-1.75745	0.00563344	LINC02381	400043
-1.74974	1.72526e-16	SAMD5	389432
-1.74536	0.0122249	NCAM1	4684
-1.74383	1.45337e-09	CDK18	5129
-1.74262	2.87606e-09	TMEM65	157378
-1.74254	1.69695e-10	IRX3	79191
-1.74253	4.27056e-05	SATB1	6304
-1.74145	0.00257907	ANKS6	203286
-1.73963	0.0424311	HMGB1P31	100873894
-1.73879	4.08122e-08	PELI2	57161
-1.73747	0.000132997	LYSMD2	256586
-1.73539	7.10279e-17	GDAP1	54332
-1.73367	0.000371233	MICAL2	9645
-1.72737	1.13991e-32	CCDC34	91057
-1.72551	0.00480897	F11-AS1	285441
-1.72279	0.000464067	PLEKHA7	144100
-1.72001	6.00284e-08	MAML3	55534
-1.71893	1.84715e-14	PPARGC1B	133522
-1.71606	5.90844e-05	ITGA3	3675
-1.71567	0.00432586	RPS2P32	256355
-1.71015	1.57396e-08	DYNC1I1	1780
-1.70767	0.031815	PPP4R4	57718
-1.70557	2.36468e-19	XIST	7503
-1.70533	1.19575e-05	SERPINE3	647174
-1.70485	5.30628e-06	LOXL2	4017
-1.69908	5.31277e-08	TGFBI	7045
-1.69785	0.0304205	SEC16B	89866
-1.68769	0.00319603	DEPP1	11067
-1.68733	5.4968e-07	MYLK	4638
-1.68523	1.38746e-13	LCP1	3936
-1.68466	1.32455e-17	PLAG1	5324
-1.68245	0.047866	LONRF2	164832
-1.68199	0.00117598	RAB11FIP4	84440
-1.68198	3.44244e-05	LIG4	3981
-1.67581	7.08558e-21	RCN1	5954
-1.67349	1.60076e-06	CCDC3	83643
-1.67285	0.0306083	DOCK9	23348
-1.6701	1.91031e-10	KSR1	8844
-1.66622	2.63069e-09	VSTM2L	128434
-1.66278	1.25267e-12	GRTP1	79774
-1.65971	0.0368118	SLC44A5	204962
-1.65734	3.78316e-12	NR4A3	8013
-1.65713	0.000181516	TGFBR3	7049
-1.65674	0.00100879	NDST3	9348
-1.65643	6.03904e-06	HEBP2	23593
-1.65452	0.000200762	WASF3	10810
-1.65374	0.00378776	FLT4	2324
-1.65202	2.32086e-18	COL4A1	1282
-1.64999	7.80511e-11	LIN7C	55327
-1.64779	0.000916442	IGHG4	3503
-1.64769	0.00596642	IGHG1	3500
-1.64752	2.75869e-06	MAPT	4137
-1.6474	0.000289296	VWCE	220001
-1.63963	0.0160931	CAPN14	440854
-1.63955	0.0145834	WDR86	349136
-1.63823	3.13368e-33	KIF18A	81930
-1.6381	0.000171665	WT1-AS	51352
-1.63657	1.50278e-14	SYTL5	94122
-1.63656	0.00127383	CYP2U1	113612
-1.63331	0.00244378	ARL4C	10123
-1.62569	1.38361e-05	ADA2	51816
-1.62517	0.00113531	RASGRF2	5924
-1.62363	0.0011285	CAVIN4	347273
-1.62337	6.38555e-06	PLCXD3	345557
-1.6226	0.000196018	CACNA1I	8911
-1.61594	0.000284773	CT75	440934
-1.61372	2.44482e-07	GLI1	2735
-1.61126	5.73529e-06	PI15	51050
-1.60658	1.17219e-06	HTRA3	94031
-1.60485	0.000177358	LOC374443	374443
-1.60407	1.20381e-05	MFSD2A	84879
-1.60287	0.00366065	HBEGF	1839
-1.60033	0.000964981	MGAT5B	146664
-1.59597	2.78373e-11	HHAT	55733
-1.59383	0.0493151	MIR9-1HG	10485
-1.59353	0.00803524	JAM2	58494
-1.59159	0.0414997	CHGB	1114
-1.59154	0.00582234	CYFIP1	23191
-1.58818	3.21084e-09	ZNF677	342926
-1.58514	0.00384053	KHDRBS3	10656
-1.58446	0.0370365	SCN3B	55800
-1.58445	8.15666e-05	ZNF582	147948
-1.5841	0.0117032	CSDC2	27254
-1.57839	2.54737e-07	SPRYD7	57213
-1.57275	0.0109739	CHMP4C	92421
-1.571	9.28608e-16	MVB12B	89853
-1.5673	5.98163e-10	CTDSPL	10217
-1.56707	4.30378e-05	NEK3	4752
-1.56637	0.00959734	ZNF835	90485
-1.56527	0.00399889	NR3C2	4306
-1.56333	4.7123e-06	ZHX2	22882
-1.56172	0.000565728	EGR4	1961
-1.55983	0.00120396	KCNQ3	3786
-1.5579	1.62455e-17	TCP11L1	55346
-1.55786	0.000686441	GZMM	3004
-1.55718	6.27375e-12	COL4A2	1284
-1.5544	3.3042e-05	TMOD2	29767
-1.55387	1.04464e-07	AK7	122481
-1.54236	0.0148691	CSPG4	1464
-1.54137	4.51943e-08	MYORG	57462
-1.54121	5.28967e-06	MTHFD1L	25902
-1.54057	7.61546e-05	KCNN3	3782
-1.53959	2.34471e-06	FAM221A	340277
-1.5368	7.6531e-06	SESTD1	91404
-1.53551	0.0134751	LOC112268389	112268389
-1.53547	6.09204e-13	TWIST1	7291
-1.5343	1.61437e-09	RASAL2	9462
-1.5327	1.63609e-08	LSAMP	4045
-1.53204	2.01207e-14	RECK	8434
-1.5318	7.79881e-07	TBX1	6899
-1.53121	4.47212e-13	PEX16	9409
-1.52906	0.00166516	EIF4E3	317649
-1.52347	3.7313e-09	ARSJ	79642
-1.52232	0.043745	TP53AIP1	63970
-1.51808	0.000246104	FOXD3	27022
-1.51602	5.982e-17	DGKZ	8525
-1.51563	0.000189355	ADRA1A	148
-1.51382	1.12563e-12	PSD3	23362
-1.51114	7.66397e-22	ZNF408	79797
-1.50687	0.016636	PCDHAC1	56135
-1.50655	0.000798084	FYN	2534
-1.50618	0.00333814	B3GALT1	8708
-1.50463	0.00811937	LRRIQ1	84125
-1.50406	0.000239767	LGR5	8549
-1.50339	1.04325e-07	KRT8	3856
-1.50309	0.00172616	DRD4	1815
-1.50212	0.0108339	ZBED9	114821
-1.4988	2.03424e-09	VANGL2	57216
-1.49634	0.0433821	RPSAP52	204010
-1.49615	3.55686e-10	ANKRD6	22881
-1.49337	3.05027e-07	SOX11	6664
-1.49233	8.58794e-06	LOC730101	730101
-1.48856	0.0150807	DCDC1	341019
-1.48668	4.80263e-25	ADAMTS4	9507
-1.48547	0.00017448	MSRB3	253827
-1.48451	2.58956e-05	MSX1	4487
-1.48239	5.51032e-05	DAB2	1601
-1.48188	8.61353e-11	CDADC1	81602
-1.48037	0.0385201	HRNR	388697
-1.4802	1.05732e-05	LIMCH1	22998
-1.48013	5.10397e-05	MATN3	4148
-1.47941	3.27503e-13	PDHX	8050
-1.47926	0.00591646	CRYAB	1410
-1.47881	4.92592e-11	HDGFL3	50810
-1.47801	0.0207156	FAM124A	220108
-1.47566	0.0318745	SMR3B	10879
-1.46992	0.0139799	HIVEP2	3097
-1.46803	0.0424082	PDZD2	23037
-1.46665	7.17384e-13	NUFIP1	26747
-1.46574	0.0243071	FILIP1L	11259
-1.46547	1.73419e-07	GALNT1	2589
-1.46546	9.54783e-31	NUP160	23279
-1.46443	1.32357e-06	ZNF334	55713
-1.46009	0.000127337	SNHG15	285958
-1.45513	0.00168721	APBB2	323
-1.45442	2.86269e-08	RHOBTB1	9886
-1.45376	7.79219e-14	ADGRA2	25960
-1.45364	7.48402e-10	FCHSD1	89848
-1.45307	2.51769e-22	CSTPP1	79096
-1.45221	7.26684e-12	PPM1L	151742
-1.45201	0.0112074	GATA3	2625
-1.44981	0.020187	FGFR2	2263
-1.44782	3.56494e-05	ARHGAP42	143872
-1.44587	0.0119815	WDR17	116966
-1.44396	0.0122665	STX16-NPEPL1	100534593
-1.44341	2.3744e-11	GTF2F2	2963
-1.44316	0.0147278	AADACL4	343066
-1.43769	5.09395e-09	CLDN1	9076
-1.43341	1.91394e-10	APIP	51074
-1.43336	5.19948e-11	ABTB2	25841
-1.43267	3.76099e-19	FRMD6	122786
-1.42946	4.19519e-05	DGKH	160851
-1.4259	3.29918e-12	DNAJC24	120526
-1.42576	2.02436e-05	PTPRG	5793
-1.42417	4.40973e-32	FBXO3	26273
-1.42296	2.13212e-07	CALD1	800
-1.42178	2.13807e-09	COL6A3	1293
-1.42027	2.90538e-08	ATP2B4	493
-1.4193	2.53544e-19	PSMC3	5702
-1.4193	3.13095e-05	KCNE3	10008
-1.41897	6.49259e-14	ELP4	26610
-1.41773	1.45514e-06	DLEU2	8847
-1.41712	3.13534e-15	DCUN1D2	55208
-1.41537	1.3756e-08	FBN1	2200
-1.41508	0.0424756	ANKRD30BL	554226
-1.41352	0.000117409	ATP7B	540
-1.41244	5.175e-15	CHCHD7	79145
-1.41176	0.000259812	PRDM5	11107
-1.41171	0.000357829	RIMS3	9783
-1.41163	0.00103732	GNG4	2786
-1.40914	2.21582e-06	HNRNPA1L2	144983
-1.40866	0.000362352	ZNF560	147741
-1.40644	1.0927e-11	CRMP1	1400
-1.40015	5.36448e-09	SERPING1	710
-1.39973	1.8972e-10	FMNL2	114793
-1.39879	0.0186933	KCNMA1	3778
-1.39767	0.000581773	C9orf64	84267
-1.39603	0.00939985	EMILIN3	90187
-1.39546	0.00195955	GPAT3	84803
-1.3952	0.0417332	TNNT2	7139
-1.39421	0.0254358	NINJ2-AS1	100049716
-1.39367	9.15694e-05	NXN	64359
-1.3933	4.39067e-08	EPHA2	1969
-1.3923	4.49961e-16	NAT10	55226
-1.38857	8.26806e-05	KCNH2	3757
-1.38708	0.00191573	ENTPD3	956
-1.38689	0.0011285	TMEM145	284339
-1.38623	2.90656e-17	BIVM	54841
-1.3818	2.56903e-07	TRAM2-AS1	401264
-1.38081	3.80003e-06	TNFRSF21	27242
-1.37966	0.00276563	PCNX2	80003
-1.37434	0.0321553	WASIR2	100132169
-1.37297	1.0952e-21	API5	8539
-1.3726	2.00617e-06	GPATCH4	54865
-1.37231	5.35529e-06	PCCA	5095
-1.37191	1.1651e-09	SOX9	6662
-1.37128	4.60321e-13	BTG2	7832
-1.36878	4.9699e-13	TEX30	93081
-1.36597	0.00201701	ALPL	249
-1.36595	0.00376797	LOX	4015
-1.36424	7.59692e-07	ANO5	203859
-1.36381	0.00920159	TMEM119	338773
-1.36289	6.09701e-06	RPP40	10799
-1.36203	0.00197955	CGNL1	84952
-1.36019	0.000511252	SESN3	143686
-1.35998	2.84239e-10	MID1	4281
-1.3589	0.00381813	RRAGD	58528
-1.35833	0.000346636	GLIPR2	152007
-1.35469	1.11226e-08	CDCA7L	55536
-1.35369	3.91561e-12	NAA16	79612
-1.35361	2.76758e-07	MTCL1	23255
-1.35338	0.000493433	NFATC4	4776
-1.35337	0.00667203	TAFA2	338811
-1.34631	0.0178452	PDK3	5165
-1.34378	3.7256e-16	CDC16	8881
-1.34276	0.00168392	EVX2	344191
-1.3407	7.87998e-09	CRIM1	51232
-1.33514	3.25603e-10	HARBI1	283254
-1.33491	0.00354651	MFAP3L	9848
-1.33329	0.00365066	CCDC144A	9720
-1.33246	2.43812e-05	MRPS31P5	100887750
-1.33172	0.00344414	ASL	435
-1.33149	2.31356e-12	UCHL3	7347
-1.33137	1.85931e-06	SLC15A2	6565
-1.32635	0.0232048	ICAM1	3383
-1.32452	0.00588284	TUBA8	51807
-1.32426	4.06018e-17	EXT2	2132
-1.32418	1.84715e-14	PTPMT1	114971
-1.32295	0.000637961	ARSD	414
-1.32229	9.14542e-10	KIAA1671	85379
-1.322	0.00061037	PMEPA1	56937
-1.32144	6.47613e-06	ZNF542P	147947
-1.32106	0.00137593	TNC	3371
-1.32103	0.0176979	PCDH12	51294
-1.32035	2.12297e-08	CTIF	9811
-1.31942	5.31681e-07	NBEA	26960
-1.31388	0.0094628	PCDHGB7	56099
-1.31351	1.49015e-05	NTRK1	4914
-1.31238	0.00152368	OLFML2A	169611
-1.31203	1.27442e-07	CCNJ	54619
-1.311	0.000761208	B3GNT2	10678
-1.3107	0.017808	RNF144B	255488
-1.31063	5.65814e-05	SSX2	6757
-1.30991	0.000150781	SLITRK3	22865
-1.30968	0.000497781	PARVA	55742
-1.30004	3.46236e-05	GPC6	10082
-1.3	1.17464e-05	SAMD4A	23034
-1.2925	0.0158667	GSDME	1687
-1.28967	0.0130773	GFI1	2672
-1.28704	3.55787e-06	PRRT4	401399
-1.28686	2.03328e-09	SIAH3	283514
-1.28103	0.00760984	PDE3B	5140
-1.27881	0.0266026	DKK1	22943
-1.27695	0.000466426	FBXL7	23194
-1.27686	0.000615294	UNC80	285175
-1.27357	3.90873e-10	NRIP1	8204
-1.27326	0.00944125	PODXL	5420
-1.27149	0.00962919	GGACT	87769
-1.26973	3.22545e-08	GNG2	54331
-1.26638	5.9425e-10	RAB15	376267
-1.26093	2.38358e-09	GPR63	81491
-1.26018	0.00780745	ZNF665	79788
-1.25909	0.0445725	HBQ1	3049
-1.25618	0.000642391	PCBP4	57060
-1.25385	0.0381484	AATBC	284837
-1.25291	8.44872e-06	TSHZ3	57616
-1.25277	5.13953e-07	FAIM	55179
-1.25041	0.0183793	FAM66B	100128890
-1.25035	0.00702534	SLC7A11	23657
-1.24862	0.00190212	GPHN	10243
-1.24715	0.0015634	ITPRIP	85450
-1.24676	0.0368455	SPATA6	54558
-1.24414	0.00649059	UBAC2-AS1	100289373
-1.24412	0.017161	C1RL	51279
-1.24215	0.00403067	TUFT1	7286
-1.24211	0.000247858	CELSR1	9620
-1.24163	1.7107e-17	RAP2A	5911
-1.23901	2.78328e-07	METTL15	196074
-1.23761	0.0442976	KCNRG	283518
-1.23664	0.0116396	SPTB	6710
-1.23215	0.0143564	NIPAL1	152519
-1.23172	0.000751728	INKA1	389119
-1.23027	8.1626e-06	SSX3	10214
-1.22804	6.16306e-13	QSER1	79832
-1.22748	1.44068e-05	COL7A1	1294
-1.22581	0.0371627	RAB20	55647
-1.22466	4.1342e-06	EIF1AX	1964
-1.22342	0.0327228	PPP2R5B	5526
-1.22251	6.30598e-06	KANK1	23189
-1.22129	0.000161782	NFKBIB	4793
-1.22122	2.31612e-06	MARVELD3	91862
-1.2201	7.288e-10	LMO2	4005
-1.21908	4.51999e-05	TMEM71	137835
-1.2181	0.000261272	PXDC1	221749
-1.21723	0.0119381	FAM131B	9715
-1.21509	1.4933e-09	BORA	79866
-1.21004	0.00355419	CHIC2	26511
-1.20691	2.8255e-14	MTCH2	23788
-1.20552	0.0447018	FAM131C	348487
-1.20487	6.05243e-05	GRP	2922
-1.20381	0.000270295	BEND7	222389
-1.20314	2.3199e-16	NDUFS3	4722
-1.19895	7.20067e-20	RNASEH2B	79621
-1.19821	1.19995e-16	CUL4A	8451
-1.19279	6.24358e-08	CUX1	1523
-1.19227	4.09308e-05	CRABP1	1381
-1.192	0.00165463	ZNF232-AS1	101928000
-1.19176	0.00206765	ALDH2	217
-1.19089	0.0355246	ADGRA1	84435
-1.1906	4.50221e-16	NAXD	55739
-1.18992	0.000123376	LCA5	167691
-1.18772	8.44922e-06	DUBR	344595
-1.18467	9.68529e-08	SLC35C1	55343
-1.18443	0.0102538	SOSTDC1	25928
-1.1832	4.77042e-09	FKBP5	2289
-1.18115	0.000695476	ELAVL3	1995
-1.1803	0.000168679	AKR1B1	231
-1.17691	3.75064e-06	IGF1R	3480
-1.17664	0.00624876	OLFML3	56944
-1.17593	1.21732e-05	DLG3	1741
-1.17549	0.00827138	ANGPTL2	23452
-1.17394	0.00011814	PKP2	5318
-1.17095	0.000451769	SH3KBP1	30011
-1.17089	0.00215015	POLR3C	10623
-1.16846	0.0207188	TSPAN12	23554
-1.16793	3.02075e-06	COG3	83548
-1.16685	0.000497781	PER3	8863
-1.16682	0.000193376	SNHG17	388796
-1.1664	0.00762829	KIF21B	23046
-1.16613	9.53829e-06	VWA8	23078
-1.16527	0.0121867	DDX60L	91351
-1.16364	5.58385e-14	LRCH1	23143
-1.16239	9.16728e-05	PRR5L	79899
-1.16207	0.000420349	TCF7	6932
-1.16178	5.57948e-05	PACC1	55248
-1.16039	1.30034e-18	TPBG	7162
-1.15883	3.38051e-08	C8orf33	65265
-1.15639	0.0255567	BMAL1	406
-1.15631	4.43874e-08	RUBCNL	80183
-1.15423	3.57396e-05	COL27A1	85301
-1.15201	0.000181126	POU4F2	5458
-1.15176	2.19354e-10	MRPS31	10240
-1.15076	7.99586e-07	CLYBL	171425
-1.15013	3.54388e-06	MYEOV	26579
-1.1477	9.44263e-05	AEN	64782
-1.14718	2.93806e-07	MADD	8567
-1.14612	1.12891e-13	AMBRA1	55626
-1.14459	0.000636137	PDE6A	5145
-1.13996	0.022539	MMP3	4314
-1.13948	0.00144881	MINDY2-DT	101928725
-1.13918	0.0197682	TMEM151A	256472
-1.13908	4.09956e-05	KREMEN1	83999
-1.13822	0.0189839	ZDBF2	57683
-1.13754	0.00023933	FBXL17	64839
-1.13526	0.000100621	RIOX2	84864
-1.13521	9.46311e-08	DIAPH2	1730
-1.13494	5.39984e-06	GKAP1	80318
-1.13398	1.26224e-05	ZNF33B	7582
-1.13317	0.00525062	ETS1	2113
-1.13303	0.00249079	ZBTB18	10472
-1.13242	4.60321e-13	CARS2	79587
-1.13169	0.000690861	BDH1	622
-1.12952	3.47962e-14	LNPEP	4012
-1.1279	5.08505e-05	SLC38A1	81539
-1.1275	3.5972e-10	CSTF3	1479
-1.12642	4.10804e-16	WASF1	8936
-1.12612	0.00101958	LZTS3	9762
-1.12531	5.95894e-14	ARFGAP2	84364
-1.12454	1.32312e-05	RASL10B	91608
-1.1238	0.00472629	PLS1	5357
-1.12221	4.35479e-05	PSTPIP2	9050
-1.11782	0.00195439	MSRB2	22921
-1.11763	1.66433e-05	TPT1	7178
-1.11732	2.76265e-09	STK24	8428
-1.11589	0.00856008	RNF144A	9781
-1.11274	0.036142	WARS1	7453
-1.11264	6.93313e-05	CPB2	1361
-1.10969	1.96275e-06	POGLUT2	79070
-1.10677	5.52394e-08	SLC39A13	91252
-1.10326	3.52619e-06	PALS1	64398
-1.1032	5.92066e-05	RCAN1	1827
-1.10211	0.00107066	GAP43	2596
-1.10051	7.85571e-05	GSN	2934
-1.0978	0.0152915	SFMBT2	57713
-1.09678	0.0201133	NUDT10	170685
-1.09665	0.000939962	UFM1	51569
-1.09548	0.00232764	RGS4	5999
-1.09385	3.06092e-11	DIS3	22894
-1.09074	0.000574781	PTPRU	10076
-1.08985	8.85507e-11	SUGT1	10910
-1.08976	0.0207156	PER2	8864
-1.08947	3.21909e-06	IGFBP2	3485
-1.08914	0.00166286	RRS1	23212
-1.08911	0.00221086	CPNE2	221184
-1.08867	3.80586e-07	SYNDIG1	79953
-1.08824	0.0140599	TTLL11	158135
-1.08679	4.00851e-07	PIBF1	10464
-1.08551	1.21091e-08	SLC25A30	253512
-1.08206	3.33893e-10	CHAMP1	283489
-1.08113	0.000767454	TGDS	23483
-1.08091	3.11659e-15	ESD	2098
-1.07958	0.00232718	LIPE	3991
-1.07916	8.26855e-24	ATG13	9776
-1.07848	4.58474e-07	PROSER1	80209
-1.07731	1.81225e-11	PCGF5	84333
-1.07724	0.0312152	ST3GAL1	6482
-1.07702	6.99087e-10	SLC25A15	10166
-1.07637	4.33823e-06	TSPAN9	10867
-1.07524	0.0205761	ITGA9-AS1	101928153
-1.0737	0.000871728	GK	2710
-1.0711	1.44986e-06	ZRSR2	8233
-1.06992	0.0316916	ZNF573	126231
-1.06972	0.0029552	OGFRL1	79627
-1.06786	1.95022e-07	NCK2	8440
-1.06258	9.6149e-06	CD99	4267
-1.06179	0.0414997	ITPKA	3706
-1.06161	0.00596496	SNHG8	100093630
-1.06058	6.21504e-05	DENND2C	163259
-1.05968	0.00255872	CEP126	57562
-1.05409	3.00665e-07	CCDC86	79080
-1.05384	0.00563344	MYO1E	4643
-1.05319	0.00237571	ENC1	8507
-1.05282	0.000828237	SEMA4D	10507
-1.05073	1.89858e-07	AOPEP	84909
-1.05011	0.0043088	VWA5A	4013
-1.04891	3.3042e-05	GAREM2	150946
-1.04741	0.000896799	ADAP1	11033
-1.04634	2.25335e-05	ABHD13	84945
-1.04344	0.00361427	SLC39A8	64116
-1.04275	0.0195167	NCS1	23413
-1.04046	0.000293571	MAPRE2	10982
-1.04029	2.26962e-09	CELF1	10658
-1.03893	0.000320822	PLCG2	5336
-1.03747	3.05529e-10	FBXL3	26224
-1.03337	3.04927e-16	VPS36	51028
-1.03203	4.45978e-08	PCID2	55795
-1.03086	0.000121932	FOXO1	2308
-1.02922	0.000417347	PHF21A	51317
-1.02524	0.0120776	JAG1	182
-1.02349	1.52261e-05	RASA3	22821
-1.02348	4.78558e-07	PARP3	10039
-1.02293	4.41291e-06	RTL5	340526
-1.02221	0.0209741	CA5B	11238
-1.02173	4.03067e-05	FAT1	2195
-1.02074	1.97708e-06	PACSIN3	29763
-1.01961	0.0277464	PCDHAC2	56134
-1.01851	6.76868e-06	SNHG1	23642
-1.01735	0.0110022	TOP1	7150
-1.0171	6.47157e-05	PLEKHG3	26030
-1.01706	7.59393e-09	PLXNA1	5361
-1.01618	0.000171256	KBTBD4	55709
-1.01514	0.00409753	SLC35F6	54978
-1.01378	0.031323	FOXP4-AS1	101060264
-1.01336	8.87957e-11	SERINC5	256987
-1.01325	1.86462e-06	EVL	51466
-1.00837	6.1343e-06	ZIC5	85416
-1.00661	2.4796e-05	EBF3	253738
-1.00341	5.202e-06	AKAP12	9590
-1.00183	0.00610459	ACSS3	79611
-1.00154	1.20832e-05	DRAM1	55332
-1.00112	0.000266699	SYP	6855
-1,00012961277455	6.53168e-05	TXNRD2	10587
1.00023	1.08433e-12	NRN1	51299
1.00092	9.15255e-05	HMGN5	79366
1.00331	0.0137162	FNDC4	64838
1.00355	0.000180584	IFIT1	3434
1.00375	0.0268612	FMNL1-DT	339192
1.00614	0.000239101	RABAC1	10567
1.00982	2.71366e-06	APLP1	333
1.01177	1.75636e-05	PSD	5662
1.01392	2.6639e-11	LMBRD1	55788
1.01638	0.00171265	SUOX	6821
1.01727	0.000608299	RHBDL1	9028
1.01741	8.60089e-05	ADCY7	113
1.01763	0.00211202	ALOX12-AS1	100506713
1.01884	0.00644381	C16orf95	100506581
1.01946	0.00935488	PATL2	197135
1.01988	0.00181107	ATP2A1	487
1.02088	9.49831e-10	MAFB	9935
1.02852	0.0426988	DHCR24	1718
1.02875	3.56278e-10	POU3F1	5453
1.03029	3.36418e-10	LMO3	55885
1.03071	5.11725e-06	SEZ6L2	26470
1.03287	0.0355522	ZNF215	7762
1.03406	1.56948e-05	TPCN1	53373
1.03488	0.0142268	ODAD1	93233
1.03679	0.000198958	BEND6	221336
1.03746	0.00471055	GASK1A	729085
1.03763	0.00103458	C1R	715
1.03895	0.0303718	SLC16A13	201232
1.03938	0.0220563	SCARA3	51435
1.04007	9.74121e-06	GPR174	84636
1.04102	0.0184845	ZNF843	283933
1.04393	0.000903752	SLC22A31	146429
1.04411	1.01247e-08	NDST4	64579
1.04593	3.05123e-06	KCND1	3750
1.04697	2.35058e-06	PDGFD	80310
1.04958	0.000379795	TRIM21	6737
1.04986	1.94403e-07	SLIT2	9353
1.05073	0.0178934	SLC8A2	6543
1.05213	0.0172588	SLC9A5	6553
1.05225	0.0126518	TPPP	11076
1.05264	0.0473038	FNDC11	79025
1.05373	3.32193e-07	ISYNA1	51477
1.05519	0.00257208	ZNF221	7638
1.05611	0.0227581	RTN4R	65078
1.05675	0.0175711	CCZ1B	221960
1.05693	0.0316947	PLAAT4	5920
1.0574	0.00318864	YBX2	51087
1.05868	1.42286e-05	H2BC20P	337873
1.06657	0.0203762	CRACD	57482
1.06808	0.00188868	IQCD	115811
1.06864	0.0460739	TP63	8626
1.07495	1.34373e-06	LIN7B	64130
1.07554	0.000198958	RASAL3	64926
1.07695	0.0077957	METTL7A	25840
1.07731	0.0232957	TESK2	10420
1.07775	2.21141e-06	PTGR1	22949
1.07922	0.0381619	ATF7-NPFF	114108587
1.08059	6.79781e-19	NCKAP1L	3071
1.08415	1.45657e-06	RASGEF1B	153020
1.08644	0.0189591	MICB	4277
1.08853	0.000507465	MYPN	84665
1.08909	5.20584e-07	LOC105379340	105379340
1.09041	0.0140356	NMRAL2P	344887
1.09511	4.53391e-05	EHHADH	1962
1.09522	0.0344631	EBF1	1879
1.09721	0.00133929	C1QL2	165257
1.09942	0.00533985	PRRT2	112476
1.10013	7.54386e-05	TBC1D8B	54885
1.10259	1.16365e-05	DHRS7	51635
1.1064	2.82615e-06	HIVEP3	59269
1.10771	0.0273819	EEF1A2	1917
1.10856	0.00759318	ARHGAP31	57514
1.11189	3.39398e-05	KDM7A-DT	100134229
1.11572	7.42655e-05	OCEL1	79629
1.11583	0.0217709	SPAG4	6676
1.11632	3.70792e-07	ZNF680	340252
1.11648	0.00509233	LINC01547	84536
1.12123	2.48755e-07	BTN3A1	11119
1.12353	0.026093	SLC40A1	30061
1.12411	0.00416128	GLB1L2	89944
1.12526	4.97159e-05	LOC105370105	105370105
1.12573	2.6553e-11	GOLIM4	27333
1.12591	0.00251115	PXMP4	11264
1.12664	9.99499e-06	CLEC11A	6320
1.12676	0.00835918	BSCL2	26580
1.12706	1.78475e-05	CSPG5	10675
1.12722	0.0189496	GSTM3P1	170523
1.12855	0.0137872	DKKL1	27120
1.13239	0.00330373	TDRG1	732253
1.13737	8.58776e-09	SMPDL3A	10924
1.13766	8.5525e-08	STEAP1	26872
1.13955	0.0198531	MVD	4597
1.13978	0.000725027	KDELR3	11015
1.14168	0.00245252	SLC12A5-AS1	109729184
1.14264	0.0186984	LOC101928728	101928728
1.14546	3.25243e-12	CYBA	1535
1.14553	3.71559e-11	ZNRF2	223082
1.14901	8.84023e-05	GPR176	11245
1.14942	2.99177e-05	HCN2	610
1.14964	0.037009	TSPOAP1	9256
1.14974	3.74059e-09	PAQR5	54852
1.15292	5.62994e-16	NOL3	8996
1.15478	0.0171273	SCN1B	6324
1.15957	0.00957495	PAOX	196743
1.16235	0.0193521	NEK2-DT	91548
1.16533	0.00368998	NTSR1	4923
1.16615	9.68529e-08	NOTCH3	4854
1.16846	0.000459876	ATP1B2	482
1.16918	6.60318e-05	NPY1R	4886
1.17055	2.53609e-05	MEIS3	56917
1.17205	0.00970379	CNTN3	5067
1.17274	0.00647937	ZNF799	90576
1.17343	0.0263054	NPR1	4881
1.17566	0.0198248	VSIG10L	147645
1.17705	2.18224e-06	PAPSS2	9060
1.178	8.25788e-06	CYTL1	54360
1.17802	3.7068e-05	TRAM1L1	133022
1.17936	0.0324736	PLAC1	10761
1.18075	0.0092252	NETO1	81832
1.181	0.00787996	TRIQK	286144
1.1814	5.63143e-05	TMEM38A	79041
1.18172	0.00680316	TMEM54	113452
1.1828	2.82615e-06	DMD	1756
1.18428	2.75194e-10	APOBEC3D	140564
1.18708	0.0201757	LINC02177	101927009
1.18755	1.58546e-05	SULT1B1	27284
1.18758	3.45315e-10	RAC2	5880
1.19083	0.00176625	CFAP69	79846
1.1929	0.000963613	HMGCR	3156
1.19305	0.000288961	CARD6	84674
1.19724	0.00759968	ACSS2	55902
1.19756	4.13177e-09	STRIP2	57464
1.20061	1.15581e-05	ARMCX2	9823
1.20334	0.0484155	CD109-AS1	101928489
1.20559	2.23563e-08	PALM2AKAP2	445815
1.20726	0.00800839	EIF2AK3-DT	101928403
1.21254	0.00496612	DRAXIN	374946
1.21272	3.44756e-29	FCGRT	2217
1.21304	0.00222447	STEAP3	55240
1.21322	0.0157945	LOC388282	388282
1.21372	0.00244279	CPAMD8	27151
1.21545	0.00972992	TMTC2	160335
1.21964	0.000418164	CD302	9936
1.21965	0.000493867	NWD1	284434
1.22223	0.000222094	FMNL1	752
1.2245	0.0126481	TRIM54	57159
1.22465	0.00035363	HMOX1	3162
1.22477	1.91203e-06	DNAJC22	79962
1.22845	0.0215048	RIMBP3C	150221
1.22875	3.68507e-05	ABHD16B	140701
1.23473	0.038857	ODF3B	440836
1.23542	1.46263e-07	SLC12A6	9990
1.23627	2.64992e-05	ORAI3	93129
1.23661	0.042149	SPATA1	100505741
1.23895	0.014157	ATP2A3	489
1.24063	1.87349e-06	MARCHF2	51257
1.24184	0.0122013	ADGRE2	30817
1.2424	6.39199e-05	NR4A2	4929
1.24387	0.0457781	RN7SL403P	106481034
1.24403	0.0124685	SAMD9L	219285
1.25206	7.75342e-25	RNF141	50862
1.25311	0.00466477	CBX3P2	645158
1.25333	0.00108519	ZNF486	90649
1.25335	0.00221086	ADCY10P1	221442
1.25568	0.0235547	UNC13D	201294
1.25678	0.0112052	ALOX12	239
1.25721	0.000932516	SAMD13	148418
1.25746	5.01045e-05	HSD17B2	3294
1.25938	1.21473e-06	FBXL8	55336
1.25943	0.000304208	SULT1E1	6783
1.26086	3.55825e-06	GOLGA8A	23015
1.26367	1.44508e-17	ZFPM2	23414
1.26367	0.00227751	HSD17B7	51478
1.26436	0.000609204	BTD	686
1.26574	7.09694e-05	CARNS1	57571
1.26638	7.48142e-16	NKX2-2	4821
1.27254	4.1917e-10	BST2	684
1.27712	0.00278323	CPSF1P1	129099
1.27717	5.38005e-09	LY96	23643
1.27953	0.0207348	ST6GALNAC2	10610
1.28046	1.21953e-18	SLC35F3	148641
1.28303	2.42056e-17	ITGA7	3679
1.28502	6.15596e-05	ID1	3397
1.29435	2.38669e-08	POU4F1	5457
1.29538	0.0182955	CPS1	1373
1.29624	0.00103803	CACNA1G	8913
1.2969	0.00588622	RASA4B	100271927
1.29838	2.4756e-05	TUBB4A	10382
1.29983	2.0391e-05	PGLYRP2	114770
1.30317	9.8993e-05	PCDHGC5	56097
1.30349	3.33037e-12	CTSH	1512
1.30499	0.0208062	ACAT2	39
1.3127	0.0400757	HES7	84667
1.31321	7.79881e-07	HR	55806
1.31324	8.815e-14	TMEM229A	730130
1.31435	0.00903311	ZNF438	220929
1.31591	0.00119197	GNA14	9630
1.31799	2.87726e-06	CPQ	10404
1.31932	1.20352e-05	RTN2	6253
1.32038	2.5085e-09	IFIH1	64135
1.32136	4.78558e-07	DNAH9	1770
1.32139	4.14599e-05	SAP30-DT	105377540
1.32201	0.000318595	FNDC10	643988
1.32217	6.5921e-09	ANK3	288
1.32249	0.0377408	DNAJB13	374407
1.3233	0.00172237	SYT17	51760
1.32347	0.0127977	RHEBL1	121268
1.32373	9.7094e-05	FRZB	2487
1.32373	5.95685e-05	DHX58	79132
1.32669	2.5601e-10	NCR3LG1	374383
1.33004	0.0168005	MAMSTR	284358
1.3348	0.000688379	TRIM47	91107
1.3362	0.00665572	SDAD1P1	157489
1.33842	0.000589285	SLC16A12	387700
1.34067	1.69414e-05	GMPR	2766
1.34174	1.14225e-08	HSF4	3299
1.3423	0.0351115	CLDN7	1366
1.34285	1.03706e-10	DAW1	164781
1.34534	3.27503e-13	FXYD5	53827
1.34783	0.00301455	DNAJC5G	285126
1.3488	8.94711e-11	MLKL	197259
1.34964	0.000497781	CAPS2	84698
1.35184	0.00621144	HSD17B14	51171
1.35364	1.19324e-13	SLC17A7	57030
1.35713	0.0140808	PRSS16	10279
1.3611	1.00601e-07	BTN3A2	11118
1.36521	3.39603e-26	NT5DC1	221294
1.36658	1.32603e-05	LBHD1	79081
1.36893	2.87871e-14	GHDC	84514
1.37072	0.00823211	SKAP2	8935
1.37511	6.47097e-07	N4BP2L1	90634
1.37547	0.00320856	SUSD2	56241
1.37779	0.000769323	ST8SIA4	7903
1.38051	0.00643311	SSC5D	284297
1.38349	0.025858	CEACAM19	56971
1.39065	2.55183e-05	CCDC183-AS1	100131193
1.39313	1.70446e-05	FEV	54738
1.39545	3.70323e-28	ENPP1	5167
1.39586	0.000845724	TBC1D10C	374403
1.39777	3.2859e-10	OPN3	23596
1.40139	0.00666315	CTSS	1520
1.40614	0.00134964	SPTBN4	57731
1.40686	0.0011394	EPHA5-AS1	100144602
1.41089	0.00024586	MEGF6	1953
1.41233	4.62098e-06	MAP3K6	9064
1.41656	0.0304949	CCL28	56477
1.41844	0.00177474	ERBB3	2065
1.41958	0.00241508	PROCA1	147011
1.41959	3.26176e-10	SHOX2	6474
1.42496	0.000150324	FBXO32	114907
1.42603	0.00533784	SNAI3-AS1	197187
1.43113	1.15037e-05	SSPOP	23145
1.43319	2.995e-08	AHRR	57491
1.43392	1.81089e-19	MAST3	23031
1.43394	8.13005e-08	PIP4P2	55529
1.4373	1.49061e-05	FAM149A	25854
1.44004	6.25208e-06	TLCD3B	83723
1.44083	0.000332251	MSMO1	6307
1.44088	0.00766775	RUSC1-AS1	284618
1.44282	8.73577e-13	EFNA5	1946
1.44619	0.0105864	FAM117B	150864
1.45238	0.0185313	RIMBP2	23504
1.45651	0.00438306	LOC124904553	124904553
1.45745	0.0153943	LINC01694	105372840
1.45907	0.000174924	TSHZ1	10194
1.46512	5.74121e-16	MATK	4145
1.4664	0.0341142	KIAA0319	9856
1.46877	4.13428e-10	APOBEC3G	60489
1.46882	8.59227e-07	NPAS1	4861
1.46943	0.0343242	LCN12	286256
1.47063	0.00351635	LMNTD2-AS1	692247
1.47405	0.00717248	CX3CL1	6376
1.47565	0.000177844	ANKRD24	170961
1.47587	0.0474222	AFM	173
1.47699	0.000173259	AJM1	389813
1.47706	1.20093e-18	ADGRB3	577
1.48205	6.79327e-15	YPEL5	51646
1.48319	1.61667e-13	IFI6	2537
1.48506	4.818e-08	PID1	55022
1.48588	0.0438943	HCG27	253018
1.49061	0.000466426	TEN1-CDK3	100529145
1.4918	0.00703145	PPM1J	333926
1.49283	0.000684084	SLX1A-SULT1A3	100526830
1.49292	1.66499e-06	SLC17A5	26503
1.49725	0.0102037	RAD9B	144715
1.49964	2.82902e-17	QRFPR	84109
1.50103	0.00650412	NECAB1	64168
1.50646	0.00134695	ABCC6	368
1.50688	2.08502e-21	TIMP1	7076
1.51095	0.0076752	GOLGA2P5	55592
1.51257	6.24172e-20	FRK	2444
1.51949	0.0346411	MS4A8	83661
1.52546	3.94335e-06	PSMB9	5698
1.53344	1.61261e-43	STEAP2	261729
1.53484	3.17267e-10	GIMAP2	26157
1.53813	6.03812e-05	ODAD2	55130
1.53964	0.0142268	ADAMTS2	9509
1.54832	0.00165644	LRRC73	221424
1.55148	4.85997e-08	JADE2	23338
1.55531	0.00174974	C1QL4	338761
1.5587	5.40887e-10	NOS1	4842
1.56144	9.10526e-05	PROCR	10544
1.56232	0.00234171	HSD17B7P2	158160
1.56583	0.0104101	AIFM1P1	645120
1.5661	0.000171256	SHISA7	729956
1.56759	5.93427e-07	CBFA2T3	863
1.56769	0.0215408	DNAI3	126820
1.57031	2.18894e-07	SLC16A4	9122
1.57045	9.96662e-09	SCNN1B	6338
1.57561	0.0021425	SPATA8	145946
1.577	0.0016664	SH3D21	79729
1.58196	0.00194624	STMN4	81551
1.58435	9.66245e-05	LEF1	51176
1.58545	0.000199981	CYP26B1	56603
1.59083	0.0017268	TRIM6	117854
1.59676	0.00147926	GALNT3	2591
1.59707	2.18894e-07	CYBRD1	79901
1.60079	0.0263629	LINC03048	100130370
1.60898	0.0211587	SAPCD1	401251
1.61063	2.83996e-14	ICAM5	7087
1.61182	9.80165e-16	TMEFF2	23671
1.62105	0.00424335	ANG	283
1.62798	1.27763e-11	PITX2	5308
1.63138	0.024526	TRIM34	53840
1.63194	0.0134014	ARHGAP30	257106
1.63355	6.03389e-15	MTUS1	57509
1.63849	4.818e-08	CDH10	1008
1.64	0.000379435	SLC49A3	84179
1.64521	1.38125e-07	BMP6	654
1.65699	0.00210253	TM4SF19-AS1	100874214
1.66652	1.91713e-16	DKK2	27123
1.67093	6.1332e-14	HLF	3131
1.67342	0.00117976	DISC1FP1	101929222
1.67743	0.00349989	LINC02363	728175
1.68203	9.24941e-07	CD68	968
1.68289	5.09366e-06	GBP3	2635
1.68416	9.9726e-06	DOC2A	8448
1.68659	5.28897e-21	FUT9	10690
1.6871	4.63551e-06	LINC01249	727982
1.69193	0.0157213	LINC01801	400685
1.69842	2.02606e-10	SPHKAP	80309
1.69896	0.016035	LOC107985216	107985216
1.71077	0.0106069	LINC01275	101927512
1.72835	4.36853e-07	BAIAP3	8938
1.72894	3.67101e-08	SAMD9	54809
1.74286	4.17716e-11	GIPR	2696
1.74555	5.12718e-06	PAX1	5075
1.74942	6.11399e-10	GM2A	2760
1.74966	0.0276134	TAP1	6890
1.75666	0.00146623	POLN	353497
1.75743	0.00419897	ABCA10	10349
1.76561	0.00257208	CD70	970
1.76741	0.000939578	EDARADD	128178
1.76896	2.25368e-08	DCBLD1	285761
1.77249	5.38292e-05	BRME1	79173
1.77352	0.00487912	LINC01109	102216341
1.77943	7.99586e-07	CES4A	283848
1.7813	1.27636e-14	BTN3A3	10384
1.7863	3.68574e-06	RTBDN	83546
1.78809	0.0120094	TLR6	10333
1.78827	2.32342e-16	UBA7	7318
1.79016	0.011718	PKDREJ	10343
1.79104	2.76665e-10	RSPO3	84870
1.79129	1.04985e-14	GCNT4	51301
1.79271	3.04482e-13	FHL2	2274
1.79553	0.000578169	NLRP11	204801
1.79871	0.0235979	SDS	10993
1.79986	1.82189e-21	COL25A1	84570
1.80343	8.79153e-09	APOBEC3B	9582
1.80722	0.0137672	SNAP25-AS1	100131208
1.81106	0.000182055	RPS2P14	100270827
1.81505	2.37909e-05	IRAK3	11213
1.82313	1.43409e-32	EPHA5	2044
1.83037	2.58956e-05	FCGBP	8857
1.83147	0.0221499	JMJD1C-AS1	84989
1.83189	0.0273634	OBI1-AS1	100874222
1.83285	0.00338962	OPRL1	4987
1.83525	0.0058012	RPL7AP76	643630
1.83735	0.00646604	RYR2	6262
1.84127	2.18894e-07	KANK3	256949
1.8437	0.0155145	KIRREL2	84063
1.86869	5.4735e-06	ACSM3	6296
1.87859	0.0156362	PLEKHS1	79949
1.87868	1.35539e-11	ABI3BP	25890
1.88186	0.0131185	PTENP1	11191
1.88415	5.30653e-08	CNTN1	1272
1.88982	8.24623e-09	GCA	25801
1.89447	5.06498e-13	RAB3A	5864
1.89884	0.00803524	METTL27	155368
1.90752	1.9488e-20	DOK6	220164
1.90946	0.00144448	CPNE5	57699
1.91452	1.08331e-13	TINCR	257000
1.92677	8.59227e-07	CCDC183	84960
1.92986	1.8367e-13	PARM1	25849
1.93829	1.10232e-18	RCN3	57333
1.93861	0.0206678	CFI	3426
1.94589	1.04526e-10	MCF2	4168
1.95121	0.0111207	NETO1-DT	100505797
1.95496	0.0303992	STYK1	55359
1.95631	0.0356737	LRCOL1	100507055
1.9589	0.00125006	KCNIP3	30818
1.96853	1.07806e-12	ABCC3	8714
1.97177	0.00980977	POPDC3	64208
1.99048	5.982e-17	SSTR1	6751
1.99076	3.96756e-06	ENPP3	5169
1.99325	7.5332e-11	PDE3A	5139
1.9946	0.0229551	MALRD1	340895
1.99537	2.62997e-09	ST3GAL6	10402
1.99718	6.02266e-09	ZNF804A	91752
1.99806	5.90551e-25	BCHE	590
2.01629	2.27318e-15	GMNC	647309
2.02665	3.38482e-33	CMBL	134147
2.02883	2.90411e-05	PTGDS	5730
2.02915	0.00962919	SRGN	5552
2.03721	9.2599e-27	TSPAN13	27075
2.03768	0.0278366	OMG	4974
2.0377	0.000891468	CACNG6	59285
2.03798	0.0102516	RPSAP70	105377595
2.05559	1.17587e-06	SMIM43	132332
2.05947	3.1383e-10	IL15RA	3601
2.06535	5.6347e-18	SP100	6672
2.06636	4.76927e-05	SP140L	93349
2.06975	0.0105685	OTOGL	283310
2.07703	8.03692e-17	GJA3	2700
2.07926	0.000933092	PEX5L	51555
2.08093	0.0241344	ARHGAP15	55843
2.08871	6.67794e-12	SECTM1	6398
2.11708	0.0375273	GIMAP1	170575
2.11709	0.0252919	F7	2155
2.13006	0.00316588	OPRD1	4985
2.14237	6.06725e-10	UNC79	57578
2.14404	5.85073e-07	ITGBL1	9358
2.16788	3.34896e-17	ADGRB2	576
2.18519	0.00044111	LOC107986163	107986163
2.18636	2.53609e-05	FSTL5	56884
2.19165	7.32334e-36	ABCA5	23461
2.19784	0.000301073	ENTPD8	377841
2.21721	0.00477279	DDO	8528
2.22248	0.0237208	SLC34A3	142680
2.23072	1.62421e-18	RGS17	26575
2.23261	4.36014e-05	MANCR	100216001
2.24444	0.000172294	LIPC	3990
2.24833	0.000153808	TLE1	7088
2.25299	6.22733e-07	TPSG1	25823
2.25322	5.28323e-05	SNAI3	333929
2.25423	5.73425e-15	HAGLR	401022
2.25497	6.2318e-19	C6	729
2.26087	6.61032e-08	BHLHE40	8553
2.26953	0.000299364	STPG3	441476
2.27645	0.00211202	CALY	50632
2.27668	7.15078e-17	KCTD12	115207
2.27695	1.64167e-13	C8orf88	100127983
2.30066	0.0372815	CD247	919
2.30365	0.0497989	CSNK2A3	283106
2.3062	2.09456e-05	TMEM108	66000
2.31892	9.36485e-10	ACSL1	2180
2.32751	0.00239881	LMLN-AS1	100873947
2.33063	1.09271e-13	NPY	4852
2.36123	6.57627e-29	LRP12	29967
2.37143	4.73818e-33	LRRC4B	94030
2.37478	1.99178e-12	CDKL2	8999
2.37592	6.03832e-06	NSG1	27065
2.38685	9.19205e-07	LCNL1	401562
2.39387	0.000623178	LOC100420800	100420800
2.39836	0.0482616	LOC100128164	100128164
2.39936	5.84922e-21	KMO	8564
2.40401	1.19211e-05	SLC38A4	55089
2.40689	0.00839942	MESP2	145873
2.40983	0.0109009	CLIC3	9022
2.41469	5.57406e-25	TLR3	7098
2.41578	0.00599287	TMEM35A	59353
2.44699	1.22649e-12	MCOLN3	55283
2.45266	2.05485e-10	SUSD5	26032
2.47622	6.75127e-21	TSPAN8	7103
2.48724	2.28714e-05	DPY19L2P4	442523
2.48847	7.58479e-17	GALNT14	79623
2.50714	4.2591e-15	RTN1	6252
2.52888	5.25839e-12	ECEL1	9427
2.52962	0.00152997	MAP7	9053
2.55004	0.0193778	CDIPTOSP	440356
2.57176	3.87934e-11	FAM114A1	92689
2.58602	1.02577e-05	ITPRID1	223075
2.5926	6.82167e-23	CHST2	9435
2.5956	2.87492e-08	CCDC149	91050
2.5979	1.35228e-53	NAALAD2	10003
2.60398	1.03344e-56	CD1D	912
2.61415	3.3139e-34	SYNPR	132204
2.63635	3.07261e-61	SLC2A13	114134
2.63833	0.00333814	FER1L4	80307
2.64733	3.02314e-05	COL19A1	1310
2.65665	0.000262504	SORCS1	114815
2.65671	1.68837e-09	KLK1	3816
2.67066	2.05143e-12	IL22RA1	58985
2.68842	1.01507e-10	FCGR2A	2212
2.69408	9.65223e-11	S1PR5	53637
2.69632	1.39518e-13	CACNG8	59283
2.69842	0.0381619	C2	717
2.77901	0.0110725	NLRP6	171389
2.77998	0.0221978	LINC01635	101928043
2.78305	0.0288716	GRIK4	2900
2.79565	0.00316588	ST7-OT4	338069
2.79845	2.40375e-15	FRG2	448831
2.80373	2.01904e-51	CARD11	84433
2.83113	9.50769e-15	PTPN3	5774
2.87158	0.000127372	GRIA2	2891
2.94756	0.0457286	CDH18	1016
2.94777	7.34954e-22	LRRK2	120892
2.95411	1.38264e-30	CSMD3	114788
2.95944	3.69358e-09	PDYN	5173
2.97996	0.0105759	CLEC2L	154790
2.99276	1.12517e-10	DUX4L9	100288711
3.02278	0.000250538	ADGRE4P	326342
3.06812	0.0095864	SCN1A	6323
3.08411	2.10968e-18	ANKH	56172
3.09824	0.000230628	MIR137HG	400765
3.1238	0.0124443	DNASE2B	58511
3.14679	4.45534e-14	IFI30	10437
3.15705	3.08267e-29	NALCN	259232
3.17458	0.0010285	TBC1D26	353149
3.2356	2.31974e-57	PRKAR2B	5577
3.34605	0.0175314	HYAL1	3373
3.36931	2.36621e-05	DENND2D	79961
3.37966	4.95807e-18	ETNPPL	64850
3.41495	8.49759e-47	ABCA8	10351
3.4237	1.55869e-06	HOXD1	3231
3.44254	5.05479e-32	PLSCR4	57088
3.57165	0.0168221	RPL6P27	645387
3.59494	1.68492e-21	SUCNR1	56670
3.60341	0.00101679	EVI2A	2123
3.61629	6.27146e-31	ICAM2	3384
3.62564	2.71753e-40	MCOLN2	255231
3.63585	0.0278366	GC	2638
3.66665	0.00343572	SH2D1B	117157
3.76996	1.54888e-25	STOX2	56977
3.82353	0.0105759	GRID2	2895
3.95465	9.50694e-50	GRIK1	2897
3.98166	0.00108519	CD7	924
4.0097	2.45873e-21	EFEMP1	2202
4.05317	0.0228987	KRTAP4-1	85285
4.06356	5.14461e-08	TRAV1-1	28693
4.11432	2.56903e-07	SP9	100131390
4.12002	2.70418e-37	GDF10	2662
4.21446	0.00666731	P2RY12	64805
4.22704	1.18239e-29	GSG1L	146395
4.26265	0.00349106	HS6ST3	266722
4.28353	7.30734e-41	RGS18	64407
4.33786	0.000336421	MTND5P25	100873263
4.38708	0.00677527	PPP1R17	10842
4.3894	3.74937e-16	OR10G2	26534
4.84536	1.36679e-57	CHRM2	1129
4.87962	4.96801e-06	BRINP3	339479
4.95677	0.0203994	NCEH1	57552
5.50897	0.00109946	DNASE1L1	1774
6.26665	2.50945e-41	OSR1	130497
6.62011	0.00028042	PRR32	100130613
6.65111	3.91446e-05	RPS10P8	729780
7.19616	2.70589e-06	CDC20P1	157956

## Sheet: sgKDM6A#2
Set of differential expressed genes with sgKDM6A#2 in A-673
log2FoldChange	padj	symbol	entrez
-8.85671	5.22651e-10	LRRC37A2	474170
-6.6101	0.00013251	CSPG4P10	390627
-6.50898	1.4549e-06	COL4A5	1287
-6.41779	9.61349e-05	SUGT1P4-STRA6LP-CCDC180	57653
-5.83102	0.0078566	CFH	3075
-4.7802	0.0344917	RAB39B	116442
-4.75287	0.00116011	EPSTI1	94240
-4.482	0.00124323	BDNF	627
-4.30916	1.58879e-07	XPNPEP2	7512
-4.27918	4.84832e-06	KCNT2	343450
-4.18025	0.029858	PTX3	5806
-4.13746	0.000275877	CAPN6	827
-4.08863	0.0167386	LINC02742	105376603
-4.08298	0.0477425	ARHGAP6	395
-3.91352	0.00204774	GUCY1A2	2977
-3.84232	5.57096e-18	VCAM1	7412
-3.75579	0.000314998	SIPA1L2	57568
-3.73997	5.94314e-10	DZIP1	22873
-3.72568	3.41154e-07	ADAMTS15	170689
-3.69184	4.46678e-05	ITGA8	8516
-3.65749	4.42174e-07	FOXC1	2296
-3.63647	2.48803e-10	CYB5R2	51700
-3.58329	0.000457523	ADGRL2	23266
-3.58197	9.25063e-06	CXCL14	9547
-3.5664	0.0261459	LRRC38	126755
-3.51205	0.0343239	FIBIN	387758
-3.34838	0.00013385	FAM110D	79927
-3.33617	0.0477198	TMEM63C	57156
-3.28023	8.689e-10	IL33	90865
-3.27027	1.78625e-08	TMEM200A	114801
-3.252	0.0026187	FMN1	342184
-3.20875	9.98051e-09	ADAM19	8728
-3.1994	1.05372e-06	SEZ6	124925
-3.17898	0.0450243	LINC01399	104310353
-3.16587	7.57117e-06	FERMT1	55612
-3.14524	0.0457605	FAP	2191
-3.14136	0.00193987	PHACTR3	116154
-3.11184	5.70367e-05	MRAP2	112609
-3.11039	0.042782	CNKSR2	22866
-3.10186	1.31984e-26	TIMP3	7078
-3.09662	2.04595e-19	SNTB1	6641
-3.0849	0.046837	MID2	11043
-3.01031	0.0445286	LACC1	144811
-2.98507	0.0044849	C1orf115	79762
-2.9799	0.00343881	ALX3	257
-2.97969	0.0345836	CYP19A1	1588
-2.97367	3.00612e-05	IKZF1	10320
-2.96786	0.00387603	PLEKHG1	57480
-2.93805	1.55211e-08	SOBP	55084
-2.9302	1.3714e-09	DOCK11	139818
-2.90003	0.00236267	ADGRD1	283383
-2.88949	0.00363704	PLAGL1	5325
-2.88307	9.25381e-07	FHDC1	85462
-2.86026	0.00709197	TTC23L-AS1	101929704
-2.84425	0.0366222	LIPG	9388
-2.84404	0.000138475	EDIL3	10085
-2.83911	8.30967e-07	GAS7	8522
-2.83579	1.14457e-06	BMP5	653
-2.83469	0.00911558	NPNT	255743
-2.82611	0.00445768	WDR11-DT	283089
-2.81319	0.0439675	OSCAR	126014
-2.80029	0.010957	RHOD	29984
-2.79484	0.0159207	TENM4	26011
-2.79423	0.0362089	GRIP1	23426
-2.78884	0.00120741	CD55	1604
-2.78705	0.0435912	MAP6	4135
-2.7824	0.00089151	ENOX1	55068
-2.77236	0.0476191	RUNX1T1	862
-2.77155	3.7138e-06	CHRDL2	25884
-2.71269	3.0623e-09	ARHGEF28	64283
-2.71061	0.0287669	TNIP3	79931
-2.70876	0.0415548	FMOD	2331
-2.69637	0.00101098	PDLIM1	9124
-2.69417	0.000989258	EGFR	1956
-2.68922	0.00148047	LOC339260	339260
-2.68801	2.50493e-05	TMEM176B	28959
-2.68178	6.90034e-20	AMOT	154796
-2.67267	0.00186126	ANXA3	306
-2.65923	0.0281684	TLX2	3196
-2.65915	3.00114e-07	RNF175	285533
-2.64363	2.74649e-07	MPPED2	744
-2.63648	0.00339886	OGN	4969
-2.62024	7.44849e-06	ADCY4	196883
-2.61481	7.55006e-31	ITGA1	3672
-2.61471	0.0339943	ERRFI1	54206
-2.60967	0.042218	CFAP46	54777
-2.60765	1.40868e-14	NOVA1	4857
-2.60659	0.00287774	FAM167A	83648
-2.60415	0.0144293	C2CD4A	145741
-2.60137	0.0112082	TEX36	387718
-2.59464	5.15478e-07	FRMD3	257019
-2.56155	8.55042e-11	FAM110C	642273
-2.55106	0.044457	ARRDC4	91947
-2.52435	0.0109998	RELB	5971
-2.5126	0.013591	CLGN	1047
-2.51149	3.8331e-12	GPC4	2239
-2.4982	0.029858	DUSP8	1850
-2.49578	7.67458e-06	KLHL14	57565
-2.49055	8.93442e-06	CACNA1C	775
-2.48878	0.0190082	LIF	3976
-2.4871	0.01169	SGIP1	84251
-2.48588	1.14508e-16	FLT1	2321
-2.46716	0.0311437	S1PR1	1901
-2.4509	4.80062e-09	STRA6	64220
-2.44724	1.01667e-08	SV2C	22987
-2.43068	3.35155e-13	ABLIM1	3983
-2.4287	0.0235189	KCNF1	3754
-2.42523	0.000172872	BOC	91653
-2.42319	0.00879666	BEX2	84707
-2.42306	0.00173797	PLCB4	5332
-2.42229	5.03222e-21	NID2	22795
-2.38807	0.000267614	RUNDC3A	10900
-2.37045	3.67582e-10	DNAJC15	29103
-2.35856	0.0444224	KCNA3	3738
-2.35045	1.17966e-05	CCK	885
-2.34212	2.73321e-08	DAAM2	23500
-2.33906	0.000230034	MARCHF4	57574
-2.33554	1.42536e-05	NR3C2	4306
-2.32091	0.0427871	TGFB2	7042
-2.3103	7.38479e-06	ABCG1	9619
-2.30742	0.0235189	IGFBP3	3486
-2.30629	0.0305075	CNTN6	27255
-2.30419	4.07806e-21	CHN1	1123
-2.29923	0.00667963	TRPM2	7226
-2.29209	0.0424869	VCAN	1462
-2.28191	3.50983e-06	SPARCL1	8404
-2.26655	0.0194097	CHRNA9	55584
-2.25874	0.00186477	POU2AF3	120376
-2.25651	4.25507e-18	SERPINF1	5176
-2.25508	0.0435199	UNC5D	137970
-2.2468	1.58879e-07	PARD3B	117583
-2.24585	0.00577499	SYT4	6860
-2.22366	0.0495231	ALDH1L2	160428
-2.22194	0.000557892	DCN	1634
-2.22089	2.52165e-11	TMSB4X	7114
-2.21154	0.000348403	SYK	6850
-2.20268	0.000490885	CSDC2	27254
-2.19994	2.317e-14	ECHDC2	55268
-2.19607	3.41128e-26	FBLN5	10516
-2.18857	0.000211795	KLF5	688
-2.18616	9.1393e-05	SLC6A15	55117
-2.18096	3.74804e-06	BMPR1B	658
-2.14928	2.70728e-14	FZD6	8323
-2.14535	0.00777227	TLR2	7097
-2.14355	0.0256831	PLEKHA6	22874
-2.1432	0.00496538	GABRA4	2557
-2.13714	5.87814e-05	EBF1	1879
-2.10483	4.62501e-05	LRRC49	54839
-2.09794	0.00139824	SLC7A3	84889
-2.09642	2.07005e-05	RAI14	26064
-2.08726	0.00462954	RGS20	8601
-2.08696	7.33019e-08	CD44	960
-2.07523	0.0179228	CACNA2D4	93589
-2.06006	0.0228813	BDKRB2	624
-2.0509	1.61846e-09	RNF150	57484
-2.02259	4.62526e-06	RFTN1	23180
-2.01713	0.00246907	BDNF-AS	497258
-2.01547	8.90005e-06	SPRY1	10252
-2.01246	0.00843655	CAPN14	440854
-1.99899	6.37962e-17	AUTS2	26053
-1.99764	0.0089406	NCAM1	4684
-1.99419	0.00858447	ANKRD1	27063
-1.9833	0.0186714	TP53TG1	11257
-1.97631	0.0349608	SLAMF1	6504
-1.97522	5.07037e-10	DISP1	84976
-1.97138	3.76373e-06	RBP1	5947
-1.97031	6.74623e-08	NBR2	10230
-1.96908	9.87598e-06	FBN2	2201
-1.96646	0.00275132	ERC2	26059
-1.96426	0.022112	HRK	8739
-1.95153	3.61351e-10	CROT	54677
-1.95066	0.049461	RN7SL371P	106481839
-1.94414	5.06636e-07	PYGO1	26108
-1.94388	2.90724e-12	CRYBG1	202
-1.93198	0.000646854	INSRR	3645
-1.92995	0.0377626	ARHGAP26	23092
-1.92978	3.11699e-07	CDH6	1004
-1.92684	0.000191477	ASTN1	460
-1.92603	0.0197254	DOCK9	23348
-1.9178	0.0290764	BHLHA15	168620
-1.91672	1.38432e-05	TSPEAR	54084
-1.91619	0.00636942	LINC03013	100506725
-1.9085	5.1821e-09	ZIC3	7547
-1.90548	0.0184947	PHACTR2	9749
-1.90087	5.61736e-05	LINC02904	286122
-1.89896	1.27113e-10	NYNRIN	57523
-1.89268	3.08704e-09	CAT	847
-1.89096	0.000860657	GCAWKR	105369201
-1.87749	0.000142211	MAOA	4128
-1.87675	0.0354313	PRKCH	5583
-1.85241	0.0114931	EVA1A	84141
-1.85208	0.00972305	TRDN	10345
-1.85111	3.72833e-12	ST8SIA5	29906
-1.84878	0.000695472	WIPF1	7456
-1.82923	0.00429262	PRRX1	5396
-1.82825	0.00569953	F11-AS1	285441
-1.82026	0.00973803	SLC9A7P1	121456
-1.81907	8.63669e-12	LRRC4C	57689
-1.81821	0.000517965	SERPINB1	1992
-1.81437	2.04398e-06	TIMP4	7079
-1.8087	0.000388146	PKNOX2	63876
-1.80447	3.75244e-05	IGDCC4	57722
-1.79725	0.00610524	MEGF10	84466
-1.79658	0.0010647	LGALS9	3965
-1.79613	0.00010402	KCNV1	27012
-1.79468	0.000549934	LINC03018	286178
-1.78007	0.0377088	ITIH4	3700
-1.77963	5.02719e-08	FREM2	341640
-1.77701	6.60832e-07	ADORA2A	135
-1.77557	0.000171431	THSD4	79875
-1.77418	0.0329688	RBP7	116362
-1.77045	9.78903e-07	MGST1	4257
-1.77036	0.000105566	BEND4	389206
-1.76596	0.000785715	RASGRF2	5924
-1.76543	8.72437e-10	CSRP2	1466
-1.76462	6.33721e-06	MGST2	4258
-1.76303	0.000290576	OLFML2B	25903
-1.75996	0.0261462	TMTC1	83857
-1.75977	1.00486e-07	SEZ6L	23544
-1.75808	7.07407e-22	PALLD	23022
-1.75616	0.0138611	TSPAN2	10100
-1.75431	2.35236e-10	LSAMP	4045
-1.74623	4.21869e-10	BMP7	655
-1.7453	3.0185e-06	PDPN	10630
-1.74358	3.17711e-09	PCDH18	54510
-1.73522	4.49445e-10	PLD5	200150
-1.73397	0.0121314	GLT8D2	83468
-1.73351	3.13536e-06	SERPINB9	5272
-1.72803	2.86856e-13	CNTNAP2	26047
-1.7179	0.0108206	NINJ2-AS1	100049716
-1.71676	0.0051854	DACT1	51339
-1.71311	0.0039217	LINC01954	101929733
-1.70138	4.78236e-08	AKT3	10000
-1.70114	0.000173674	ACOX2	8309
-1.69969	3.44136e-17	ALX4	60529
-1.69405	2.50493e-05	MMP16	4325
-1.68652	2.15473e-06	RHOJ	57381
-1.68518	0.000252077	LRRN4CL	221091
-1.67788	0.000185735	MYO6	4646
-1.67132	0.000394462	ENTPD3	956
-1.66793	0.0091455	SLITRK6	84189
-1.66763	0.0063096	PNMA8B	57469
-1.66315	0.0120608	GASK1B	51313
-1.65095	2.50493e-05	PMEPA1	56937
-1.64562	0.000142211	HAAO	23498
-1.64531	0.0380315	RNF212	285498
-1.64423	3.70368e-06	ZHX2	22882
-1.64066	5.02466e-11	DENND2B	6764
-1.63691	8.96835e-08	SETBP1	26040
-1.63071	0.000686576	CENPVL1	389857
-1.63004	8.83958e-06	PIPOX	51268
-1.62852	0.0014823	NUAK1	9891
-1.62669	6.15001e-11	SERPING1	710
-1.62389	0.000322886	LOC374443	374443
-1.62257	0.00077848	ITGB8	3696
-1.6225	0.0252941	FSTL4	23105
-1.61421	3.16814e-06	ACSS3	79611
-1.60931	3.66341e-09	PARP8	79668
-1.60286	0.00592892	UNC13A	23025
-1.59947	1.44871e-05	KCNS3	3790
-1.59612	5.5989e-11	FCHSD1	89848
-1.59473	0.00010105	AOX1	316
-1.59296	0.00887153	DHRS2	10202
-1.59152	0.000539142	SATB1	6304
-1.59099	0.00758307	PTHLH	5744
-1.59077	3.99072e-21	TRAM2	9697
-1.58945	0.00513714	NEBL	10529
-1.58933	0.03614	LOC100419928	100419928
-1.58745	0.0244113	DCDC1	341019
-1.57751	2.61521e-08	PRDM11	56981
-1.57654	9.13802e-06	CDKL5	6792
-1.57643	0.00216023	TSPAN12	23554
-1.57453	0.00011672	MAPK8IP1	9479
-1.57152	4.02121e-05	S100A10	6281
-1.56729	9.59495e-11	CPE	1363
-1.56699	0.0011633	PCNX2	80003
-1.56244	0.000107617	PPP1R14C	81706
-1.55619	4.00937e-05	TLN2	83660
-1.55065	1.43824e-05	LRP1B	53353
-1.54759	0.00016206	NEK3	4752
-1.54749	0.00930009	RSPO2	340419
-1.54195	0.0107685	PLK2	10769
-1.54083	1.32074e-05	EPHB2	2048
-1.53281	0.00833529	DOCK10	55619
-1.53091	0.00522906	TMEM119	338773
-1.5281	0.0345061	FILIP1L	11259
-1.52338	6.66039e-09	PCOLCE	5118
-1.5214	3.19043e-09	LOC105379362	105379362
-1.5202	0.00135996	ASL	435
-1.51731	3.63694e-10	ARX	170302
-1.50976	0.0120049	HCAR2	338442
-1.50527	0.0011182	ZEB1	6935
-1.50398	1.17706e-06	DCHS1	8642
-1.49558	0.00798835	PPFIBP2	8495
-1.4948	0.00765422	CTSZ	1522
-1.49425	0.00188291	PPM1E	22843
-1.49357	2.43034e-09	NR4A3	8013
-1.49274	0.000603195	PHF21B	112885
-1.49175	1.97784e-05	GRIK5	2901
-1.49112	0.000174828	PCDH17	27253
-1.48584	0.0249781	ZBED9	114821
-1.48382	0.000559501	C9orf64	84267
-1.48322	0.000391336	HDAC11	79885
-1.47869	0.026187	TSPAN15	23555
-1.47548	0.0101789	IRF1	3659
-1.47368	1.43666e-15	UBASH3B	84959
-1.47323	0.0248524	LANCL3	347404
-1.46516	0.00192375	GRIN2C	2905
-1.465	1.53668e-06	TTC9	23508
-1.46327	0.00496094	DCLK1	9201
-1.46261	0.000108209	ATP7B	540
-1.46247	0.00396852	FAM110B	90362
-1.46162	0.00984847	C7orf31	136895
-1.45967	0.000498857	SHROOM2	357
-1.45446	0.026122	ALDH1A3	220
-1.45294	0.00173797	LURAP1	541468
-1.45127	8.96804e-07	CARMIL1	55604
-1.45007	5.34753e-05	MEIS2	4212
-1.43456	0.00471336	LRRC17	10234
-1.4322	0.00313112	TAFA2	338811
-1.42775	7.04703e-07	ANO5	203859
-1.42563	4.57159e-08	CCDC80	151887
-1.42417	5.36655e-10	DUSP4	1846
-1.42354	5.36019e-06	MTSS1	9788
-1.41925	0.00998861	AIG1	51390
-1.41156	0.00135922	SHROOM3	57619
-1.4065	0.0160662	PLEKHH2	130271
-1.39032	8.75716e-22	LRRC61	65999
-1.38921	3.01093e-07	NBEA	26960
-1.38203	3.93066e-05	IGSF21	84966
-1.37947	1.73081e-08	TRIM44	54765
-1.37874	0.0117829	SDC3	9672
-1.37577	0.0130217	STON2	85439
-1.37483	7.03267e-09	EPHA7	2045
-1.37102	0.00479202	SH2D2A	9047
-1.36866	0.000559501	PRDM5	11107
-1.36455	1.34035e-09	TANC1	85461
-1.35905	0.00166762	RBM20	282996
-1.35183	0.00232067	TNC	3371
-1.35073	1.00391e-06	NSUN5	55695
-1.3496	3.06801e-06	CALD1	800
-1.34945	0.00033145	DNAJA4	55466
-1.34742	0.000308941	ZNF853	54753
-1.34459	0.0455415	LPL	4023
-1.3406	0.00107798	GMDS-DT	100508120
-1.33164	0.000996192	ALDH2	217
-1.32668	1.91011e-06	MET	4233
-1.32357	0.000333119	LARGE2	120071
-1.32343	1.97784e-05	LINC01605	100507420
-1.32308	0.000101828	GLI1	2735
-1.32088	4.61452e-12	TCP11L1	55346
-1.32069	9.25381e-07	TBC1D4	9882
-1.31887	0.00391696	PCDH9	5101
-1.31851	0.00179212	NFATC4	4776
-1.31534	0.0163562	DMBX1	127343
-1.31495	8.75019e-06	RGMA	56963
-1.31421	2.39124e-06	CPLX1	10815
-1.31413	0.000750109	CABLES1	91768
-1.3124	0.0261918	SOHLH2	54937
-1.3117	0.00830905	GOLGA6L17P	642402
-1.30672	1.46639e-07	ROR1	4919
-1.29665	0.00104224	TSHZ2	128553
-1.29659	0.00231285	ZNF154	7710
-1.29523	0.000674113	NEU4	129807
-1.29481	0.00025134	FBLIM1	54751
-1.29252	2.68219e-05	TSPAN18	90139
-1.29051	5.58831e-05	CRY2	1408
-1.28897	3.4085e-06	ROR2	4920
-1.28767	0.0329688	GSDME	1687
-1.28403	0.00538224	VARS2	57176
-1.28193	0.0152981	CRISPLD1	83690
-1.28183	0.00391696	PGM1	5236
-1.27144	0.000441861	ADPRHL1	113622
-1.26551	0.0124921	TGFBR3	7049
-1.26516	0.000490885	INHBA	3624
-1.26222	7.30433e-07	TRAF6	7189
-1.26089	1.61174e-06	PINLYP	390940
-1.25942	8.05009e-06	ARL14EP	120534
-1.25822	2.9889e-11	RCN1	5954
-1.25428	1.71399e-08	IMMP1L	196294
-1.24962	2.81174e-12	LDLRAD3	143458
-1.24847	0.0349979	NDST3	9348
-1.24791	0.0265877	SERTAD4	56256
-1.24719	0.00461209	RIN3	79890
-1.24717	1.18157e-06	FJX1	24147
-1.24687	0.0230799	SHISA2	387914
-1.24565	0.0205531	CAMSAP3	57662
-1.24485	0.00946968	LINC00888	100505687
-1.24326	0.0230996	SMOX	54498
-1.24262	9.67376e-11	EMB	133418
-1.23974	0.00393959	SNHG15	285958
-1.23596	9.5827e-07	GRTP1	79774
-1.23572	0.0136044	DDX60L	91351
-1.23561	3.33435e-05	TSHZ3	57616
-1.23533	0.0252084	PLA2G4C	8605
-1.2317	0.00391174	C7	730
-1.22136	1.0473e-05	HACD1	9200
-1.22023	0.00263852	PTPRE	5791
-1.21813	0.0262242	TUBA8	51807
-1.21657	1.24398e-05	SLC7A2	6542
-1.21615	3.86599e-05	ALKBH3	221120
-1.21272	0.0178691	ITGA3	3675
-1.21073	0.0055407	TTC39A	22996
-1.209	5.48473e-07	COL6A2	1292
-1.20721	0.0463014	DOK5	55816
-1.20522	3.10038e-13	FAM171A1	221061
-1.20122	0.0201108	CCDC181	57821
-1.19614	0.000449526	GPC6	10082
-1.19156	3.50499e-05	HIPK2	28996
-1.18567	0.000718599	FLNC	2318
-1.18263	0.00765422	SESN3	143686
-1.18174	0.00988751	BRSK1	84446
-1.18123	0.00034777	PCCA	5095
-1.1805	0.0157538	LOC105369203	105369203
-1.17919	0.000203123	SYCP2L	221711
-1.1791	0.000142901	SOX1	6656
-1.17811	4.69396e-07	COL12A1	1303
-1.17778	0.0235189	UBAC2-AS1	100289373
-1.17759	0.000170899	VSTM2L	128434
-1.17338	0.00355483	DPYSL5	56896
-1.17091	0.0403946	GGACT	87769
-1.16444	0.0229783	TENT5C	54855
-1.16254	9.73974e-07	TMEM216	51259
-1.15994	3.87037e-06	FAM156A	29057
-1.15847	6.73441e-05	TRAM2-AS1	401264
-1.15702	0.0249921	ZNF26	7574
-1.15453	0.0139471	BST1	683
-1.15363	0.0272006	IGSF3	3321
-1.1534	0.0124019	MSRB3	253827
-1.15268	0.0042139	ANGPT1	284
-1.14749	0.0013834	PAQR8	85315
-1.14533	0.000182764	MAP3K7CL	56911
-1.14169	0.000717449	PAX6	5080
-1.13934	1.25953e-08	EFHC1	114327
-1.13521	0.013487	RIMS3	9783
-1.12843	5.27154e-06	COL4A2	1284
-1.12646	3.71099e-05	RASL10B	91608
-1.12493	0.000137449	KSR1	8844
-1.12377	0.00879666	PARVA	55742
-1.12036	0.00621019	MYO1E	4643
-1.11557	0.00746612	CASC2	255082
-1.11119	9.39182e-07	PLEKHG4	25894
-1.11007	0.000181366	SLC38A1	81539
-1.10803	0.000996192	KIF5A	3798
-1.10791	0.0465748	ZDBF2	57683
-1.10527	0.00179212	SPECC1L-ADORA2A	101730217
-1.10491	0.0157326	TMEM198	130612
-1.10466	0.00532146	MYRF	745
-1.10439	0.00409846	LOC730101	730101
-1.10192	0.0408171	BSN	8927
-1.10181	5.92993e-05	MARVELD3	91862
-1.09841	0.00915363	OGT	8473
-1.09824	0.00658276	GFOD1	54438
-1.09504	0.00601777	SLC22A23	63027
-1.09145	0.00415831	FAM221A	340277
-1.09115	0.000183176	TSC22D1	8848
-1.08819	2.09301e-06	SYNPO	11346
-1.08595	0.00621019	MSRB2	22921
-1.0843	0.0018363	DYNC1I1	1780
-1.07853	0.00153282	BORCS7	119032
-1.07376	1.04224e-06	CC2D2A	57545
-1.07323	0.00662665	ALCAM	214
-1.07152	0.0235189	ESPNL	339768
-1.07039	0.0321178	TTLL11	158135
-1.06954	3.12518e-06	PSD3	23362
-1.06827	0.00155071	POU4F2	5458
-1.0655	0.000339059	RETREG1	54463
-1.06471	1.61943e-05	RASA3	22821
-1.06451	0.00558212	RET	5979
-1.06395	0.00853928	SMG1P1	641298
-1.06335	0.000540991	TCEAL4	79921
-1.06203	0.0199305	AXL	558
-1.05831	0.0141643	POLR3C	10623
-1.05808	0.0427471	ARMCX3	51566
-1.05243	0.000559501	PLIN5	440503
-1.04834	4.40157e-07	DEPDC7	91614
-1.04563	3.32314e-07	ELP4	26610
-1.04436	0.00491621	EHD3	30845
-1.04334	0.00873033	DAAM1	23002
-1.04298	5.31601e-10	EIF3M	10480
-1.04244	0.0116788	HEYL	26508
-1.03959	0.00592892	PXDC1	221749
-1.03362	0.0141643	CCDC3	83643
-1.03235	0.000300227	NDNF	79625
-1.03023	0.0276077	STON1	11037
-1.02947	3.58055e-08	WLS	79971
-1.02932	3.93232e-06	DNAJC24	120526
-1.02781	1.43806e-12	KIF18A	81930
-1.02619	0.00623868	PRKCZ	5590
-1.02467	2.84413e-08	PTPMT1	114971
-1.02401	8.82208e-07	COL4A1	1282
-1.02336	0.00760322	GDNF	2668
-1.02324	0.00980075	ELAVL3	1995
-1.02203	1.35666e-10	CSTPP1	79096
-1.01973	8.60525e-07	IFTAP	119710
-1.01802	0.000806981	SCD5	79966
-1.01577	1.0791e-06	RAX	30062
-1.01475	0.0203527	LRP4	4038
-1.01473	0.0123977	MINDY2-DT	101928725
-1.01442	0.000335604	VANGL2	57216
-1.01334	0.00757712	EPHA4	2043
-1.01198	6.88539e-05	CLYBL	171425
-1.01118	0.0198803	ADA2	51816
-1.01034	0.03491	NYAP1	222950
-1.00723	9.14634e-06	CRMP1	1400
-1.00667	6.76419e-06	PDHX	8050
-1.00541	0.045463	SCX	642658
-1.00477	8.14326e-05	PPARGC1B	133522
-1.00462	2.0239e-15	FBXO3	26273
-1.00019	0.000172872	SDC2	6383
1.00406	1.88914e-05	MTUS1	57509
1.00623	0.016761	ARMH4	145407
1.00639	0.00750825	LINC00896	150197
1.00873	0.0039217	LIMS2	55679
1.01229	0.0148505	HMGCR	3156
1.0178	0.00648308	CARD6	84674
1.0181	0.000131323	BTN3A3	10384
1.02007	0.000301498	GIMAP2	26157
1.02483	0.000567883	NAAA	27163
1.02732	0.0376537	ZDHHC14	79683
1.02936	0.0312974	TRIM47	91107
1.03361	5.36019e-06	DAW1	164781
1.03373	9.75799e-06	ZNF680	340252
1.03423	0.00489431	ID1	3397
1.03636	0.0107685	LRRK2	120892
1.03691	0.00461058	SLC17A5	26503
1.03775	0.0467032	C1QL1	10882
1.04105	0.043597	CCDC183	84960
1.04144	0.0037852	SPATS2L	26010
1.05079	0.0235189	DRP2	1821
1.05541	0.0193248	BHLHE41	79365
1.05548	0.0284977	AJM1	389813
1.05739	0.00968695	SLC30A3	7781
1.06289	0.043467	MICB	4277
1.06349	0.000201116	CYTL1	54360
1.0645	0.00313816	LBHD1	79081
1.07063	0.000155603	NOS1	4842
1.07455	0.0427471	SDF2L1	23753
1.07573	0.0191501	IGSF10	285313
1.07597	0.00363729	FAXC	84553
1.07878	0.000979821	ABI3BP	25890
1.07932	0.00887153	UBQLN1-AS1	105376114
1.08486	0.0263938	METRN	79006
1.09035	0.0265877	RASSF5	83593
1.09096	0.0235189	CACNG8	59283
1.10414	0.048202	MVD	4597
1.10639	0.00193459	CYBRD1	79901
1.1089	3.52286e-10	FRK	2444
1.12125	0.0041072	SULF1	23213
1.12182	0.0109196	ZNF486	90649
1.12519	0.0367518	TMTC2	160335
1.12622	4.35033e-05	VMO1	284013
1.12923	0.000789881	PGLYRP2	114770
1.14038	4.49891e-05	MARCHF2	51257
1.14056	0.0408003	SUSD2	56241
1.14061	0.00317264	NWD1	284434
1.14482	0.00106306	GMPR	2766
1.14688	0.011941	TSHZ1	10194
1.14822	2.90724e-12	EPHA5	2044
1.151	0.00471477	METTL7B	196410
1.15146	0.0347231	NXPH2	11249
1.15405	0.00113179	SORL1	6653
1.16235	3.12239e-07	DOK6	220164
1.16354	0.00117824	MCF2	4168
1.16969	3.62644e-16	NPY5R	4889
1.17822	7.69773e-10	ABCA5	23461
1.17827	1.03505e-18	NT5DC1	221294
1.18324	0.0279883	MIMT1	100073347
1.18522	0.00816162	TPPP	11076
1.18792	0.0108724	CATSPER1	117144
1.18906	0.00392738	ZNF804A	91752
1.19071	0.000166973	JADE2	23338
1.19479	0.0282802	TK1	7083
1.19521	3.30164e-08	EFNA5	1946
1.19545	1.87987e-07	ICAM5	7087
1.20108	8.96916e-06	SP100	6672
1.2106	0.0330409	LINC00479	150135
1.21603	5.07037e-10	RAC2	5880
1.21786	2.21565e-05	PCDHGA8	9708
1.22029	0.00434326	CES4A	283848
1.22054	0.00301251	TDRG1	732253
1.22067	0.0047769	LOC730183	730183
1.22268	0.00187573	ICAM4	3386
1.22291	3.60837e-06	SSTR1	6751
1.23445	0.0114887	RTN4R	65078
1.2389	9.47938e-07	PROKR1	10887
1.24192	0.00264129	CDKL2	8999
1.25985	0.00139824	ST3GAL6	10402
1.26602	1.67798e-05	RAB3A	5864
1.27199	1.98256e-17	PHLDA3	23612
1.2726	0.0336911	TRPM8	79054
1.28026	1.41778e-31	FCGRT	2217
1.28114	0.0435199	DERL3	91319
1.28219	0.0267739	KLK1	3816
1.288	0.0254601	SSC5D	284297
1.28817	0.000107849	CDH10	1008
1.29409	0.0138157	NUP62CL	54830
1.2985	0.0140244	NTNG2	84628
1.29917	0.000654872	MAPT	4137
1.29967	1.65055e-05	SLC27A3	11000
1.304	5.73081e-06	ADGRB2	576
1.3063	0.0331077	CHST8	64377
1.30648	0.00343881	MSMO1	6307
1.33006	0.00382511	SOSTDC1	25928
1.33064	1.96575e-08	RCN3	57333
1.33265	2.64859e-09	AKR1C1	1645
1.33285	2.74649e-07	CLEC11A	6320
1.34078	0.0109998	SH3TC1	54436
1.34173	0.00415886	LEF1	51176
1.34809	0.0353708	LCNL1	401562
1.35459	1.84945e-06	TINCR	257000
1.35547	0.00444833	NETO1	81832
1.3569	6.59904e-09	UBA7	7318
1.36832	0.00852275	ENPP3	5169
1.37072	6.802e-05	SECTM1	6398
1.3714	0.0107685	SLC49A3	84179
1.37514	2.40599e-05	HAGLR	401022
1.37799	0.00232067	SYT17	51760
1.37802	0.00695785	BRME1	79173
1.37809	0.0428432	KREMEN2	79412
1.38587	0.000860657	LINC01249	727982
1.3874	0.000185626	A4GALT	53947
1.39586	6.42975e-05	DCBLD1	285761
1.39868	0.0350492	KRT19	3880
1.40739	0.0222004	ACAT2	39
1.40826	1.43118e-05	MAP3K6	9064
1.40849	0.01082	LY9	4063
1.4118	3.45931e-15	TMEM229A	730130
1.41307	0.0123967	RIMBP3C	150221
1.41734	0.015458	STMN4	81551
1.41807	0.000159157	CD68	968
1.43628	3.18199e-07	RGS17	26575
1.43674	3.59709e-07	KMO	8564
1.43729	1.50897e-09	RNF125	54941
1.44032	0.00281636	ACSM3	6296
1.4472	3.59277e-16	CMBL	134147
1.44814	0.00105163	NMRAL2P	344887
1.46121	0.0022455	SLX1A-SULT1A3	100526830
1.47917	7.75752e-09	TLR3	7098
1.48017	0.000123916	B4GALT6	9331
1.48226	8.40023e-10	CUX2	23316
1.48287	4.50602e-17	CD1D	912
1.48355	0.0172198	SP140L	93349
1.50169	1.64842e-05	FRZB	2487
1.51152	1.15778e-05	FAM149A	25854
1.51448	7.18045e-21	TIMP1	7076
1.51904	0.0239863	CYP4F11	57834
1.52343	0.0063096	RPS2P14	100270827
1.52542	0.000806981	IL22RA1	58985
1.52964	9.94631e-05	KANK3	256949
1.53526	3.41154e-07	KCTD12	115207
1.53855	0.000688213	FAM114A1	92689
1.54251	1.04224e-06	MCOLN2	255231
1.55065	7.04703e-07	HSD17B2	3294
1.57631	9.55502e-11	GCNT4	51301
1.58817	4.25954e-15	BCHE	590
1.60084	0.000801438	BHLHE40	8553
1.61596	0.00429262	ST6GALNAC2	10610
1.61802	0.0336823	ITPRID1	223075
1.61851	0.00539703	SRGAP2B	647135
1.62889	0.00025208	TEN1-CDK3	100529145
1.64941	6.8989e-17	TSPAN13	27075
1.65275	5.36655e-10	RAP1GAP	5909
1.65521	1.06281e-09	C6	729
1.66989	3.123e-06	BAIAP3	8938
1.67285	1.86547e-07	LOC101928228	101928228
1.69814	0.0273653	STPG3	441476
1.70796	4.79606e-09	CHST2	9435
1.74254	4.50602e-17	LRRC4B	94030
1.75639	0.00202045	CX3CL1	6376
1.77096	0.000654872	TGM2	7052
1.77697	0.000226916	FCGR2A	2212
1.78234	0.00528715	SLC38A4	55089
1.78702	6.77988e-09	SLC16A4	9122
1.79342	5.2375e-11	PARM1	25849
1.80006	0.00189387	MYB	4602
1.80462	0.000370365	TPSG1	25823
1.81223	1.6217e-10	NPY1R	4886
1.82604	6.86354e-16	HLF	3131
1.83824	0.00454885	IGFBP7	3490
1.83869	0.0409052	SDS	10993
1.85066	3.33149e-12	GMNC	647309
1.86602	3.97224e-06	PTPN3	5774
1.88738	0.000347212	CCDC149	91050
1.90993	1.97808e-09	GALNT14	79623
1.94239	7.04703e-07	PDE8B	8622
1.95179	0.0184235	OPRD1	4985
1.9519	6.14059e-19	LRP12	29967
1.95364	3.86135e-09	NPY	4852
1.95648	0.018239	LOC100420800	100420800
1.96049	1.68543e-18	SYNPR	132204
1.9605	0.001475	PGR	5241
1.97475	3.77623e-05	EPAS1	2034
1.9775	9.77999e-13	TSPAN8	7103
1.98786	0.0468134	ITGAL	3683
1.98839	0.000145962	SOX18	54345
2.01939	2.09824e-07	ANKRD24	170961
2.02952	0.00709893	PLVAP	83483
2.04152	7.75752e-09	MLC1	23209
2.06817	2.42202e-12	UNCX	340260
2.06856	0.000549944	MANCR	100216001
2.08308	0.000660456	KDM4D	55693
2.11121	0.00131904	SLC18A3	6572
2.11332	2.12209e-31	CTSH	1512
2.11602	6.98905e-29	COL25A1	84570
2.13535	3.42761e-15	SCNN1B	6338
2.14686	1.20836e-11	APOBEC3B	9582
2.17255	1.46701e-40	SLC2A13	114134
2.17548	5.72013e-07	PTPRN2	5799
2.18689	3.44136e-17	ESRRB	2103
2.19341	0.00692753	NETO1-DT	100505797
2.19674	0.0442481	GRB14	2888
2.20954	4.00948e-09	FRG2	448831
2.23809	0.000923247	MYO7B	4648
2.26039	0.0130217	MAP7	9053
2.2647	6.8333e-07	IFI30	10437
2.26676	0.000627936	PEX5L	51555
2.31373	2.70728e-14	C1QL2	165257
2.32099	2.79895e-12	RTN1	6252
2.32288	1.06701e-05	EDARADD	128178
2.33441	3.16772e-05	EFNB2	1948
2.34869	0.000211795	ACTE1P	399923
2.36052	1.013e-06	EFEMP1	2202
2.36749	1.47255e-09	ACSL1	2180
2.40647	5.05111e-08	S1PR5	53637
2.42428	1.61052e-06	DUX4L9	100288711
2.42699	1.03067e-22	ABCA8	10351
2.43734	3.85636e-15	PLSCR4	57088
2.4645	3.42701e-32	PRKAR2B	5577
2.47261	6.08339e-12	P2RX1	5023
2.48156	0.043597	CD247	919
2.49374	5.37078e-17	PDLIM3	27295
2.50793	0.0116168	CRYBA2	1412
2.54895	0.00143566	RPSAP70	105377595
2.57339	4.8026e-25	GJA3	2700
2.639	9.73974e-07	PDYN	5173
2.64335	6.90141e-13	ANKH	56172
2.64349	0.0039217	CEACAM5	1048
2.65165	9.59495e-11	GSG1L	146395
2.70157	1.27689e-46	CARD11	84433
2.74719	0.007027	TLX1	3195
2.77649	1.93164e-11	ETNPPL	64850
2.81451	2.13537e-05	COL19A1	1310
2.82121	2.37496e-14	ECEL1	9427
2.90126	0.0346651	GRIK4	2900
2.91268	0.0018362	PTN	5764
2.95986	0.00164729	SP9	100131390
2.98295	0.00538224	KIAA1549L	25758
3.00083	0.00010402	OTOGL	283310
3.02096	3.02207e-24	FEV	54738
3.1082	2.00813e-32	CSMD3	114788
3.16223	0.012361	EVI2A	2123
3.3506	8.83466e-24	RGS18	64407
3.38949	6.98233e-20	STOX2	56977
3.43315	0.0452155	RPL6P27	645387
3.44308	0.0149195	SH2D1B	117157
3.65208	0.00816861	CD7	924
3.79805	3.00048e-34	CHRM2	1129
3.98172	0.0350492	PPP1R17	10842
4.00512	8.31693e-50	GRIK1	2897
4.10279	0.0494843	DNASE1L1	1774
4.19753	0.00975711	LINC01262	101928971
4.49908	0.0083065	GC	2638
4.63265	6.56704e-35	SUCNR1	56670
4.7574	0.0018291	HS6ST3	266722
5.19393	0.0283268	NCEH1	57552
5.2006	2.20593e-58	GDF10	2662
5.31785	1.09683e-28	OSR1	130497
5.91081	0.000604029	CDC20P1	157956
6.05314	0.0336229	RPL9P7	6126

## Sheet: sgKDM6B#1
Set of differential expressed genes with sgKDM6B#1 in A-673
log2FoldChange	padj	symbol	entrez
-9.04521	9.65196e-11	TBX5-AS1	255480
-6.34865	0.0219327	TRIM53CP	340970
-6.30413	0.00241262	SEC16B	89866
-5.66579	1.15623e-08	TBX5	6910
-5.62568	0.0187466	EFEMP1	2202
-5.53971	0.000314909	CST6	1474
-5.42941	2.73349e-19	CTSZ	1522
-5.38737	0.0259599	RPL21P53	653156
-5.27552	3.30268e-25	PINLYP	390940
-5.07681	1.46037e-09	ENTPD3	956
-4.95494	7.03319e-13	SPATA18	132671
-4.93113	0.0371696	KRT19	3880
-4.85163	0.0286795	ZNF608	57507
-4.84462	0.0438281	ZNF730	100129543
-4.65383	7.89476e-08	GASK1A	729085
-4.48467	7.4915e-30	MLH3	27030
-4.35704	3.18112e-14	DNAJC15	29103
-4.33628	3.95901e-22	MGST2	4258
-4.1398	1.8675e-05	NTRK2	4915
-4.12201	4.81737e-31	NEFH	4744
-4.04864	0.0024543	CNTN3	5067
-3.80041	2.74309e-11	UNC5D	137970
-3.78047	0.00229015	SYK	6850
-3.65398	6.304e-13	FIRRE	286467
-3.62358	0.0353832	GLDC	2731
-3.54579	4.827e-12	GRIP2	80852
-3.54049	1.13403e-06	SLC38A4	55089
-3.45822	1.89717e-14	KRBOX1	100506243
-3.42863	0.0275665	CDH18	1016
-3.41309	1.12432e-16	CRYZL2P	730102
-3.40158	0.00042317	ARMCX2	9823
-3.22645	0.000154142	PARVB	29780
-3.22098	0.00399233	MSX2	4488
-3.17611	1.05625e-11	FUCA2	2519
-3.12984	0.000247623	GAD2	2572
-3.02756	5.23631e-32	PDPN	10630
-2.97187	1.15457e-22	ZNF677	342926
-2.89049	0.000240462	SERPINB1	1992
-2.87909	0.0125097	EID3	493861
-2.86921	0.000195474	ZC2HC1C	79696
-2.81819	0.00183852	SLCO2B1	11309
-2.79678	0.0167679	ODAD2	55130
-2.78209	6.88848e-12	TMTC1	83857
-2.76638	0.0049725	PLA2G3	50487
-2.70399	0.0291839	CD79B	974
-2.68432	0.0239898	EVI2B	2124
-2.66482	0.000140607	ZNF354C	30832
-2.65831	0.0117073	ACKR3	57007
-2.57139	0.0355196	TIAM1	7074
-2.5658	2.73934e-19	CGAS	115004
-2.50293	1.14922e-08	TMC5	79838
-2.49778	4.59625e-13	GATA3	2625
-2.48443	7.86001e-07	PRPH2	5961
-2.45858	2.09237e-19	FZD6	8323
-2.45238	0.00736831	PRRX1	5396
-2.44821	0.00032936	MMRN2	79812
-2.44613	2.27979e-10	SLITRK6	84189
-2.43983	4.97254e-23	TSPAN8	7103
-2.36662	0.00118458	VSNL1	7447
-2.35279	0.000307958	BOC	91653
-2.34786	1.48249e-12	ACRBP	84519
-2.33324	0.000358675	MEIOB	254528
-2.32481	7.07785e-12	SLC43A3	29015
-2.32239	2.05467e-06	SCN9A	6335
-2.25805	0.00242394	ITGA4	3676
-2.19773	0.031041	NINJ2-AS1	100049716
-2.19175	6.8606e-14	PPP1R14C	81706
-2.18654	1.34045e-07	KLHL14	57565
-2.17167	4.76849e-09	ZNF844	284391
-2.16094	0.0230379	STOX2	56977
-2.15362	2.14922e-09	NUP210	23225
-2.1321	0.0010323	RSPO3	84870
-2.11859	2.11715e-06	IFNLR1	163702
-2.1161	0.00159934	SP100	6672
-2.08871	0.00720511	CYB5R2	51700
-2.07289	2.14702e-08	ALDH1A1	216
-2.0466	3.66176e-18	FRZB	2487
-2.04092	0.0239898	CXCR4	7852
-2.0406	0.0036866	RNF212	285498
-2.01858	0.000914198	ZNF790	388536
-2.00889	1.93705e-13	SORL1	6653
-1.99917	0.000689208	DSP	1832
-1.95925	4.50514e-07	HTRA3	94031
-1.95868	7.70206e-11	CMBL	134147
-1.93818	0.00357019	PTPRN2	5799
-1.9359	0.000226043	TRPM8	79054
-1.93211	0.010306	OASL	8638
-1.91689	1.42338e-05	ZNF665	79788
-1.91003	0.000898417	CRYBG1	202
-1.9095	1.60291e-25	CD109	135228
-1.88612	0.000908886	CADM1	23705
-1.87762	2.40612e-13	TRIM59	286827
-1.87711	0.0243885	FOXC1	2296
-1.84141	0.000932716	BMPER	168667
-1.83409	3.90424e-06	LINC01954	101929733
-1.82516	3.42418e-06	PNMA8A	55228
-1.82353	0.0137934	LRRK2	120892
-1.82091	0.0388832	ANO9	338440
-1.79022	0.000238701	DHCR7	1717
-1.76758	7.10837e-05	CPQ	10404
-1.75808	1.0025e-06	KMO	8564
-1.72362	0.0304718	ZNF671	79891
-1.71966	2.95038e-06	AKR1C2	1646
-1.71949	8.9269e-05	SIX3	6496
-1.71322	3.97164e-07	MGST1	4257
-1.69825	0.00562155	CCDC87	55231
-1.69577	0.0228358	ZNF471	57573
-1.66636	0.00241603	CXCL10	3627
-1.65335	0.0109991	TBX3	6926
-1.65002	2.87149e-09	ENDOD1	23052
-1.64455	0.0345513	PRG4	10216
-1.64251	0.000144296	DNAJA4	55466
-1.63806	0.0134484	PDK3	5165
-1.61962	0.00594496	ERC2	26059
-1.6195	0.000238701	CD9	928
-1.61256	0.00028403	ZNF724	440519
-1.61099	0.0310224	LOC105376805	105376805
-1.60164	0.017689	ST3GAL6	10402
-1.59899	0.0385685	WDR17	116966
-1.58731	0.0159594	ZNF347	84671
-1.57028	1.3381e-07	HTATIP2	10553
-1.54974	0.00702787	HOTAIR	100124700
-1.54123	1.64838e-07	FUT9	10690
-1.52613	0.000540319	FAT3	120114
-1.50858	0.0325484	KL	9365
-1.49465	0.0485129	BCL6B	255877
-1.48629	0.00262079	SULT1A2	6799
-1.48035	0.00032118	SSH3	54961
-1.47891	0.00255961	BMAL2	56938
-1.4773	0.0144783	SEC16B	89866
-1.46886	0.000423839	PRKAR2B	5577
-1.4611	1.50156e-23	CTSC	1075
-1.45167	0.0121367	CHP2	63928
-1.45074	1.3284e-05	ZNF660	285349
-1.45057	0.0127458	MEGF10	84466
-1.44856	1.73041e-09	TNFRSF10A-DT	389641
-1.44685	0.000129401	ADAMTS15	170689
-1.41709	8.49496e-05	EPHB2	2048
-1.4148	2.0551e-06	FXYD6	53826
-1.41445	0.00198098	DMC1	11144
-1.40197	1.35799e-05	ECHDC2	55268
-1.3939	0.0145733	CHRM2	1129
-1.3926	2.80134e-05	SYT12	91683
-1.38906	0.00679963	SBSPON	157869
-1.35233	0.000125731	SYCP2L	221711
-1.32441	0.00885357	GCA	25801
-1.32188	0.0120355	STARD4	134429
-1.31879	0.000519829	ZDHHC11B	653082
-1.30856	0.000423839	TNFRSF10A	8797
-1.30827	0.00546622	TESMIN	9633
-1.2971	0.00618253	TDRKH	11022
-1.29436	0.0225242	FCHO1	23149
-1.29398	1.74658e-05	ZBTB16	7704
-1.28787	2.32833e-05	ZNF382	84911
-1.28174	4.98968e-06	GLCCI1	113263
-1.27864	7.33114e-08	SLC10A4	201780
-1.27107	6.78123e-07	TMEFF2	23671
-1.26816	0.0496599	ABCG1	9619
-1.26444	0.0127101	CYP2U1	113612
-1.26312	0.00268046	CEACAM6	4680
-1.25899	1.46037e-09	QRFPR	84109
-1.25764	0.000200395	ZNF607	84775
-1.25255	0.0291552	MCF2L	23263
-1.24306	0.0212406	PDE3A	5139
-1.22849	0.00550706	ZNF154	7710
-1.22402	0.0108488	ISLR2	57611
-1.21707	7.3723e-05	ZNF300	91975
-1.2147	0.0183485	LINC01814	101929567
-1.2085	0.0465499	HMGCS1	3157
-1.19131	0.00568491	ADGRB3	577
-1.1897	0.000200395	SQOR	58472
-1.18587	0.00527022	SESN3	143686
-1.18046	0.0159732	TEPP	374739
-1.17422	0.0230379	TPPP	11076
-1.17027	1.74658e-05	EMB	133418
-1.16942	0.000122284	PROM1	8842
-1.16689	0.00182089	FADS2	9415
-1.16559	1.15623e-08	ZNF253	56242
-1.16465	0.000508995	LOC105379340	105379340
-1.15648	0.00374068	NRGN	4900
-1.15365	0.0121693	GPRASP1	9737
-1.1332	2.70484e-09	RIPPLY3	53820
-1.12898	0.000596918	MCTP1	79772
-1.12262	0.0259599	SUSD5	26032
-1.11921	0.0489669	LRRC17	10234
-1.118	6.77379e-06	TBC1D1	23216
-1.11548	0.00703466	MYO5A	4644
-1.10554	0.04097	F11-AS1	285441
-1.10263	0.000482085	FADS1	3992
-1.08781	2.80238e-06	XG	7499
-1.06975	2.61663e-05	CYB561	1534
-1.03994	0.0109965	IFIH1	64135
-1.03937	0.00323163	SLC35F1	222553
-1.03418	0.0161075	PIR	8544
-1.03338	0.0114882	KCNQ3	3786
-1.02764	0.00546622	HOXC12	3228
-1.02438	0.0320916	LPP-AS2	339929
-1.01816	0.0330328	CTSH	1512
-1.0096	0.0247424	IL17RD	54756
-1.00436	0.0019937	CELF5	60680
-1.00248	0.0250002	DYNC1I1	1780
-0.994208	2.26562e-05	TMEM135	65084
-0.977568	0.0118102	CKAP2L	150468
-0.965752	0.0298969	DOK5	55816
-0.961378	0.0187466	ZNF804A	91752
-0.947358	0.00381119	ZNF439	90594
-0.932741	0.00134921	NEURL1B	54492
-0.932716	0.000140372	SC5D	6309
-0.915596	8.6793e-06	SPA17	53340
-0.913777	0.00522615	PITX1	5307
-0.912974	0.000203079	VAT1	10493
-0.910069	0.0162135	LRRC10B	390205
-0.900033	0.0125097	KCNH3	23416
-0.899509	0.0016484	DPYSL3	1809
-0.898275	0.000122284	TPD52	7163
-0.894809	0.000560822	FAM169A	26049
-0.890856	0.00042317	UCP2	7351
-0.885086	0.0113449	ASRGL1	80150
-0.884954	0.0114882	ITGA6	3655
-0.875789	0.0010733	NMI	9111
-0.873345	0.0348456	ABCA5	23461
-0.872481	0.0092199	POU3F2	5454
-0.872247	0.00305406	NFE2L3	9603
-0.867485	0.00748187	PPARGC1B	133522
-0.863013	0.00403047	CA8	767
-0.859324	0.0179777	PHF11	51131
-0.856208	0.0432859	SYNPR	132204
-0.849078	0.0247906	PDE8B	8622
-0.847713	0.00500203	TM7SF2	7108
-0.847188	0.00540847	DPY19L2P2	349152
-0.842352	0.00447445	TMCO4	255104
-0.836606	0.00158494	HCG11	493812
-0.822978	0.0374261	CARMIL1	55604
-0.822592	0.0267108	EGF	1950
-0.821511	0.0134791	PKP2	5318
-0.816673	0.0010733	RAPGEF5	9771
-0.816303	0.0146502	GADL1	339896
-0.815029	0.0185384	LMO3	55885
-0.810919	0.0168445	TNFAIP6	7130
-0.792756	0.000201707	SIM2	6493
-0.791014	0.00354883	ZNF320	162967
-0.773784	1.08074e-06	LRP5	4041
-0.757589	0.0257956	INCENP	3619
-0.755351	0.0187466	RCAN3	11123
-0.753572	0.0445956	MIR100HG	399959
-0.751318	0.00252688	H2AX	3014
-0.749174	0.0259599	GVQW3	100506127
-0.74222	0.000667839	KIAA1522	57648
-0.741705	0.00808287	DMXL2	23312
-0.723964	0.000594374	HYLS1	219844
-0.719868	0.0472748	SH3BGRL2	83699
-0.714099	0.00170633	STK26	51765
-0.687925	0.00419011	SLFN12	55106
-0.687226	5.51929e-05	FZD4	8322
-0.67706	0.032916	SLC29A2	3177
-0.675799	0.0370382	THY1	7070
-0.661679	0.00229015	TMEM170B	100113407
-0.660113	0.0174933	CERS6	253782
-0.653785	0.0141332	PRKCA	5578
-0.652503	0.0253218	ITGB2-AS1	100505746
-0.64773	0.0321119	PCSK7	9159
-0.646662	0.0445956	AMER2	219287
-0.646259	0.00083362	PSRC1	84722
-0.636929	0.0319169	LINC02762	283140
-0.631818	0.031638	GPSM2	29899
-0.629667	0.00880375	PAX7	5081
-0.621286	0.0305025	PIF1	80119
-0.618927	0.000801222	FOXRED1	55572
-0.617295	0.000259725	EMSY	56946
-0.606441	0.0469688	DNAJC4	3338
-0.60011	0.00925184	SUSD1	64420
-0.596261	0.0212406	UQCC3	790955
-0.594939	0.019474	CDK2AP2	10263
-0.593474	0.000540319	TINF2	26277
-0.58733	0.0149454	DLG2	1740
-0.582555	0.0196952	AKAP12	9590
-0.561314	0.0275278	NAA40	79829
-0.557065	0.0239436	FUNDC1	139341
-0.542491	1.42338e-05	SLC25A40	55972
-0.541392	0.0201844	EED	8726
-0.535019	0.0095335	AP1S2	8905
-0.530383	0.00781582	NUDT22	84304
-0.523585	0.023627	GSTM3	2947
-0.520648	0.0201272	ACAT1	38
-0.519148	0.00272755	TRPT1	83707
-0.509313	0.0171343	FAM111A	63901
-0.508439	0.0257956	VEGFB	7423
-0.502556	0.0454209	OIP5	11339
0.531539	0.00703466	RNF130	55819
0.531842	0.00122132	HDGFL3	50810
0.537148	0.00298417	EPHA2	1969
0.54074	0.0198703	ELOVL4	6785
0.547195	0.00748187	PLD3	23646
0.566166	0.00262079	LBH	81606
0.578221	0.0391471	CXXC5	51523
0.589171	0.0168657	ADAT2	134637
0.59466	0.00697435	EPOR	2057
0.601548	0.0413709	NDST4	64579
0.602419	0.046391	CDKN2D	1032
0.603795	2.13142e-06	TPBG	7162
0.60622	0.0292251	IGFBP2	3485
0.61161	0.00169657	TWIST1	7291
0.613865	0.0162853	DDAH1	23576
0.616026	0.0234359	KALRN	8997
0.6182	0.0297724	DIPK2A	205428
0.619228	0.00562155	ETV5	2119
0.622533	0.00620372	SLC45A3	85414
0.632082	0.0249207	F3	2152
0.643762	0.017689	SEMA3C	10512
0.660307	0.00214652	TGFBI	7045
0.664036	0.0385685	BMP1	649
0.681811	0.0021494	SETBP1	26040
0.682953	2.01019e-05	HMGA2	8091
0.704832	0.00175147	MYH9	4627
0.706339	0.0408586	ADM	133
0.720966	5.37391e-07	PDGFRB	5159
0.723185	0.0123035	SNAI2	6591
0.751616	0.000225116	COL1A2	1278
0.755812	0.0021494	SLC44A2	57153
0.762807	0.00308621	KANK2	25959
0.767041	0.040048	FXYD5	53827
0.770392	0.0354434	COL6A1	1291
0.771045	9.85267e-05	SDK1	221935
0.777724	0.010306	TNNT1	7138
0.783726	0.0058613	MFAP3L	9848
0.793855	0.0484608	ADAP1	11033
0.803615	0.000144492	KLF2	10365
0.811111	0.00198098	RP9P	441212
0.817712	0.00598248	TSHZ3	57616
0.82113	0.00919646	PDE4D	5144
0.8567	0.000218918	NPY5R	4889
0.859525	0.0168776	IL17D	53342
0.861539	0.00265255	ZNF675	171392
0.864002	0.000914198	SERPINF1	5176
0.866755	0.0297361	MDGA1	266727
0.876236	0.00374068	CA14	23632
0.878514	2.19475e-08	NPY1R	4886
0.896754	0.000375179	PCDH8	5100
0.898746	9.76789e-05	RAB15	376267
0.908526	0.000559767	PCOLCE	5118
0.909501	0.000640092	ACTA2	59
0.909789	0.000687774	NPY	4852
0.914473	0.0168445	METRNL	284207
0.916956	0.00546622	EMCN	51705
0.930523	9.7996e-06	F2RL2	2151
0.935892	4.48035e-05	PAQR6	79957
0.93984	0.0183485	TGFBR1	7046
0.947657	0.00305406	TBX1	6899
0.949679	0.0111368	DENND2B	6764
0.953414	0.00182089	LOC442028	442028
0.981015	0.00568491	RFTN2	130132
0.985369	0.0139907	LMO7	4008
0.989406	0.00998598	EHD3	30845
0.994635	0.021674	LTB4R2	56413
1.01609	0.0109965	ASIC3	9311
1.02698	0.0225105	CORO2A	7464
1.04421	0.00148718	CRISPLD1	83690
1.04524	0.0368748	LOC124905349	124905349
1.05387	0.0265328	FLT1	2321
1.06037	4.67025e-05	AKT3	10000
1.06236	0.019474	EFNA2	1943
1.06741	7.75496e-06	SYNPO	11346
1.07068	0.0111368	ARHGAP29	9411
1.07505	0.0310224	RFLNB	359845
1.08187	2.97242e-10	EGR4	1961
1.0966	0.0010733	ATP6AP1	537
1.10295	6.04595e-08	FBLN5	10516
1.10348	0.00255961	RGS17	26575
1.11286	0.0408586	RNF165	494470
1.13215	0.000495385	NTRK1	4914
1.13469	0.0201555	COL6A2	1292
1.14712	1.942e-08	SHISAL1	85352
1.15451	0.00160937	MGAT3	4248
1.15494	0.0291552	CCK	885
1.15934	0.00297757	EHD2	30846
1.15996	0.00300809	BGN	633
1.17348	0.00322124	TBC1D12	23232
1.17786	0.00255961	TSPAN18	90139
1.17898	0.0121367	PIP4P2	55529
1.20635	0.0117768	IGFBP4	3487
1.2403	0.028865	GPER1	2852
1.25105	0.0325484	PRSS12	8492
1.25407	0.00558585	NEU4	129807
1.31443	0.0118985	RBPMS2	348093
1.347	0.00137615	ADGRA1	84435
1.34754	0.0304718	DKK1	22943
1.35478	0.00328176	LIN28B	389421
1.39971	0.00756071	TMEM119	338773
1.42466	0.00122132	PDE1A	5136
1.4418	0.00454635	DAAM2	23500
1.45528	0.0257956	CRABP2	1382
1.48457	0.0425968	AOC2	314
1.48696	6.63306e-05	GZMM	3004
1.49116	0.00394684	C1QL2	165257
1.50819	2.90021e-07	GALNT1	2589
1.54385	1.01072e-10	BMP7	655
1.56222	0.00178615	STON2	85439
1.5636	1.50798e-22	GDNF	2668
1.58053	0.00115862	IL6R	3570
1.63366	8.66959e-05	SNTB1	6641
1.644	0.00241109	COL6A3	1293
1.68647	0.00318631	ZNF275	10838
1.71795	0.000744754	MMP25	64386
1.72054	1.29786e-28	TIMP3	7078
1.74332	3.54459e-16	AMOT	154796
1.86027	0.00972408	S100P	6286
1.87384	0.0315571	TRIML2	205860
1.87545	6.8927e-05	FHDC1	85462
1.95021	0.025928	APLN	8862
2.01296	1.48976e-11	SLC6A15	55117
2.05082	1.10787e-14	COL25A1	84570
2.11909	0.0248466	RTP5	285093
2.13921	0.00703466	C1orf115	79762
2.16571	0.0281878	LRRC32	2615
2.19615	8.762e-07	PDCD1	5133
2.20794	0.0429434	CHRNA4	1137
2.29283	0.000772383	NPR3	4883
2.29462	0.0252577	LINC01602	100505477
2.36656	3.82553e-06	XPNPEP2	7512
2.40683	0.00702074	ZNF736	728927
2.46952	0.0286795	BNC1	646
2.47437	0.0297182	ADGRD1	283383
2.48343	1.59751e-09	INSRR	3645
2.60061	4.81737e-31	MARK1	4139
2.61238	2.38041e-11	COL3A1	1281
2.69212	0.0429434	PRTG	283659
2.71835	6.31432e-05	C8orf88	100127983
3.39091	0.00527022	FLT3	2322
3.78754	0.0194563	FER1L4	80307
3.96339	2.85516e-06	FBN2	2201
5.31126	0.0355196	NDUFC2-KCTD14	100532726

## Sheet: sgKDM6B#2
Set of differential expressed genes with sgKDM6B#2 in A-673
log2FoldChange	padj	symbol	entrez
-6.39146	9.33642e-18	TBX5-AS1	255480
-5.11324	3.89613e-09	TBX5	6910
-4.67745	1.31565e-16	CTSZ	1522
-4.01871	0.000868799	SYK	6850
-3.83749	0.000114973	NTRK2	4915
-3.69786	0.01378	CDH18	1016
-3.52984	6.82159e-05	PLA2G3	50487
-3.49245	1.73185e-45	TSPAN8	7103
-3.44595	4.0285e-06	GASK1A	729085
-3.1693	2.42093e-06	SLC38A4	55089
-3.16314	1.96896e-17	NUP210	23225
-3.14221	0.000233155	SLCO2B1	11309
-2.9271	6.17697e-13	CRYZL2P	730102
-2.89146	6.29778e-07	SPATA18	132671
-2.87299	0.00335343	SMR3B	10879
-2.80052	0.0495604	NPIPA8	101059953
-2.74495	6.46543e-12	MGST2	4258
-2.72386	0.0194468	CLDN7	1366
-2.67763	0.00126755	SERPINB1	1992
-2.67636	0.0118929	ACKR3	57007
-2.65477	4.60768e-20	CGAS	115004
-2.62665	7.78734e-09	KRBOX1	100506243
-2.60727	0.0168701	LIPG	9388
-2.56261	1.11952e-07	FUCA2	2519
-2.51136	0.00195536	GAD2	2572
-2.49147	6.74896e-22	PDPN	10630
-2.48954	0.000643749	RHOD	29984
-2.48558	8.0809e-10	TMTC1	83857
-2.46412	0.0494459	CD79B	974
-2.40132	0.0146253	SLC9A7P1	121456
-2.40059	0.0130058	PPP4R3B	57223
-2.3962	0.000643749	OASL	8638
-2.37184	1.30088e-13	MGST1	4257
-2.33482	8.23614e-06	CADM1	23705
-2.32673	0.00663216	LRAT	9227
-2.31501	2.77798e-17	ENDOD1	23052
-2.31128	4.0285e-06	SEC16B	89866
-2.26359	4.00714e-09	MLH3	27030
-2.25974	0.00863656	CXCR4	7852
-2.23173	0.00243851	IRAK3	11213
-2.19385	0.0343623	HLA-DPB1	3115
-2.18452	0.00285708	ITGA4	3676
-2.18191	0.0304241	PARVB	29780
-2.16818	6.43897e-10	ADGRB3	577
-2.16338	0.00018733	PINLYP	390940
-2.13506	0.00144015	UNC5D	137970
-2.13475	0.0154208	MS4A8	83661
-2.13262	0.0292785	PRRX1	5396
-2.11961	7.14939e-13	PPP1R14C	81706
-2.11343	9.43548e-09	SSH3	54961
-2.08923	0.00701886	ENTPD3	956
-2.06037	4.59165e-11	ZNF677	342926
-2.0563	0.0119999	ZC2HC1C	79696
-2.00594	0.00176988	TBX3	6926
-2.00446	0.0373384	DAPL1	92196
-1.9597	6.43897e-10	BCHE	590
-1.92739	0.000168806	SCN9A	6335
-1.91711	0.00435983	LRRC55	219527
-1.90673	0.00152439	GRIP2	80852
-1.89282	2.40445e-10	ECHDC2	55268
-1.85442	0.00269201	PDK3	5165
-1.83057	3.58076e-07	SLC43A3	29015
-1.82503	0.0402884	RAB33A	9363
-1.81293	1.18138e-05	DNAJA4	55466
-1.80705	2.42093e-06	BEND7	222389
-1.80019	1.79012e-10	FXYD6	53826
-1.79942	0.000176819	DHCR7	1717
-1.7915	1.74018e-10	FZD6	8323
-1.76529	0.020118	PLS1	5357
-1.7611	0.0373571	MEIS2	4212
-1.75729	1.30088e-13	TNFRSF10A-DT	389641
-1.7548	3.82973e-13	FRZB	2487
-1.75407	7.40186e-06	ZNF844	284391
-1.74763	1.0007e-09	SORL1	6653
-1.71489	0.00153265	FIRRE	286467
-1.71183	0.00144974	PRPH2	5961
-1.71131	1.37848e-05	PHACTR3	116154
-1.70791	0.0183332	SP100	6672
-1.69106	0.000113448	ZNF724	440519
-1.68323	0.01862	LOC105376805	105376805
-1.67429	7.47273e-08	CMBL	134147
-1.64103	1.28305e-05	AKR1C2	1646
-1.60227	0.0217603	MEIOB	254528
-1.59184	0.000636831	ZNF665	79788
-1.56057	0.0373571	ZNF415	55786
-1.55697	0.000662064	CPQ	10404
-1.53687	0.0132461	CRYBG1	202
-1.5206	0.000629735	DMC1	11144
-1.51048	0.00210637	IFNLR1	163702
-1.50825	0.0373384	MCOLN2	255231
-1.47805	0.0494516	ZNF667-AS1	100128252
-1.45317	0.0223196	CCDC87	55231
-1.4488	5.75361e-23	CTSC	1075
-1.44076	0.000945823	NEFH	4744
-1.43717	9.52886e-10	SLC10A4	201780
-1.41635	0.000682215	ZNF154	7710
-1.41451	1.33747e-09	TBC1D1	23216
-1.39482	0.0390309	DERL3	91319
-1.39374	3.48981e-07	TRIM59	286827
-1.37057	0.00237588	SLITRK6	84189
-1.36874	0.000202274	MYO5A	4644
-1.358	0.00100877	APBA2	321
-1.35727	0.00332594	CD9	928
-1.35611	0.0383674	PLCXD3	345557
-1.34642	1.46616e-07	CA8	767
-1.31841	0.000460805	STPG1	90529
-1.30868	2.30314e-06	LMO3	55885
-1.30847	0.00306888	PNMA8A	55228
-1.30056	3.41599e-05	LRRC10B	390205
-1.28106	7.40381e-05	LOC105379340	105379340
-1.26388	6.89316e-06	PKIA	5569
-1.25949	0.0101615	FAT3	120114
-1.25736	0.0296431	MVD	4597
-1.25485	0.0083339	TDRKH	11022
-1.24892	0.00549503	HTRA3	94031
-1.24364	9.92886e-05	HTATIP2	10553
-1.21531	0.000148254	LINC00461	645323
-1.20391	0.00134624	IFIH1	64135
-1.19671	0.000995639	FADS2	9415
-1.1863	0.00614736	TCEA3	6920
-1.18383	1.80481e-05	ZNF512B	57473
-1.17672	0.000913688	ZNF660	285349
-1.17269	0.00225568	TNFRSF10A	8797
-1.17256	0.0292392	TMC5	79838
-1.15776	0.0107425	SNHG28	284677
-1.15579	1.37848e-05	ELOVL2	54898
-1.14457	0.00209158	HOXC10	3226
-1.14438	0.0374626	STARD4	134429
-1.14422	0.0116251	SLC16A14	151473
-1.13847	0.0125781	LINC01954	101929733
-1.13571	1.62262e-05	TM7SF2	7108
-1.12094	0.0146813	PRKAR2B	5577
-1.10593	1.77598e-05	DPYSL3	1809
-1.09426	0.00046987	FADS1	3992
-1.09415	0.0464573	GCA	25801
-1.09373	1.2623e-08	RIPPLY3	53820
-1.07701	7.48514e-05	NEURL1B	54492
-1.0746	4.18512e-06	UCP2	7351
-1.07062	0.0102807	SLC39A8	64116
-1.05078	0.0244999	SCX	642658
-1.0471	0.0354567	IFIT1	3434
-1.04379	0.00068606	PITX1	5307
-1.03665	0.0154208	ABHD17C	58489
-1.03619	2.55474e-06	TPD52	7163
-1.02694	0.0169612	TLR3	7098
-1.02598	0.00234563	FUT9	10690
-1.02414	1.40265e-06	ZNF253	56242
-1.02054	0.0108768	STX16-NPEPL1	100534593
-1.01175	0.0282508	DOCK9	23348
-1.0116	7.62287e-06	DLX6	1750
-1.00154	0.00428263	SLC22A5	6584
-0.992415	0.0119525	HEBP2	23593
-0.988049	0.000928717	PPARGC1B	133522
-0.986207	0.019549	ZDHHC11B	653082
-0.985779	0.000930457	GADL1	339896
-0.979871	0.000995639	SH3BGRL2	83699
-0.978629	0.0160011	C1GALT1	56913
-0.975555	4.58338e-05	XG	7499
-0.973852	0.00142922	GLCCI1	113263
-0.967182	0.00480883	GLB1L2	89944
-0.9655	0.0217603	ACRBP	84519
-0.957227	0.0373056	SESN3	143686
-0.952543	7.85662e-07	DLG2	1740
-0.948144	0.00382852	ITGA6	3655
-0.940628	0.0342451	METTL7A	25840
-0.93897	0.0108724	THEM6	51337
-0.93881	0.0303276	MMAB	326625
-0.936177	0.0223009	RAX	30062
-0.934295	0.000455596	CYB561	1534
-0.928494	0.0154388	CKAP2L	150468
-0.923478	0.00116598	DNALI1	7802
-0.919325	0.0198208	SPHKAP	80309
-0.917895	8.00957e-06	SPA17	53340
-0.916121	0.00160445	PARP8	79668
-0.911149	0.0399036	PIR	8544
-0.900569	0.0216582	RNFT2	84900
-0.897327	0.00927498	ZNF300	91975
-0.887117	0.00214975	ABI3	51225
-0.884368	0.00202568	NFE2L3	9603
-0.876571	1.7133e-05	KIAA1522	57648
-0.873479	0.0154208	KIFC1	3833
-0.871578	1.2623e-08	LRP5	4041
-0.871012	8.451e-05	SAPCD2	89958
-0.870998	0.000143303	H2AX	3014
-0.861362	0.0154208	CD47	961
-0.855976	0.0127015	PROM1	8842
-0.852521	0.000583615	TMEM135	65084
-0.852037	0.00501129	GVQW3	100506127
-0.851908	0.00934298	RIPOR3	140876
-0.837601	0.0157263	ASRGL1	80150
-0.834468	1.86012e-06	PSRC1	84722
-0.816909	0.0311943	TEKT2	27285
-0.809309	0.00013784	QPRT	23475
-0.795456	0.00142922	RAPGEF5	9771
-0.791682	0.0342803	KCNH3	23416
-0.782754	0.0413047	SQOR	58472
-0.766706	0.000172884	HYLS1	219844
-0.765001	0.00926037	CPB2-AS1	100509894
-0.760841	0.0194325	INCENP	3619
-0.759633	0.00233423	PIF1	80119
-0.756057	0.00403985	SC5D	6309
-0.747834	0.0226148	EMB	133418
-0.745737	0.0479713	LINC01547	84536
-0.744113	0.00403813	GPSM2	29899
-0.743588	0.00106505	CD109	135228
-0.74259	0.0133067	CEP295	85459
-0.742573	0.0103854	SLC29A2	3177
-0.73378	0.00075217	SIM2	6493
-0.730385	0.0052846	DNAJC4	3338
-0.717139	0.0123645	RCOR2	283248
-0.716342	0.01378	COX8A	1351
-0.710533	0.00837049	NIPAL3	57185
-0.710454	0.00197102	CSRP2	1466
-0.702438	0.00139125	NAA40	79829
-0.686838	0.0444674	MKI67	4288
-0.679736	0.0205409	DNAJC22	79962
-0.678717	1.18138e-05	TRPT1	83707
-0.67475	0.0352834	B4GAT1	11041
-0.674447	0.0142857	ITGB2-AS1	100505746
-0.673284	0.00356626	CDK2AP2	10263
-0.665622	0.0313391	CCDC24	149473
-0.661851	0.0100598	AACS	65985
-0.65369	0.00369505	TMEM179B	374395
-0.65241	0.003238	TIRAP	114609
-0.646041	0.0331409	TP53I11	9537
-0.644001	0.00724512	UQCC3	790955
-0.640649	0.0494516	DEPDC1B	55789
-0.640369	0.00225703	TMEM218	219854
-0.637263	0.00609458	TAF6L	10629
-0.637047	0.0207677	DCTD	1635
-0.635996	6.07999e-05	TKFC	26007
-0.630131	0.000339626	CREBZF	58487
-0.629976	0.00137308	TSPYL5	85453
-0.628259	0.000702174	CCS	9973
-0.618659	0.0387968	DMXL2	23312
-0.618366	0.00195536	VEGFB	7423
-0.613578	0.0274132	RBM4B	83759
-0.610079	0.00750489	PC	5091
-0.609119	0.0154208	SNAPIN	23557
-0.607666	0.00635537	LRRK1	79705
-0.603009	0.0159829	LCMT2	9836
-0.600978	0.00234563	MRPL16	54948
-0.598409	0.0157263	RPS6KA1	6195
-0.593742	0.00137308	FOXRED1	55572
-0.593715	0.0469613	RNASEH2C	84153
-0.589986	0.0310786	NEIL3	55247
-0.588491	0.0107425	FUNDC1	139341
-0.576629	0.0296431	KDM2A	22992
-0.575542	0.00937837	ACER3	55331
-0.57453	0.00238184	CHEK1	1111
-0.568743	0.0372004	ITGB2	3689
-0.557104	0.00934298	TTC9C	283237
-0.555667	0.0125081	EED	8726
-0.553267	0.0239398	HMBS	3145
-0.549285	0.0318761	CD40	958
-0.545975	0.039703	HMGN2	3151
-0.54342	0.0100616	PPP1R14B	26472
-0.543249	0.00335343	FZD4	8322
-0.536454	0.00165449	DLX5	1749
-0.534369	0.0291988	ZW10	9183
-0.526868	0.0394783	CTNNBIP1	56998
-0.523572	0.0143774	ATP5MG	10632
-0.521731	0.00705884	SDHD	6392
-0.512638	0.0314313	INTS5	80789
-0.510714	0.00998472	COA4	51287
-0.505989	0.0236235	CENPF	1063
0.502505	0.00352254	CYTH3	9265
0.51215	0.00403985	HMGA2	8091
0.517868	0.00934298	DUSP3	1845
0.518736	0.0122391	TWIST1	7291
0.520819	0.0201033	PEA15	8682
0.523758	0.00126917	ABCC4	10257
0.529965	0.0285345	AMIGO2	347902
0.532274	0.00492339	WDFY2	115825
0.532745	0.000812821	DARS1	1615
0.533521	0.000742495	HAND2	9464
0.535544	0.0493785	NMT2	9397
0.540763	0.00174911	P2RY11	5032
0.54213	0.00335343	HECA	51696
0.542893	0.0136665	TRIO	7204
0.549659	0.00148372	TRIM38	10475
0.552187	0.0303706	PRX	57716
0.554775	0.0226047	GARRE1	9710
0.556068	0.0485528	PDP1	54704
0.559205	0.0200136	ZNF622	90441
0.565816	0.0266741	HSPA5	3309
0.568517	0.0351533	SLC38A2	54407
0.569698	0.0157858	C8orf58	541565
0.569858	0.00666	SH3BP4	23677
0.56989	0.00689452	PPP1R3B	79660
0.570862	1.05102e-05	TPBG	7162
0.57566	0.0199289	TRHDE	29953
0.583161	0.0459159	ZNF560	147741
0.589919	0.0319162	RHOB	388
0.602532	0.00153021	PLD3	23646
0.610931	0.00209158	SMAGP	57228
0.613074	0.00464176	MED10	84246
0.616681	0.0310895	GPR137B	7107
0.62113	2.75739e-05	RIMKLB	57494
0.630947	0.000208073	GFOD1	54438
0.632088	0.00283243	FLNC	2318
0.636395	6.95881e-05	NTN4	59277
0.636494	0.00447517	SETBP1	26040
0.638367	0.039703	HABP4	22927
0.640285	0.0101615	RBPMS	11030
0.645734	0.00175835	EPOR	2057
0.65246	0.0262754	SERPINF1	5176
0.65306	0.0192323	SYDE2	84144
0.653316	0.00405503	MYH9	4627
0.667059	0.0132282	KANK2	25959
0.671242	9.25805e-05	LBH	81606
0.690826	0.0371943	MAFK	7975
0.693859	0.0497425	SV2B	9899
0.695242	0.0479554	GFRA2	2675
0.719493	0.000455596	COL1A2	1278
0.726373	0.00243851	KALRN	8997
0.739403	0.000202274	ARL13B	200894
0.739481	0.0114089	FAT4	79633
0.742117	0.00912503	PCOLCE	5118
0.742228	0.0128814	HEATR5A	25938
0.743992	0.0497425	IL17D	53342
0.750752	0.0109675	GATA2	2624
0.75434	0.00504871	ANO4	121601
0.757661	0.0234439	LATS2	26524
0.76649	0.00726796	GCNT4	51301
0.772006	0.0404058	COL5A1	1289
0.772817	3.98669e-08	PDGFRB	5159
0.77394	0.00126917	SEMA3C	10512
0.776612	0.0464573	CLU	1191
0.786137	0.014993	ST8SIA5	29906
0.78835	0.000913688	NPY5R	4889
0.792281	0.0493751	OSMR	9180
0.792409	0.0125846	MYPN	84665
0.797255	0.0119525	ZYX	7791
0.809861	0.0494617	MBNL2	10150
0.812969	0.00609458	MAP3K5	4217
0.820567	7.48514e-05	KLF2	10365
0.821239	0.0202356	MYOF	26509
0.826419	0.0195955	RAB31	11031
0.840076	0.0160053	VASN	114990
0.849618	0.0306705	GADD45B	4616
0.850364	0.02676	DENND2B	6764
0.854211	0.0440433	TXNRD2	10587
0.855881	0.0192323	CRIM1	51232
0.856214	0.000256689	DIPK2A	205428
0.858856	0.0334161	TGFBR1	7046
0.865529	0.00355118	FREM1	158326
0.866086	0.0370081	MGAT3	4248
0.86677	0.00768685	AMOTL2	51421
0.868688	0.0307517	JDP2	122953
0.874708	0.000143594	RAB15	376267
0.877572	0.00290499	PDE4D	5144
0.884579	0.00691075	LTB4R	1241
0.884822	0.0399588	STEEP1	63932
0.884888	1.58426e-08	NPY1R	4886
0.890546	9.39791e-07	ELOVL4	6785
0.890728	0.00194571	TRAM2	9697
0.901926	0.0010051	TNNT1	7138
0.902522	0.0248611	DUOX2	50506
0.9032	0.0300561	CCZ1B	221960
0.905358	8.04931e-05	F3	2152
0.906563	0.0159829	ARL4C	10123
0.918282	0.00666	UTS2	10911
0.936611	0.0401059	PALM2AKAP2	445815
0.93985	1.45774e-05	SHISAL1	85352
0.947027	4.21113e-06	DDAH1	23576
0.950826	0.0208127	RNF152	220441
0.958274	0.0494459	BOK	666
0.964108	0.00480883	GRM2	2912
0.973118	0.000139396	ACTA2	59
0.977405	0.0284632	CORO2A	7464
0.977852	0.0300561	GZMM	3004
0.984893	0.0318761	EFNA2	1943
0.986632	3.77415e-05	PCDH8	5100
0.986746	0.00614736	DOK6	220164
0.989809	0.0491514	RFLNB	359845
0.998543	0.0407008	SPARC	6678
1.01036	0.0415217	TBC1D2	55357
1.01902	0.0157263	ARG2	384
1.01914	6.33581e-07	CALD1	800
1.02822	0.00233599	GALNT1	2589
1.02828	0.00694975	OGFRL1	79627
1.04239	0.0129579	WTIP	126374
1.04293	0.019208	EFHD1	80303
1.04344	2.09241e-06	PAQR6	79957
1.04623	1.18501e-05	SNAI2	6591
1.05192	0.0408541	LIN28B	389421
1.05399	0.0315707	SGK1	6446
1.05568	1.63322e-07	F2RL2	2151
1.06698	0.00705884	EHD2	30846
1.06724	0.0493785	COL5A3	50509
1.06921	0.00480883	SLC17A7	57030
1.07052	0.0125781	SLC46A3	283537
1.07518	0.0025159	EHD3	30845
1.07965	0.00117048	ATP6AP1	537
1.09573	0.00568903	LTB4R2	56413
1.09801	0.00779585	FSTL1	11167
1.10009	1.71718e-05	TSHZ3	57616
1.10463	0.00724997	PIM1	5292
1.11071	0.00258863	RIPK2	8767
1.11697	0.0272234	ADAMTS1	9510
1.11768	0.000127294	TBX1	6899
1.12159	0.00465511	TBC1D12	23232
1.12566	1.56148e-05	LIMCH1	22998
1.13289	0.0433419	SPHK1	8877
1.13873	0.013505	DUOXA2	405753
1.14204	1.152e-05	BMP7	655
1.14548	8.90423e-07	SYNPO	11346
1.14715	0.000581111	METRNL	284207
1.14996	1.24868e-05	ADM	133
1.15245	0.039703	NPR1	4881
1.1574	0.0129809	COL6A2	1292
1.15817	0.0024152	BGN	633
1.16808	0.0207677	TMEM200A	114801
1.17398	0.0372004	TMEM119	338773
1.1766	2.42093e-06	AKT3	10000
1.18116	0.00735634	SP140L	93349
1.22535	0.0253559	INSYN2B	100131897
1.22588	1.20792e-05	COL13A1	1305
1.25337	0.000896414	DAB2	1601
1.25466	0.0276464	SUSD2	56241
1.26606	0.00137401	ZNF761	388561
1.27381	0.00378731	ABI3BP	25890
1.27455	3.00747e-05	NTRK1	4914
1.27782	0.014993	DAAM2	23500
1.30027	0.0129634	LIMS2	55679
1.30339	0.00140877	KCNV1	27012
1.31044	0.0135086	H2BC15	8341
1.31645	0.0370062	RBP7	116362
1.31696	0.00132925	FLT1	2321
1.3244	0.0232951	SOX8	30812
1.33414	0.00270521	PDE1A	5136
1.34694	0.0200906	HMOX1	3162
1.34903	1.04165e-08	MTCL1	23255
1.34982	0.0269416	UBE2QL1	134111
1.36255	1.19648e-16	EGR4	1961
1.37653	1.12746e-12	FBLN5	10516
1.3768	0.00993942	FHDC1	85462
1.37917	0.0140044	NT5E	4907
1.38169	0.0270981	AXL	558
1.39485	1.68291e-17	GDNF	2668
1.41534	6.82159e-05	CDH6	1004
1.44214	0.0159829	NALF1	728215
1.45135	0.00170585	MSRB3	253827
1.45235	0.0011485	NBR2	10230
1.45363	0.00243851	PAX1	5075
1.45563	0.00905615	LINC00326	285735
1.46326	0.0223196	SPOCD1	90853
1.47805	0.0081528	RFTN1	23180
1.48763	0.00611601	RHCG	51458
1.49018	3.55653e-05	MGLL	11343
1.49258	0.00349268	MPP4	58538
1.4984	0.00112965	APOE	348
1.50761	1.76758e-05	ARHGAP29	9411
1.51466	0.00201004	GPER1	2852
1.53127	0.000278638	L1CAM	3897
1.60158	0.00335343	GULP1	51454
1.60412	0.000202274	CCK	885
1.60543	6.68728e-05	TAGLN	6876
1.61479	0.000967568	C1QL2	165257
1.61543	0.00666	TGM2	7052
1.62295	3.73029e-06	HSD17B2	3294
1.64153	0.0311722	LINC00968	100507632
1.66066	0.00354628	RND3	390
1.67453	0.000733082	PDCD1	5133
1.67492	0.00052664	TPM1	7168
1.68408	0.0302565	GPR17	2840
1.6982	2.10558e-05	IGFBP4	3487
1.70922	0.0485804	NECAB1	64168
1.71114	0.0370553	LY6K	54742
1.77206	0.00225703	XPNPEP2	7512
1.84524	9.95391e-07	FHL2	2274
1.86505	1.09683e-09	LMO7	4008
1.90995	0.0416195	SYN3	8224
1.91579	1.24045e-35	TIMP3	7078
1.92819	0.0125781	NAIPP3	643784
1.95397	9.44835e-06	IL6R	3570
1.96206	6.43897e-10	BEND4	389206
1.96708	0.0328666	NPTX1	4884
1.97292	0.0101615	SLITRK1	114798
2.00209	7.10198e-14	COL25A1	84570
2.02796	0.0424881	LOX	4015
2.04176	0.00038993	MROH2A	339766
2.04499	0.00198526	S100P	6286
2.06149	0.0312136	ZNF736	728927
2.06443	0.00759741	COL1A1	1277
2.09072	1.81583e-05	DKK1	22943
2.10948	2.33974e-17	EMCN	51705
2.11785	4.74529e-24	AMOT	154796
2.13658	0.0491163	CCDC190	339512
2.23845	0.00369505	LTBP1	4052
2.25006	1.90566e-06	COL6A3	1293
2.25966	0.0418813	HTRA1	5654
2.29668	0.00396798	IGFN1	91156
2.29862	3.31463e-15	SLC6A15	55117
2.31839	0.0180495	LINC01602	100505477
2.33298	0.0381298	ADGRD1	283383
2.4141	0.000992704	TRIML2	205860
2.43822	5.18366e-27	MARK1	4139
2.58917	0.00261569	LRRC32	2615
2.61001	1.61181e-10	INSRR	3645
2.66197	8.94651e-12	COL3A1	1281
2.6703	0.0135252	WFDC21P	645638
2.69316	0.0142857	LINC01278	92249
2.72054	0.0404058	MIR137HG	400765
2.7478	0.0464573	MARCHF4	57574
2.76935	0.0303276	DRD5	1816
2.91237	0.0240048	FLT3	2322
2.93553	0.0207677	CPA4	51200
2.95917	0.039703	ADAM19	8728
3.07562	0.0224854	CD163L1	283316
3.0987	0.0382009	LGALS9C	654346
3.15551	0.0383865	EXTL1	2134
3.20436	0.0238891	KSR2	283455
3.33274	0.0282508	PLXNA2	5362
3.4815	0.0407911	TM4SF1	4071
3.54827	0.0374626	FST	10468
3.91407	0.0350765	CXCL12	6387
3.93543	0.0270981	IL6	3569
3.95251	2.98252e-06	FBN2	2201
4.39236	0.0012114	LYPD6B	130576
4.60864	0.000382093	ANKRD1	27063
4.73137	0.00352476	FMN1	342184
5.10449	0.0036846	THBS1	7057
5.2238	0.00378731	OR4A16	81327
5.46171	0.00146862	THBS2	7058

## Sheet: EWSR1FLI1-KDM6A-targets down
EWSR1::FLI1-KDM6A downregulated targets upon KDM6A knockout
AADAT
ABHD13
ADAMTS15
ADAMTS16
ADAMTS6
ADGRA2
ADGRD1
ADORA1
ADORA2A
ADRA1A
AK7
ALDH1L1-AS2
ALX3
ANGPT1
ANO1
ANTXR2
AOPEP
APBB2
ARHGAP26
ARHGAP42
ARHGEF28
ARHGEF3
ARRDC4
ARSJ
ASTN1
AUTS2
BACH2
BMPR1B
BNC2
BOC
C9orf64
CA12
CABLES1
CACNA1C
CACNG5
CALD1
CCDC80
CDC16
CDCA7L
CDH2
CDK18
CDKL5
CELSR1
CFAP46
CHAMP1
CHIC2
CLGN
CLYBL
CNTN5
CNTN6
CNTNAP2
CPB2
CPNE4
CRABP1
CRYAB
CRYBG3
CSDC2
CSTF3
CT75
CUX1
CXCL8
CXCR4
DACT1
DCLK1
DEPDC7
DEPP1
DIAPH2
DKK3
DLGAP1-AS5
DNAH14
DNAJA4
DPYSL3
DRAM1
DRD1
DYNC1I1
EDNRB
EMILIN1
EMILIN3
ENC1
ENOX1
ERC2
ERRFI1
EVX2
F2RL2
FAM124A
FBXL17
FGF1
FHDC1
FILIP1L
FNIP2
FREM2
FSTL4
GABRB1
GADL1
GGACT
GKAP1
GPC4
GPC6
GPM6B
GRIP1
GRP
GUCY1A2
HACD1
HDGFL3
HECW2
HHAT
IGFBP2
IL33
IRF1
ITGA8
ITPR2
KANK4
KCNA2
KCNA3
KCNMA1
KCNT2
KCNV1
KDM6A
KIT
KLHDC8A
LAMA4
LCP1
LEMD1
LGR5
LIG4
LIMCH1
LINC00463
LINC01122
LINC01605
LINC02218
LINC02304
LMO2
LOC101929109
LOC730101
LOXL2
LRCH1
LRRC17
LRRC75A
LRRK1
LYPD6
MAP2
MEGF10
MFAP3L
MICAL2
MTHFD1L
MTSS1
MYEOV
MYO16
MYO1B
NAA16
NBEA
NCAM1
NDNF
NEBL
NEDD9
NFAM1
NFKB1
NPTX2
NRAP
NRIP1
NRXN3
NTM
NUP160
OPCML
PCCA
PCDH17
PCDH9
PCDHAC1
PCDHAC2
PCNX2
PDE1A
PDE7B
PDZD2
PENK
PHACTR3
PI15
PKHD1
PLA2G4A
PLCB4
PLCXD3
PLD5
PLEKHG3
PNOC
PRRX1
PSD3
PTPRE
PTPRG
PTPRJ
RASA3
RASGRF2
RAX
RBP1
REEP1
RELL1
RGS4
RIMS3
RIOX2
RNF150
ROR1
ROR2
RP1
RPH3A
RPS6KA2
RPSAP52
RUBCNL
SBSPON
SCD5
SDC3
SERTAD4
SESN3
SEZ6L
SGIP1
SGPP2
SH3KBP1
SIPA1L2
SLAMF1
SLC22A4
SLC35F1
SLC37A1
SLC39A8
SLC45A3
SLC9A7P1
SLCO3A1
SMR3B
SNTB1
SOSTDC1
SOX1
SOX1-OT
SPECC1L-ADORA2A
ST3GAL1
ST6GALNAC3
TAFA2
TCERG1L
TCF7
TCL1B
TCP11L1
TENM3
TEX36
TFAP2B
TGFBI
THSD7A
TLN2
TMEM171
TMEM72
TNC
TNFAIP3
TNIP3
TNNT2
TOP1
TPBG
TRAM2
TRAM2-AS1
TSHZ2
TXNRD2
UNC5C
VWA8
WIPF1
ZIC1
ZIC3
ZNF423

## Sheet: EWSR1FLI1-KDM6B-targets down
EWSR1::FLI1-KDM6B downregulated targets upon KDM6B knockout
ADGRB3
AKR1C2
AMER2
BMPER
BOC
CD109
CEACAM6
CHP2
CPQ
CRYBG1
DLG2
DYNC1I1
ERC2
FAT3
FRZB
FUNDC1
GADL1
IL17RD
ITGB2-AS1
KMO
LINC02762
LPP-AS2
LRP5
LRRC17
MEGF10
MLH3
NMI
PAX7
PDE8B
PHF11
PINLYP
PPARGC1B
PRKCA
PROM1
PRRX1
RAPGEF5
RIPPLY3
SBSPON
SIM2
SLC35F1
SPATA18
SYNPR
TMEM135
TNFAIP6
TSPAN8
VSNL1
XG
ZBTB16
ZC2HC1C
